# Supplementary material for: Comparative Physiology and Transcriptome Analysis of Young Spikes in Response to Late Spring Coldness in Wheat (Triticum aestivum L.)
Source: Front Plant Sci. 2022 Feb 3;13:811884. doi: 10.3389/fpls.2022.811884 (PMC8850991; doi:10.3389/fpls.2022.811884)
Supplement: Supplementary Figure 3 — Top GO enrichment directed acyclic map of DEGs (BP: Biological Process). (A–D) represents XMCK-XMT1, XMCK-XMT2, YNCK-YNT1 and YNCK-YNT2, respectively. Enrichment was carried out for each GO term and the most significant 10 terms were represented by colored boxes in each figure. It also contains the corresponding relationship of each layer. The content description and enrichment significance value of each GO term is given in each box (or ellipse). Different colors represent different enrichment significance levels, the darker the color, the higher the significance.XMCK: Xinmai26 was treated at 16°C; XMT1: Xinmai26 was treated at 4°C for 4 h. XMT2: Xinmai26 was treated at −4°C for 4 h. YNCK: Yannong19 was treated at 16°C YNT1: Yannong19 was treated at 4°C for 4 h. YNT2: Yannong19 was treated at −4°C for 4 h. [file Data_Sheet_2.zip › Data Sheet 2/Supplementary Material.XLSX]

## Sheet: sheet 1
Supplementary File 3
#ID	XMCK-1_Count	XMCK-2_Count	XMCK-3_Count	XMT1-1_Count	XMT1-2_Count	XMT1-3_Count	XMCK-1_FPKM	XMCK-2_FPKM	XMCK-3_FPKM	XMT1-1_FPKM	XMT1-2_FPKM	XMT1-3_FPKM	FDR	log2FC	regulated
TRIAE_CS42_6DS_TGACv1_542843_AA1731450	55	63	36	118	122	95	0.776582	1.01008	0.588188	1.52459	1.99094	1.44433	0.00599509	1.07969	up
TRIAE_CS42_5BL_TGACv1_405123_AA1320670	148	136	93	55	64	45	1.88394	1.96803	1.35458	0.640599	0.938414	0.618661	0.000637354	-1.23498	down
TRIAE_CS42_5AL_TGACv1_376611_AA1239040	94	88	78	60	27	39	0.434336	0.438264	0.438128	0.238556	0.130235	0.177242	0.0094922	-1.11803	down
TRIAE_CS42_7AL_TGACv1_556520_AA1764620	175	136	173	48	69	70	0.921069	0.818732	1.04759	0.229487	0.415618	0.394289	1.47e-05	-1.40491	down
TRIAE_CS42_3B_TGACv1_221923_AA0753270	144	106	94	280	190	319	2.20531	1.85798	1.65955	3.93766	3.36563	5.29789	1.39e-05	1.15001	up
MSTRG.31640	20	14	26	64	53	66	0.152699	0.126478	0.235705	0.463813	0.482658	0.567812	0.00347631	1.55283	up
TRIAE_CS42_1BS_TGACv1_050483_AA0172630	84	89	84	158	175	217	0.602458	0.729303	0.695226	1.04012	1.45053	1.68525	0.000440241	1.05615	up
TRIAE_CS42_5BL_TGACv1_404901_AA1314490	188	205	166	393	350	429	1.37648	1.7175	1.3958	2.6351	2.96317	3.40172	2.17e-07	1.01897	up
TRIAE_CS42_5AL_TGACv1_376042_AA1231170	35	39	20	109	103	77	0.632611	0.812647	0.417565	1.81423	2.16568	1.50944	0.000211724	1.5761	up
TRIAE_CS42_5BL_TGACv1_404443_AA1299940	59	73	76	238	103	204	0.464613	0.660076	0.689784	1.72023	0.935315	1.74332	0.000175187	1.3046	up
TRIAE_CS42_5BL_TGACv1_405742_AA1334290	8	31	40	118	152	134	0.070409	0.343078	0.44022	1.05158	1.71816	1.35847	1.88e-06	2.28962	up
TRIAE_CS42_5AL_TGACv1_376044_AA1231240	35	20	38	83	142	118	0.324574	0.21283	0.404019	0.704834	1.52484	1.18161	1.81e-05	1.86168	up
TRIAE_CS42_6BS_TGACv1_513502_AA1643690	28	32	28	70	102	121	0.229506	0.293903	0.258758	0.526771	0.968363	1.07968	9.9e-05	1.70441	up
TRIAE_CS42_5AL_TGACv1_375937_AA1229100	33	60	60	136	214	152	0.328491	0.618926	0.647143	1.15278	2.34209	1.52748	1.19e-05	1.67217	up
TRIAE_CS42_6DS_TGACv1_543095_AA1735290	34	44	77	95	181	171	0.248414	0.373546	0.660641	0.64422	1.56209	1.37673	0.000984843	1.4899	up
TRIAE_CS42_U_TGACv1_640856_AA2077440	105	105	60	399	139	247	1.30635	1.5012	0.857293	4.56003	2.00466	3.33884	1.93e-05	1.45708	up
TRIAE_CS42_4AS_TGACv1_306424_AA1007960	56	32	58	136	123	131	0.440612	0.286193	0.524919	0.986407	1.12645	1.1241	0.000117099	1.36996	up
TRIAE_CS42_1AL_TGACv1_002070_AA0038350	1564	1354	1321	3470	3797	4027	4.45031	4.41561	4.37671	9.03731	12.6544	12.5654	8.43e-34	1.37766	up
TRIAE_CS42_3B_TGACv1_224806_AA0801770	408	361	457	994	1334	1152	2.16602	2.1882	2.79093	4.82542	8.17181	6.61058	1.1e-16	1.47047	up
TRIAE_CS42_3DL_TGACv1_249089_AA0837260	749	522	646	1451	1885	1705	3.75314	3.01843	3.77	6.79293	11.0726	9.37468	3.15e-17	1.36796	up
TRIAE_CS42_3AL_TGACv1_196100_AA0657300	350	250	347	718	967	764	1.57923	1.28373	1.79871	2.96135	5.03191	3.72174	1.34e-11	1.34075	up
TRIAE_CS42_2DS_TGACv1_178619_AA0598430	100	44	48	165	144	125	1.03765	0.513917	0.573301	1.5705	1.72896	1.40292	0.00228447	1.14606	up
TRIAE_CS42_5AL_TGACv1_376487_AA1237580	54	26	19	73	93	84	0.270465	0.14959	0.104885	0.333015	0.540533	0.45306	0.00851769	1.32802	up
MSTRG.56041	216	211	191	134	54	87	1.20158	1.33714	1.21944	0.682236	0.346786	0.523477	2.95e-05	-1.24765	down
TRIAE_CS42_2AS_TGACv1_114319_AA0366120	42	38	21	150	58	152	0.520569	0.528139	0.286374	1.67185	0.815247	2.01238	9.29e-05	1.76875	up
TRIAE_CS42_7AL_TGACv1_557689_AA1784820	55	55	59	91	131	147	0.782814	0.880315	0.957067	1.17978	2.14023	2.26227	0.00524159	1.0943	up
MSTRG.128022	1240	1260	1129	690	602	580	2.68709	3.21678	2.94206	1.38202	1.49386	1.48101	1.95e-18	-1.00764	down
TRIAE_CS42_3B_TGACv1_223455_AA0782520	71	60	32	217	197	207	0.58826	0.565774	0.298824	1.64871	1.89522	1.86105	1.41e-10	1.89324	up
TRIAE_CS42_3AS_TGACv1_211530_AA0691240	97	79	60	203	176	184	0.741099	0.688761	0.528438	1.42059	1.55497	1.52102	1.1e-05	1.21164	up
TRIAE_CS42_2DL_TGACv1_157984_AA0504770	113	109	65	279	160	203	0.928817	1.02261	0.616831	2.09785	1.51782	1.80184	0.000198325	1.10016	up
TRIAE_CS42_1AL_TGACv1_001755_AA0034720	16	14	26	96	89	90	0.091292	0.088128	0.173866	0.51975	0.607685	0.573849	4.2e-07	2.23913	up
TRIAE_CS42_7DS_TGACv1_624649_AA2062390	101	59	70	188	161	149	0.39077	0.257722	0.310561	0.676118	0.720053	0.629482	0.000451081	1.0719	up
MSTRG.118221	50	24	45	118	98	84	0.357651	0.171152	0.321119	0.778006	0.785712	0.612923	0.00234942	1.28477	up
TRIAE_CS42_7AL_TGACv1_556700_AA1769200	130	53	39	207	160	133	1.19173	0.556676	0.410589	1.73634	1.69597	1.32319	0.00690969	1.14636	up
TRIAE_CS42_1AL_TGACv1_001182_AA0026600	74	51	15	230	138	106	0.5598	0.448824	0.10679	1.6051	1.3062	0.927268	0.000241239	1.71335	up
TRIAE_CS42_6BL_TGACv1_499501_AA1584410	55	46	40	151	111	104	0.489699	0.468602	0.41623	1.24728	1.1546	1.01495	0.000127508	1.32112	up
TRIAE_CS42_6DL_TGACv1_528366_AA1713670	61	43	36	126	80	93	0.598884	0.479499	0.397145	1.134	0.904728	0.98224	0.00977683	1.04091	up
TRIAE_CS42_3DL_TGACv1_252610_AA0891020	51	48	29	137	74	102	0.328781	0.179753	0.122469	0.455064	0.284059	0.675574	0.00283226	1.22735	up
TRIAE_CS42_U_TGACv1_644082_AA2136990	74	93	100	36	34	39	0.520935	0.724207	0.824508	0.269568	0.278663	0.243602	0.0011787	-1.35136	down
TRIAE_CS42_1BL_TGACv1_031634_AA0117550	56	38	36	123	87	160	0.546967	0.418206	0.397947	1.09846	0.987485	1.69908	0.000127719	1.46513	up
TRIAE_CS42_3AL_TGACv1_195434_AA0649520	84	83	44	352	184	227	0.602206	0.676457	0.360607	2.3099	1.52304	1.75356	1.21e-09	1.78792	up
TRIAE_CS42_2DS_TGACv1_181211_AA0611740	35	41	28	92	81	89	0.27426	0.370151	0.255244	0.665477	0.739378	0.757958	0.00207818	1.28321	up
TRIAE_CS42_6BL_TGACv1_501018_AA1612620	135	134	78	271	197	265	1.08408	1.2312	0.716847	1.99935	1.82669	2.30676	0.000152244	1.02972	up
TRIAE_CS42_4AL_TGACv1_290824_AA0989780	155	169	139	64	77	70	1.56799	1.95435	1.61705	0.588727	0.894248	0.761133	0.000133163	-1.17487	down
TRIAE_CS42_3AL_TGACv1_193894_AA0622060	156	96	104	384	312	469	2.29745	1.61642	1.76296	5.18402	5.3142	7.47931	2.27e-13	1.67099	up
TRIAE_CS42_5BS_TGACv1_423901_AA1384800	128	109	59	312	159	274	2.15315	2.05728	1.14277	4.78122	3.07134	4.92921	5.37e-05	1.27475	up
TRIAE_CS42_5DS_TGACv1_456490_AA1471980	148	133	95	329	251	326	2.39579	2.45884	1.76922	4.88225	4.70287	5.71967	6.77e-08	1.22084	up
TRIAE_CS42_3DL_TGACv1_252403_AA0889860	154	106	94	289	182	345	1.83647	1.44285	1.2872	3.14901	2.50361	4.43877	4.63e-05	1.15803	up
TRIAE_CS42_5AS_TGACv1_392786_AA1264640	118	142	62	281	150	311	1.98246	2.73338	1.20784	4.33864	2.92231	5.6774	0.00116533	1.14558	up
TRIAE_CS42_2AS_TGACv1_112934_AA0348020	104	75	76	234	185	225	0.606151	0.497446	0.509088	1.25009	1.24313	1.41998	3.56e-07	1.28938	up
TRIAE_CS42_2DS_TGACv1_177622_AA0581250	172	186	132	367	295	359	0.986113	1.21713	0.87444	1.93137	1.95433	2.23113	1.66e-06	1.00774	up
TRIAE_CS42_3DL_TGACv1_250239_AA0864870	38	22	31	71	88	65	0.464704	0.30648	0.431875	0.799547	1.25008	0.858695	0.00846305	1.2693	up
TRIAE_CS42_6DL_TGACv1_527242_AA1701050	610	435	375	1308	697	1130	1.47362	1.19723	1.04224	2.88727	1.94193	2.9493	7.39e-09	1.08473	up
TRIAE_CS42_1DL_TGACv1_064639_AA0235210	190	200	140	1040	481	797	2.17454	2.61145	1.8446	10.6661	6.23525	9.37888	2.84e-23	2.05422	up
TRIAE_CS42_1BL_TGACv1_031417_AA0113610	138	142	109	613	361	530	1.49972	1.80781	1.41637	6.23781	4.51372	6.34622	5.95e-22	1.88663	up
TRIAE_CS42_1AL_TGACv1_002284_AA0040480	41	47	59	306	131	201	0.464154	0.613334	0.770162	3.20044	1.71997	2.47424	6.3e-10	2.02598	up
TRIAE_CS42_4DL_TGACv1_343812_AA1140000	1020	835	679	2003	1495	1783	5.88932	5.50646	4.50856	10.5697	9.95965	11.1209	6.56e-17	1.01078	up
TRIAE_CS42_2BS_TGACv1_146805_AA0473210	61	52	54	103	106	166	1.17453	1.13213	1.1866	1.80443	2.35232	3.45023	0.00307626	1.12867	up
TRIAE_CS42_5AS_TGACv1_394253_AA1279170	26	17	7	174	88	79	0.450437	0.335607	0.13895	2.79276	1.78121	1.49554	1.6e-08	2.70791	up
TRIAE_CS42_5BS_TGACv1_423773_AA1382940	31	53	42	351	197	200	0.322327	0.951823	0.719073	5.3913	3.63935	3.63951	2.09e-16	2.48513	up
TRIAE_CS42_5DS_TGACv1_457736_AA1489380	28	32	34	208	130	133	0.444728	0.569161	0.620309	3.02033	2.38898	2.28599	1.11e-11	2.25189	up
TRIAE_CS42_3DS_TGACv1_271546_AA0902140	173	135	104	324	223	315	1.91536	1.7024	1.31979	3.2715	2.83572	3.76321	2.83e-05	1.01655	up
MSTRG.73039	100	121	144	63	50	35	1.04482	1.28812	1.77716	0.544657	0.584083	0.348701	0.000268476	-1.37345	down
TRIAE_CS42_U_TGACv1_641904_AA2107040	121	117	105	62	41	36	0.955582	1.06007	0.951988	0.447592	0.375104	0.301841	0.000112134	-1.36646	down
TRIAE_CS42_5DL_TGACv1_433420_AA1412760	769	629	609	2159	1519	1656	3.49766	3.2358	3.14696	9.01522	7.5047	7.80381	1.18e-35	1.35337	up
TRIAE_CS42_2BS_TGACv1_146117_AA0455700	165	172	134	77	35	81	1.19341	1.42127	1.1196	0.508851	0.291561	0.628561	8.15e-05	-1.35348	down
TRIAE_CS42_2DS_TGACv1_177926_AA0587570	96	114	82	33	27	39	0.641468	0.872377	0.630985	0.197279	0.202573	0.277804	4.56e-05	-1.61297	down
TRIAE_CS42_2AS_TGACv1_112955_AA0348580	93	137	69	25	17	22	0.674743	1.1326	0.578138	0.166287	0.14092	0.168902	1.85e-07	-2.2844	down
MSTRG.7613	100	95	97	208	200	205	0.403345	0.502013	0.475197	0.766759	0.93024	0.894366	6.15e-05	1.02226	up
TRIAE_CS42_1AL_TGACv1_000909_AA0021620	76	43	45	115	99	153	0.577766	0.366859	0.390848	0.801805	0.867614	1.2531	0.00369928	1.12872	up
MSTRG.2078	207	200	190	577	422	577	0.81211	0.898345	0.847656	2.03512	1.93046	2.44519	1.98e-15	1.34399	up
TRIAE_CS42_3DL_TGACv1_250380_AA0867260	526	505	350	1290	886	1029	4.64601	5.05969	3.5609	10.4216	8.97929	9.76647	5.46e-15	1.15891	up
TRIAE_CS42_2DL_TGACv1_159225_AA0534790	67	62	41	199	142	165	0.767863	0.811797	0.53784	2.0979	1.8902	2.05289	3.56e-07	1.52103	up
TRIAE_CS42_2AL_TGACv1_094081_AA0292300	61	51	85	215	121	104	0.291313	0.280318	0.467291	0.94359	0.668916	0.538567	0.00607503	1.07482	up
TRIAE_CS42_7DL_TGACv1_602885_AA1971100	108	115	98	78	39	29	0.603781	0.732398	0.634016	0.397864	0.249892	0.170603	0.00410181	-1.21813	down
TRIAE_CS42_3AL_TGACv1_194464_AA0633560	4	0	3	75	53	103	0.058236	0	0.034418	1.0142	0.898904	1.65596	8.65e-11	4.99861	up
TRIAE_CS42_3AS_TGACv1_211670_AA0692840	111	109	77	329	257	346	1.33679	1.50013	1.06445	3.62149	3.57325	4.50288	1.26e-12	1.6009	up
TRIAE_CS42_3DS_TGACv1_272322_AA0918970	111	135	88	379	260	398	1.67468	2.31994	1.51954	5.23821	4.53176	6.49632	1.85e-11	1.57647	up
TRIAE_CS42_3B_TGACv1_225878_AA0812650	154	125	118	468	302	303	2.06723	1.90675	1.81558	5.7482	4.68555	4.39552	7.66e-11	1.37283	up
TRIAE_CS42_7BS_TGACv1_592030_AA1928780	108	67	29	255	146	261	0.663064	0.463492	0.204333	1.43062	1.05148	1.74218	1.28e-05	1.66148	up
TRIAE_CS42_U_TGACv1_645469_AA2144470	66	64	35	181	111	151	0.304848	0.334831	0.185343	0.762025	0.590688	0.75297	7.14e-05	1.3687	up
TRIAE_CS42_7DS_TGACv1_623756_AA2055850	152	84	64	286	188	258	0.859434	0.543566	0.417174	1.48154	1.22566	1.57683	4.15e-05	1.24746	up
TRIAE_CS42_5BS_TGACv1_423662_AA1381500	194	185	125	432	263	407	1.02001	1.10861	0.752857	2.07402	1.59221	2.30763	4.08e-06	1.07163	up
TRIAE_CS42_U_TGACv1_640762_AA2072930	325	196	210	449	605	583	2.19126	1.5012	1.6236	2.76365	4.70458	4.23956	5.38e-07	1.14593	up
TRIAE_CS42_7DL_TGACv1_602925_AA1972050	202	141	144	383	417	479	1.3374	1.05654	1.12638	2.39469	3.27289	3.50671	7.11e-11	1.36178	up
TRIAE_CS42_7AL_TGACv1_555989_AA1751830	374	350	319	689	797	888	2.18242	2.26889	1.89024	3.3273	5.00826	5.22892	1.28e-11	1.15144	up
TRIAE_CS42_4DL_TGACv1_342709_AA1120220	36	42	15	86	77	74	0.330989	0.439232	0.157217	0.722444	0.810294	0.733624	0.00872184	1.30815	up
TRIAE_CS42_U_TGACv1_640862_AA2077660	70	48	58	160	114	151	0.767328	0.605708	0.732113	1.61629	1.45594	1.80197	0.000141937	1.21895	up
TRIAE_CS42_3DL_TGACv1_250047_AA0861200	739	784	640	1838	1346	1467	4.68302	5.6694	4.66499	10.6409	9.83271	10.0347	9.58e-20	1.04504	up
TRIAE_CS42_7AS_TGACv1_569519_AA1818110	89	71	48	159	176	189	0.76177	0.69915	0.473762	1.2588	1.76453	1.77377	3.07e-05	1.30471	up
TRIAE_CS42_4BL_TGACv1_320268_AA1033200	78	112	116	29	38	39	0.629991	1.02918	1.07783	0.208118	0.347931	0.333255	0.000144163	-1.58063	down
TRIAE_CS42_1DL_TGACv1_061073_AA0184190	127	63	70	293	180	168	1.24564	0.700728	0.778694	2.62246	2.02816	1.77883	9.09e-05	1.24927	up
TRIAE_CS42_4DS_TGACv1_361384_AA1166680	26	25	28	203	71	123	0.146753	0.163216	0.17808	1.05436	0.466484	0.755537	7.56e-08	2.23648	up
TRIAE_CS42_2BL_TGACv1_130477_AA0412140	111	119	89	245	260	268	1.31646	1.60832	1.21024	2.65658	3.56467	3.43369	3.6e-07	1.23619	up
TRIAE_CS42_7BS_TGACv1_592687_AA1943100	65	42	34	151	93	81	0.144053	0.104751	0.086672	0.305316	0.236833	0.192812	0.00602778	1.14895	up
TRIAE_CS42_5DL_TGACv1_433816_AA1422870	131	105	139	319	213	354	0.984126	0.895585	1.19789	2.18569	1.84629	2.86906	2.67e-06	1.18078	up
TRIAE_CS42_5AL_TGACv1_374101_AA1190410	129	154	88	255	258	351	1.1183	1.5156	0.873043	2.01845	2.57213	3.28027	1.88e-05	1.18074	up
TRIAE_CS42_5BL_TGACv1_406375_AA1344750	194	138	132	391	301	370	1.66833	1.36019	1.31103	3.08299	2.99776	3.44809	1.65e-08	1.14817	up
TRIAE_CS42_2BS_TGACv1_146153_AA0456880	89	34	48	163	99	130	0.775957	0.332966	0.476018	1.3001	0.992364	1.2239	0.00468762	1.1518	up
MSTRG.14904	76	80	105	48	40	27	0.501	0.608563	0.792913	0.278864	0.295414	0.197319	0.00468762	-1.2495	down
TRIAE_CS42_5DL_TGACv1_434727_AA1440640	66	170	107	63	45	13	0.359761	1.05316	0.665836	0.313091	0.279047	0.074953	0.00459173	-1.59561	down
TRIAE_CS42_5AL_TGACv1_376908_AA1242240	1648	1494	1867	1101	722	751	8.67	8.96897	11.3004	5.28896	4.3844	4.2577	1.78e-13	-1.0313	down
TRIAE_CS42_4BL_TGACv1_320455_AA1039830	310	326	337	1856	998	1356	3.43522	4.12668	4.29855	18.8058	12.758	16.2314	1.62e-39	2.03552	up
TRIAE_CS42_4DL_TGACv1_345516_AA1153470	321	347	329	1584	813	1072	2.39149	2.95693	2.82644	10.8056	6.99928	8.63514	5.52e-25	1.71889	up
TRIAE_CS42_4AS_TGACv1_307090_AA1016880	392	482	474	1478	725	966	3.96076	5.50202	5.48057	13.5288	8.2996	10.3674	2.75e-09	1.1455	up
TRIAE_CS42_1BL_TGACv1_030321_AA0086640	318	335	347	222	151	136	2.66144	2.90345	3.14497	1.66917	1.46215	1.18586	1.87e-06	-1.04336	down
TRIAE_CS42_1DL_TGACv1_061290_AA0191440	201	211	199	135	57	83	2.30004	2.75654	2.62273	1.41125	0.750983	1.01873	3.4e-05	-1.23407	down
TRIAE_CS42_1AL_TGACv1_000188_AA0005700	173	195	199	75	47	70	1.17897	1.51377	1.55832	0.464244	0.364216	0.510203	6.41e-09	-1.6297	down
TRIAE_CS42_2BS_TGACv1_146588_AA0468800	48	26	23	86	66	90	0.285071	0.165877	0.170606	0.471373	0.449437	0.62708	0.00609853	1.28274	up
TRIAE_CS42_2AS_TGACv1_112831_AA0345900	3	21	7	208	76	71	0.035259	0.348032	0.111099	2.82246	1.2981	1.12304	1.07e-08	3.39614	up
TRIAE_CS42_2BS_TGACv1_148173_AA0491160	12	30	12	376	84	117	0.187659	0.5461	0.222993	5.56755	1.5614	2.04242	0.000293271	3.28096	up
TRIAE_CS42_5AL_TGACv1_374149_AA1191850	192	178	155	109	72	80	1.04656	1.15721	0.976758	0.541923	0.451785	0.469606	9.96e-05	-1.06765	down
TRIAE_CS42_7BS_TGACv1_592138_AA1931450	69	50	31	194	121	185	0.458385	0.37656	0.239568	1.18747	0.935957	1.34066	5.47e-07	1.68956	up
TRIAE_CS42_7AS_TGACv1_570543_AA1837410	69	68	36	193	176	156	0.609952	0.686315	0.360008	1.55967	1.79923	1.4965	6.64e-07	1.55999	up
TRIAE_CS42_4DS_TGACv1_361866_AA1173760	87	112	67	234	184	209	0.973438	1.28784	0.819785	2.54383	2.46357	2.71639	2.06e-05	1.18175	up
TRIAE_CS42_4AL_TGACv1_289048_AA0964040	171	145	101	315	263	292	1.37584	1.31032	0.880431	2.51395	2.24188	2.3891	1.18e-05	1.01793	up
TRIAE_CS42_2BS_TGACv1_147223_AA0480050	248	208	153	530	299	487	3.209	3.06802	2.27483	6.27497	4.46511	6.81236	3.39e-06	1.05431	up
TRIAE_CS42_1DL_TGACv1_062831_AA0220650	37	48	38	143	110	112	0.30029	0.443156	0.356613	1.08173	1.03436	0.990491	1.52e-05	1.5078	up
TRIAE_CS42_1AL_TGACv1_001886_AA0036260	51	80	44	162	103	137	0.476038	0.861369	0.478974	1.40103	1.12026	1.40365	0.00243033	1.13217	up
TRIAE_CS42_6AL_TGACv1_473755_AA1532770	237	233	175	678	527	657	2.05825	2.31312	1.74782	5.3965	5.29371	6.18143	4e-20	1.47848	up
TRIAE_CS42_6DL_TGACv1_526671_AA1689500	154	110	68	338	245	357	1.51231	1.23455	0.770374	3.03723	2.77948	3.79772	4.74e-08	1.46263	up
TRIAE_CS42_6BL_TGACv1_499456_AA1582950	332	215	140	643	394	619	3.08085	2.27572	1.49291	5.45233	4.21251	6.20854	9.3e-07	1.22729	up
TRIAE_CS42_1AL_TGACv1_000220_AA0006550	42	6	39	117	75	114	0.23843	0.035815	0.255749	0.614609	0.498785	0.710257	0.00166331	1.76414	up
TRIAE_CS42_U_TGACv1_640703_AA2070140	47	17	18	95	60	79	0.294558	0.119677	0.123646	0.599327	0.432329	0.53302	0.00459173	1.47606	up
TRIAE_CS42_5BS_TGACv1_423220_AA1371340	39	24	10	82	72	76	0.167609	0.115518	0.045748	0.324958	0.360629	0.3584	0.00180387	1.63018	up
TRIAE_CS42_6DL_TGACv1_528002_AA1710610	151	128	139	271	395	365	0.60794	0.585959	0.644894	0.997618	1.83716	1.58965	3.19e-07	1.27571	up
TRIAE_CS42_2DL_TGACv1_159579_AA0540080	121	148	105	325	191	323	0.459724	0.640913	0.458658	1.13077	0.840314	1.32847	3.3e-05	1.10006	up
MSTRG.16590	58	46	65	109	129	147	0.178176	0.161736	0.229735	0.307383	0.456125	0.490713	0.0016989	1.14863	up
TRIAE_CS42_7BL_TGACv1_577338_AA1872630	47	26	16	77	76	100	0.55896	0.353428	0.219448	0.840598	1.04368	1.29528	0.0024647	1.48767	up
TRIAE_CS42_2AL_TGACv1_094706_AA0301800	17	18	19	135	113	96	0.091426	0.112138	0.111517	0.684306	0.723602	0.567991	2.4e-11	2.61375	up
TRIAE_CS42_2BS_TGACv1_147969_AA0489460	192	325	189	51	39	55	0.999546	1.93782	1.12519	0.239492	0.225046	0.304296	2.51e-14	-2.34598	down
TRIAE_CS42_2BS_TGACv1_148830_AA0495280	68	65	54	6	8	16	0.489068	0.482743	0.399502	0.033587	0.051391	0.111172	2.51e-06	-2.6756	down
TRIAE_CS42_4DL_TGACv1_344107_AA1143750	76	83	79	38	36	34	0.662065	0.829445	0.797556	0.300998	0.356056	0.321441	0.00497927	-1.19321	down
TRIAE_CS42_2BS_TGACv1_147285_AA0481090	30	14	20	130	74	83	0.306731	0.166189	0.239721	1.27454	0.908882	0.962272	1.87e-06	2.10476	up
TRIAE_CS42_2AS_TGACv1_114832_AA0369660	103	98	53	263	228	266	1.23173	1.32751	0.71961	2.8663	3.14082	3.43283	9.24e-09	1.53502	up
TRIAE_CS42_4DL_TGACv1_344649_AA1148710	20	10	12	92	51	56	0.130966	0.071093	0.087775	0.552797	0.388042	0.396141	4.42e-05	2.18346	up
TRIAE_CS42_U_TGACv1_644283_AA2138550	115	111	118	57	55	60	0.440466	0.4844	0.519018	0.19863	0.239742	0.248906	0.00241215	-1.04998	down
TRIAE_CS42_7DS_TGACv1_622843_AA2046190	76	92	78	229	144	196	0.627618	0.999799	1.0107	1.93595	1.41044	2.12183	5.6e-05	1.14215	up
TRIAE_CS42_7AS_TGACv1_570230_AA1832640	60	38	36	110	103	86	0.693986	0.502312	0.476929	1.17536	1.38766	1.08094	0.00522057	1.12046	up
TRIAE_CS42_U_TGACv1_643560_AA2133000	122	180	130	54	67	88	0.68895	1.15946	0.844086	0.274391	0.435132	0.536124	0.00345946	-1.09144	down
TRIAE_CS42_2BL_TGACv1_130672_AA0415700	284	294	299	172	136	142	2.9117	3.44211	3.52688	1.6111	1.60345	1.57125	1.08e-06	-1.02208	down
TRIAE_CS42_7DS_TGACv1_623343_AA2052280	1409	1218	1309	3474	3493	3372	6.55251	6.48341	7.01011	14.7998	18.7778	16.9726	1.07e-41	1.34984	up
TRIAE_CS42_4AL_TGACv1_289133_AA0965470	1466	1187	1308	3327	3188	3222	8.53513	7.88178	8.75815	17.6964	21.4002	20.2542	5.46e-38	1.2537	up
TRIAE_CS42_2DS_TGACv1_180122_AA0610220	79	34	24	147	97	105	0.480018	0.235988	0.16241	0.817047	0.67596	0.686249	0.00394327	1.31554	up
TRIAE_CS42_U_TGACv1_643490_AA2132520	181	132	196	96	59	89	1.48884	1.23991	1.85882	0.719299	0.553365	0.786388	0.000302449	-1.12443	down
MSTRG.115336	282	240	359	138	131	137	0.577076	0.535646	0.874357	0.222346	0.323348	0.333829	1.71e-06	-1.17248	down
TRIAE_CS42_3AL_TGACv1_194189_AA0628160	94	116	53	40	18	27	1.00256	1.4133	0.646973	0.387536	0.213656	0.307611	0.000379786	-1.69838	down
TRIAE_CS42_3DL_TGACv1_250760_AA0872700	67	78	61	30	11	18	0.95539	1.28547	1.01175	0.391966	0.169887	0.276076	0.000182045	-1.88479	down
TRIAE_CS42_2DS_TGACv1_178937_AA0602560	215	230	184	762	520	634	1.96807	2.40778	1.94008	6.39752	5.50582	6.28791	2.36e-22	1.54579	up
TRIAE_CS42_2AS_TGACv1_112678_AA0343310	192	164	170	596	309	423	1.6677	1.62953	1.7041	4.74429	3.10187	3.97266	1.57e-09	1.26396	up
TRIAE_CS42_2BS_TGACv1_147024_AA0476720	290	254	248	829	517	610	2.67024	2.67034	2.62458	6.98592	5.50015	6.07186	6.14e-15	1.24015	up
MSTRG.123177	7	21	4	86	64	97	0.020513	0.13499	0.019436	0.307668	0.284575	0.496993	4.26e-07	2.88795	up
TRIAE_CS42_7BS_TGACv1_593197_AA1949300	44	42	24	86	92	77	0.335479	0.366266	0.211468	0.602284	0.815843	0.636662	0.00835224	1.17836	up
TRIAE_CS42_7BS_TGACv1_593149_AA1948640	43	48	39	110	87	81	0.168801	0.221356	0.18359	0.407628	0.409672	0.354983	0.00981852	1.03866	up
TRIAE_CS42_4BL_TGACv1_321258_AA1058040	73	52	61	238	59	178	1.15147	0.939596	1.10172	3.44224	1.06823	3.02794	0.00535843	1.2628	up
TRIAE_CS42_2DL_TGACv1_159162_AA0533640	39	38	44	107	101	128	0.493347	0.549236	0.649547	1.26535	1.50333	1.79164	0.000106832	1.4241	up
TRIAE_CS42_3DL_TGACv1_251681_AA0883770	7	11	5	85	54	123	0.115353	0.193308	0.087873	1.2977	1.04048	2.22792	5.89e-10	3.45384	up
TRIAE_CS42_7BS_TGACv1_592360_AA1936420	32	10	8	71	81	70	0.272025	0.09799	0.074452	0.561391	0.803921	0.646427	0.000141375	2.14494	up
TRIAE_CS42_2AL_TGACv1_094828_AA0303750	138	77	41	206	166	216	0.724945	0.459285	0.244408	0.987927	1.0089	1.22628	0.00185358	1.17631	up
TRIAE_CS42_U_TGACv1_642505_AA2118630	346	282	276	35	117	92	2.73045	2.54387	2.51171	0.250184	1.06713	0.780972	0.00748792	-1.88092	down
TRIAE_CS42_3DL_TGACv1_249262_AA0843480	147	183	120	673	529	635	1.04827	1.48962	0.985056	4.39877	4.35994	4.90185	7.33e-29	1.9742	up
TRIAE_CS42_3B_TGACv1_226451_AA0816990	134	126	62	428	365	396	1.07536	1.14846	0.569439	3.13628	3.37745	3.43099	6.29e-15	1.84463	up
TRIAE_CS42_3AL_TGACv1_199326_AA0669650	136	85	65	362	309	343	0.819052	0.595906	0.326676	1.99874	2.23056	2.26296	5.22e-14	1.79119	up
TRIAE_CS42_1DL_TGACv1_062160_AA0209630	557	474	400	120	217	195	3.57185	3.29909	2.77598	0.801904	1.50021	1.2769	8.1e-09	-1.44202	down
TRIAE_CS42_1BL_TGACv1_033245_AA0138120	122	85	100	20	25	50	0.791653	0.625931	0.744796	0.118223	0.183899	0.350033	0.000134055	-1.72143	down
TRIAE_CS42_1BL_TGACv1_033060_AA0136560	919	1027	720	188	284	275	5.44316	7.13987	4.88528	1.04048	1.92423	1.68083	1.83e-20	-1.86226	down
TRIAE_CS42_7BL_TGACv1_576940_AA1860550	107	90	62	313	189	425	0.704848	0.675885	0.466989	1.88386	1.43258	3.01942	1.94e-09	1.79165	up
TRIAE_CS42_6DL_TGACv1_527452_AA1704180	102	102	69	224	161	308	0.75352	0.865016	0.588599	1.52465	1.37995	2.47528	2.13e-05	1.29631	up
TRIAE_CS42_3B_TGACv1_223113_AA0776560	89	49	62	169	164	181	0.669881	0.420094	0.532253	1.16928	1.42853	1.47595	1.46e-05	1.32694	up
TRIAE_CS42_4DL_TGACv1_342580_AA1117200	91	79	52	181	107	174	1.25784	1.24639	0.816148	2.27915	1.69328	2.58957	0.00368554	1.00305	up
TRIAE_CS42_1BS_TGACv1_050372_AA0171370	99	51	47	150	121	141	0.692045	0.457473	0.360589	1.05889	1.14857	1.02345	0.00519132	1.03093	up
TRIAE_CS42_3B_TGACv1_223089_AA0776330	95	29	46	137	128	116	1.43299	0.49027	0.790405	1.89397	2.22642	1.89467	0.00950228	1.14221	up
TRIAE_CS42_1BL_TGACv1_032203_AA0126670	78	79	38	170	135	128	0.872817	1.00401	0.48446	1.74812	1.74277	1.55483	0.00217979	1.10412	up
TRIAE_CS42_3B_TGACv1_221690_AA0747530	55	68	53	122	94	153	0.860515	1.20313	0.961328	1.75875	1.71421	2.60201	0.00690122	1.01288	up
TRIAE_CS42_2BS_TGACv1_148951_AA0495730	185	157	109	332	521	514	0.662425	0.641595	0.448229	1.08878	2.15352	1.9908	8.11e-10	1.58635	up
TRIAE_CS42_5AL_TGACv1_374007_AA1187580	44	48	29	105	76	102	0.435724	0.54195	0.333273	0.961529	0.872037	1.10673	0.00453098	1.17283	up
TRIAE_CS42_1BL_TGACv1_031835_AA0121470	146	129	163	245	381	324	1.35741	1.36775	1.73737	2.07464	4.07824	3.24641	8.04e-05	1.08816	up
TRIAE_CS42_3DL_TGACv1_250140_AA0862890	65	43	34	95	120	131	0.840743	0.624439	0.495007	1.11355	1.78542	1.8308	0.00152272	1.26528	up
TRIAE_CS42_2AL_TGACv1_095887_AA0315620	171	139	134	368	237	330	1.18894	1.0936	1.11577	2.1839	2.04418	2.64175	3.15e-06	1.01696	up
TRIAE_CS42_4DS_TGACv1_361406_AA1167270	79	56	53	134	133	170	0.678587	0.54503	0.526918	1.05416	1.32231	1.58454	0.000334144	1.1824	up
TRIAE_CS42_7DL_TGACv1_603245_AA1979040	105	90	62	357	290	416	1.20392	1.20641	0.804207	3.79495	3.86566	5.24962	4.21e-18	2.00597	up
TRIAE_CS42_7AL_TGACv1_557129_AA1777160	47	46	58	207	117	191	0.393798	0.432908	0.578167	1.61637	1.14482	1.78178	9.96e-08	1.69839	up
TRIAE_CS42_7BL_TGACv1_577543_AA1878280	111	81	77	264	169	220	1.23543	0.886254	0.947112	2.40867	2.03955	2.299	2.75e-06	1.22408	up
TRIAE_CS42_4BS_TGACv1_328589_AA1090610	239	205	146	476	435	586	2.29103	2.24579	1.6077	4.17481	4.82096	6.07829	1.69e-10	1.30631	up
TRIAE_CS42_5AS_TGACv1_392691_AA1263140	55	47	30	158	119	181	0.837786	0.817734	0.519216	2.22425	2.11873	3.01453	1.94e-07	1.75072	up
TRIAE_CS42_1DS_TGACv1_080147_AA0241250	108	102	101	149	329	205	0.755338	0.81194	0.814978	0.952303	2.6575	1.54789	0.00211648	1.12448	up
TRIAE_CS42_1AS_TGACv1_019203_AA0063100	140	151	96	91	55	52	0.278155	0.342291	0.21905	0.165051	0.125717	0.111714	0.00472868	-1.03134	down
TRIAE_CS42_3B_TGACv1_221467_AA0741610	65	57	80	44	18	17	0.279745	0.283135	0.399472	0.172129	0.085641	0.076264	0.0070435	-1.44602	down
TRIAE_CS42_4DL_TGACv1_345553_AA1153680	93	110	77	161	210	263	0.495466	0.671811	0.69965	0.839208	1.30258	1.52248	0.000307907	1.14696	up
TRIAE_CS42_7DS_TGACv1_621445_AA2015770	227	248	144	145	60	78	1.07345	1.33221	0.785915	0.631158	0.340447	0.394288	0.000343995	-1.20734	down
TRIAE_CS42_7DL_TGACv1_605213_AA2005430	665	456	440	277	210	225	5.56461	4.365	4.23867	2.11786	2.02431	2.03626	3.65e-11	-1.17833	down
TRIAE_CS42_U_TGACv1_644157_AA2137680	21	16	16	108	82	96	0.15266	0.132012	0.133603	0.742685	0.714179	0.78098	9.81e-09	2.38014	up
TRIAE_CS42_5BL_TGACv1_405924_AA1337810	40	30	35	264	67	86	0.3837	0.326	0.383657	2.34647	0.751699	0.896037	0.000110562	1.87803	up
TRIAE_CS42_1BS_TGACv1_049662_AA0159060	39	32	37	129	68	124	0.333696	0.314545	0.355936	1.01552	0.675321	1.14217	0.000170622	1.50491	up
TRIAE_CS42_5DL_TGACv1_434002_AA1427040	53	56	60	244	91	153	0.472141	0.56183	0.614232	1.98706	0.928533	1.47048	9.49e-05	1.43761	up
TRIAE_CS42_5AL_TGACv1_379335_AA1256100	165	168	127	233	383	383	1.54092	1.79201	1.36545	1.99559	4.13456	3.87549	0.000120644	1.09919	up
TRIAE_CS42_5AL_TGACv1_377911_AA1250090	109	42	25	229	145	95	0.698117	0.306737	0.183487	1.34858	1.07297	0.655355	0.00571259	1.3809	up
TRIAE_CS42_2BL_TGACv1_131095_AA0422540	106	91	79	45	35	40	0.486052	0.479137	0.41464	0.189066	0.182543	0.194561	0.00124043	-1.25142	down
TRIAE_CS42_3DS_TGACv1_273138_AA0928760	57	78	39	128	154	117	0.51338	0.809167	0.407151	1.06393	1.62367	1.15642	0.00267883	1.16028	up
TRIAE_CS42_2AS_TGACv1_114292_AA0365930	345	276	383	177	165	167	1.64335	2.08991	3.35807	0.767573	0.902125	0.901943	2.13e-06	-1.03179	down
TRIAE_CS42_2DS_TGACv1_179293_AA0605930	84	85	75	52	23	36	0.475292	0.552218	0.493456	0.268965	0.16856	0.218929	0.00643981	-1.21084	down
TRIAE_CS42_1BL_TGACv1_033285_AA0138440	867	971	813	414	375	351	5.46738	6.9828	5.89535	2.38378	2.72241	2.38565	6.13e-20	-1.27055	down
TRIAE_CS42_1DL_TGACv1_061465_AA0196020	853	1104	836	284	300	301	9.77685	14.4411	11.0278	2.97333	3.96501	3.72201	2.63e-25	-1.7065	down
TRIAE_CS42_1AL_TGACv1_003095_AA0047680	747	962	857	311	203	205	4.76104	7.01217	6.29852	1.80583	1.49021	1.4088	2.06e-29	-1.90897	down
TRIAE_CS42_1BL_TGACv1_030651_AA0096910	133	98	105	355	257	236	1.39583	1.16631	1.26357	3.41436	3.11639	2.67183	2.74e-08	1.27942	up
TRIAE_CS42_7AL_TGACv1_556910_AA1773220	247	232	221	141	102	113	1.21401	1.30428	1.25097	0.631025	0.57935	0.600981	6.79e-06	-1.03342	down
TRIAE_CS42_2BS_TGACv1_146815_AA0473320	55	49	41	123	83	121	0.215815	0.218776	0.185246	0.443928	0.378701	0.514409	0.00269071	1.11853	up
TRIAE_CS42_6AL_TGACv1_472885_AA1526950	35	32	34	110	63	132	0.224492	0.23479	0.253979	0.65111	0.467907	0.923813	0.000299828	1.53262	up
TRIAE_CS42_4BL_TGACv1_321154_AA1056300	58	85	44	165	96	136	0.411622	0.689531	0.359526	1.07962	0.790654	1.05372	0.00867835	1.01745	up
TRIAE_CS42_7BS_TGACv1_592525_AA1939770	185	227	244	92	114	91	0.744919	1.04668	1.13438	0.339508	0.52801	0.395735	2.94e-05	-1.1923	down
TRIAE_CS42_7DL_TGACv1_603468_AA1984310	147	129	134	82	46	41	0.68375	0.68219	0.715852	0.347234	0.244227	0.205678	6.69e-05	-1.34949	down
TRIAE_CS42_6BL_TGACv1_502081_AA1622900	263	240	284	790	441	519	3.005	3.13178	3.7459	8.26953	5.81809	6.42169	2.28e-08	1.07698	up
TRIAE_CS42_3DS_TGACv1_272004_AA0912940	131	62	41	187	175	173	0.736244	0.398318	0.261402	0.96241	1.13874	1.0525	0.00231026	1.17596	up
TRIAE_CS42_1AL_TGACv1_000900_AA0021420	74	34	53	114	122	134	0.813247	0.420418	0.666935	1.15182	1.56282	1.60056	0.00248363	1.17144	up
TRIAE_CS42_3AL_TGACv1_196562_AA0661440	751	626	555	2449	1955	2373	3.56849	3.39716	3.03268	10.6383	10.7182	12.18	4.33e-64	1.76275	up
TRIAE_CS42_3DL_TGACv1_251976_AA0886680	829	617	603	2504	1925	2368	3.802	3.22606	3.17756	10.4913	10.1803	11.7279	1.09e-53	1.68224	up
TRIAE_CS42_3B_TGACv1_224129_AA0792680	1647	1203	1375	4677	3968	4360	7.75094	6.46153	7.4445	20.1159	21.5389	22.1601	3.47e-63	1.57546	up
TRIAE_CS42_7DL_TGACv1_602642_AA1963670	164	98	139	215	306	310	1.53105	1.04925	1.49936	1.84086	3.30703	3.13095	0.00045831	1.02909	up
TRIAE_CS42_7AS_TGACv1_569316_AA1813250	68	40	18	141	78	104	1.11015	0.750331	0.325849	2.1103	1.47798	1.84007	0.00641228	1.31517	up
TRIAE_CS42_3B_TGACv1_225113_AA0805060	48	40	25	109	70	90	0.432814	0.415425	0.255606	0.905595	0.728637	0.88607	0.00552869	1.19905	up
TRIAE_CS42_3AS_TGACv1_213550_AA0707280	151	117	137	419	393	438	0.714849	0.631517	0.743761	1.81647	2.14953	2.24096	3.15e-17	1.58115	up
TRIAE_CS42_3B_TGACv1_221861_AA0751930	222	213	277	657	563	478	1.07506	1.20276	1.58198	2.96205	3.20557	2.55697	1.83e-10	1.19346	up
TRIAE_CS42_3B_TGACv1_220673_AA0714820	159	143	144	352	356	318	0.978747	1.00588	1.02338	1.98143	2.53431	2.11593	8.95e-09	1.1575	up
TRIAE_CS42_2BL_TGACv1_131480_AA0428290	112	43	48	182	126	127	0.58496	0.253643	0.286472	0.872387	0.758375	0.717125	0.00900981	1.06351	up
TRIAE_CS42_1BS_TGACv1_049674_AA0159400	139	160	74	63	41	40	0.319969	0.419688	0.194775	0.131664	0.108011	0.09924	0.000321758	-1.43037	down
TRIAE_CS42_5BL_TGACv1_405833_AA1336090	120	109	80	257	211	199	0.665745	0.693363	0.508868	1.31037	1.35793	1.19599	3.02e-05	1.06142	up
TRIAE_CS42_4DL_TGACv1_343680_AA1138170	111	74	34	206	112	174	2.07471	1.56185	0.721483	3.51613	2.40607	3.50703	0.00643374	1.12323	up
TRIAE_CS42_U_TGACv1_643075_AA2126880	48	25	34	114	51	108	1.04853	0.633104	0.859907	2.29389	1.2945	2.59784	0.00687543	1.28976	up
MSTRG.96909	46	39	43	240	209	254	0.681511	0.658116	0.739475	3.27264	3.60927	4.1075	1.94e-20	2.40877	up
TRIAE_CS42_7BS_TGACv1_592594_AA1941060	67	49	19	262	68	82	0.44133	0.372095	0.139505	1.59249	0.517564	0.587646	0.006768	1.5188	up
TRIAE_CS42_5DS_TGACv1_457160_AA1483380	184	215	157	107	45	130	1.11077	1.47836	1.09459	0.588417	0.316604	0.844069	0.00514465	-1.04871	down
TRIAE_CS42_2DS_TGACv1_177565_AA0580190	533	729	448	4093	1978	2940	4.00687	6.25212	3.88266	28.1264	17.1217	23.8786	1.14e-11	2.31593	up
TRIAE_CS42_2BS_TGACv1_145868_AA0447700	434	535	366	3126	1467	2173	3.46011	4.88116	3.3555	22.7848	13.468	18.7068	1.6e-13	2.25948	up
TRIAE_CS42_2AS_TGACv1_112241_AA0333980	723	825	530	5298	2661	3534	5.03622	6.16521	4.08172	29.4516	17.8278	21.9035	1.64e-16	2.39127	up
TRIAE_CS42_6AL_TGACv1_472859_AA1526640	215	267	206	529	561	551	2.15361	3.05921	2.36936	4.84568	6.48641	5.97046	7.66e-11	1.20863	up
TRIAE_CS42_6AL_TGACv1_470942_AA1499130	369	380	267	853	559	764	1.70994	2.00916	1.42056	3.61051	2.98591	3.82521	1.11e-09	1.04045	up
TRIAE_CS42_5BL_TGACv1_404626_AA1306600	78	28	37	131	106	129	0.711803	0.283756	0.381634	1.09377	1.12261	1.27475	0.00144345	1.32707	up
TRIAE_CS42_5AL_TGACv1_376743_AA1240540	98	88	77	294	184	258	0.689499	0.708607	0.625074	1.89562	1.49035	1.96404	6.59e-09	1.42463	up
TRIAE_CS42_5BL_TGACv1_405338_AA1325340	79	50	53	199	99	139	0.612322	0.446562	0.471977	1.43303	0.873659	1.17547	0.000660053	1.1991	up
TRIAE_CS42_U_TGACv1_643625_AA2133730	114	131	260	73	90	83	0.613171	0.81171	1.62812	0.363183	0.559866	0.487622	0.00850344	-1.09829	down
TRIAE_CS42_2AL_TGACv1_093159_AA0273570	77	51	48	175	132	129	0.696408	0.520369	0.492182	1.44658	1.378	1.26193	8.63e-05	1.2608	up
TRIAE_CS42_7AS_TGACv1_572271_AA1851790	102	97	136	454	391	469	0.776411	0.840358	1.19241	3.17266	3.44218	3.87355	1.05e-20	1.91472	up
TRIAE_CS42_7AL_TGACv1_557474_AA1781750	72	41	52	116	119	121	0.509196	0.331039	0.424767	0.758456	0.980771	0.931403	0.00347106	1.07528	up
TRIAE_CS42_6AS_TGACv1_486043_AA1555810	157	133	159	88	61	64	1.4068	1.35257	1.63034	0.719217	0.623017	0.611199	0.000156573	-1.13782	down
TRIAE_CS42_5DS_TGACv1_456565_AA1474220	88	79	48	218	83	168	0.600471	0.618209	0.37608	1.36406	0.649985	1.23637	0.00872042	1.05351	up
MSTRG.44893	131	89	94	245	168	308	2.00958	1.55261	1.6669	3.44097	2.9857	5.11677	6.25e-05	1.15245	up
TRIAE_CS42_1BL_TGACv1_030839_AA0102020	287	254	255	177	86	123	2.78822	2.81257	2.84171	1.565	0.961049	1.28116	7.06e-06	-1.11612	down
TRIAE_CS42_2AL_TGACv1_093580_AA0282960	111	153	113	436	331	300	0.826186	1.30116	1.12299	3.29067	2.5651	2.41049	1.46e-10	1.43619	up
TRIAE_CS42_2AS_TGACv1_113612_AA0358470	26	26	10	93	54	97	0.271808	0.312554	0.112698	0.932623	0.680659	1.15212	0.000128787	1.92468	up
TRIAE_CS42_2BS_TGACv1_146144_AA0456630	49	29	23	140	101	87	0.53995	0.333211	0.266745	1.41845	1.29074	1.0317	4.27e-05	1.65346	up
TRIAE_CS42_2DS_TGACv1_177169_AA0567350	59	34	39	160	119	99	0.62611	0.411267	0.47277	1.57204	1.47197	1.13859	5.33e-05	1.46764	up
MSTRG.106033	61	47	38	146	100	104	0.592871	0.475601	0.379144	1.24167	1.06849	1.03328	0.000823115	1.20767	up
TRIAE_CS42_2BL_TGACv1_132245_AA0436330	287	245	198	76	116	132	2.74754	2.67025	2.17721	0.659994	1.28238	1.36468	5.66e-05	-1.193	down
TRIAE_CS42_2DL_TGACv1_159962_AA0544920	62	78	69	42	26	25	0.550838	0.794716	0.710439	0.343993	0.262935	0.239572	0.00920187	-1.24138	down
TRIAE_CS42_4DL_TGACv1_342792_AA1122300	97	44	26	342	196	140	0.995069	0.509594	0.3013	3.21392	2.3233	1.55214	1.26e-06	1.97614	up
TRIAE_CS42_4BL_TGACv1_320395_AA1037660	107	25	36	273	142	136	1.12737	0.299856	0.427275	2.64243	1.73577	1.54685	0.000278312	1.67262	up
TRIAE_CS42_4AL_TGACv1_289938_AA0979140	164	142	87	353	270	417	1.04132	1.02727	0.635476	2.048	1.97872	2.86152	5.95e-08	1.36254	up
TRIAE_CS42_5BL_TGACv1_404198_AA1289610	30	12	18	83	74	85	0.19679	0.087374	0.13133	0.500283	0.565061	0.606503	2.69e-05	1.97778	up
TRIAE_CS42_5DL_TGACv1_438120_AA1467920	19	23	14	141	177	188	0.168428	0.23141	0.144236	1.18561	1.88027	1.86377	3.03e-18	3.14293	up
TRIAE_CS42_5BL_TGACv1_407166_AA1354040	69	40	38	219	418	317	0.678489	0.4519	0.425218	1.98807	4.79737	3.40929	2.1e-17	2.69732	up
TRIAE_CS42_5AL_TGACv1_373971_AA1185940	50	52	48	270	334	348	0.460138	0.54409	0.510853	2.27594	3.55481	3.47048	2.65e-25	2.63047	up
TRIAE_CS42_7DS_TGACv1_625617_AA2065640	174	208	124	453	296	485	1.5712	2.1471	1.28056	3.73634	3.08046	4.73505	2.81e-07	1.22856	up
TRIAE_CS42_1DS_TGACv1_080727_AA0252830	61	67	60	32	16	29	0.163893	0.206258	0.185025	0.077396	0.047899	0.084082	0.00718031	-1.35742	down
TRIAE_CS42_2AL_TGACv1_094620_AA0300640	196	185	231	132	74	89	0.504823	0.543001	0.683538	0.311119	0.21972	0.245403	5.49e-05	-1.12775	down
TRIAE_CS42_2AL_TGACv1_094756_AA0302660	142	179	159	71	70	85	0.547716	0.788781	0.704777	0.249129	0.310043	0.353621	0.000211341	-1.13937	down
TRIAE_CS42_U_TGACv1_640702_AA2070110	197	137	136	117	65	59	1.001	0.792801	0.79647	0.541934	0.37717	0.323514	0.00238287	-1.02697	down
TRIAE_CS42_7DS_TGACv1_623313_AA2051860	106	94	116	267	220	236	0.458515	0.462695	0.576415	1.05375	1.09803	1.10169	1.66e-06	1.13797	up
TRIAE_CS42_6AL_TGACv1_474300_AA1534900	290	262	240	150	147	108	1.10626	1.16618	1.07873	0.530024	0.66174	0.457123	1.53e-05	-1.01384	down
TRIAE_CS42_6BS_TGACv1_513492_AA1643290	115	106	142	60	32	83	0.426014	0.44335	0.595295	0.197507	0.127075	0.298489	0.00771248	-1.11947	down
TRIAE_CS42_2DS_TGACv1_178264_AA0593570	186	62	121	73	45	37	0.490176	0.184152	0.365189	0.174698	0.134588	0.104801	0.00462353	-1.30112	down
TRIAE_CS42_5AL_TGACv1_376246_AA1234430	451	452	436	282	203	207	1.16594	1.35038	1.28934	0.670573	0.633285	0.612311	4.37e-09	-1.01402	down
MSTRG.88907	93	50	73	192	117	169	0.275278	0.165804	0.233905	0.519443	0.370741	0.522955	0.00113659	1.09026	up
TRIAE_CS42_7DL_TGACv1_602597_AA1962040	109	111	106	282	221	290	1.31431	1.53281	1.46951	3.10698	3.08195	3.77672	7.69e-08	1.2273	up
TRIAE_CS42_7AL_TGACv1_557351_AA1780180	51	28	23	148	140	236	0.297829	0.189394	0.152259	0.799907	0.958192	1.5158	1.91e-10	2.33657	up
TRIAE_CS42_7BL_TGACv1_578461_AA1895400	137	110	124	295	239	354	0.833152	0.767752	0.867371	1.64321	1.68284	2.33679	2.28e-07	1.21034	up
TRIAE_CS42_7DL_TGACv1_602659_AA1964400	101	101	55	217	135	255	0.977989	1.11505	0.611111	1.93198	1.51908	2.68131	0.000381118	1.18917	up
TRIAE_CS42_5BL_TGACv1_404954_AA1316190	127	57	77	177	197	222	1.45067	0.737887	1.00595	1.85018	2.59976	2.7466	0.000371929	1.16949	up
TRIAE_CS42_7DS_TGACv1_622392_AA2038800	60	24	28	142	111	115	0.596932	0.272717	0.31985	1.28348	1.26484	1.22687	2.07e-05	1.68148	up
TRIAE_CS42_7BS_TGACv1_593672_AA1953660	65	96	51	163	195	162	0.430822	0.72797	0.387902	0.984342	1.4923	1.15857	0.000209859	1.25484	up
TRIAE_CS42_7AS_TGACv1_569101_AA1807150	113	107	78	183	235	232	0.80355	0.870439	0.638878	1.19579	1.93827	1.79305	0.000136072	1.09684	up
TRIAE_CS42_7BS_TGACv1_593096_AA1948110	165	76	50	353	208	159	1.79614	0.933395	0.619573	3.53577	2.61149	1.86255	0.00161431	1.2641	up
TRIAE_CS42_7DL_TGACv1_603879_AA1990550	119	60	78	323	186	147	1.23473	0.689981	0.940307	3.14976	2.22807	1.66459	0.000132579	1.28953	up
TRIAE_CS42_7BS_TGACv1_591912_AA1925430	57	20	15	142	170	107	0.524066	0.193081	0.152782	1.30367	1.90238	1.10191	1.43e-06	2.18373	up
TRIAE_CS42_7DL_TGACv1_602895_AA1971290	553	533	515	1820	2114	2193	3.1628	3.47546	3.39216	9.51877	13.954	13.5533	5.93e-46	1.89923	up
TRIAE_CS42_3DS_TGACv1_271475_AA0899730	650	643	587	1795	2144	2017	4.29998	4.81682	4.55731	11.0647	16.4458	14.5772	9.9e-34	1.62775	up
TRIAE_CS42_7BL_TGACv1_577483_AA1876500	644	739	733	1931	2248	2153	4.61244	6.03516	6.04035	12.635	18.5718	16.6552	2.22e-27	1.53766	up
TRIAE_CS42_4DL_TGACv1_343033_AA1127960	112	25	64	209	134	142	1.41318	0.354195	0.925495	2.41262	1.95656	1.93783	0.00664679	1.22989	up
TRIAE_CS42_5DL_TGACv1_433458_AA1413630	93	81	89	151	238	208	0.85848	0.850975	0.941748	1.27231	2.53833	2.07899	0.000262813	1.15747	up
TRIAE_CS42_4BL_TGACv1_321731_AA1064780	102	48	63	201	132	131	1.25748	0.664177	0.887698	2.26598	1.87814	1.74708	0.00248878	1.0731	up
TRIAE_CS42_5AS_TGACv1_397735_AA1283770	2093	1924	1924	853	854	1050	35.9656	37.7346	38.0273	13.3782	16.9071	19.4804	1.5e-20	-1.15053	down
TRIAE_CS42_6BL_TGACv1_501073_AA1613180	31	16	21	100	222	183	0.211956	0.121608	0.165166	0.757582	2.12255	1.64149	4.18e-12	2.89278	up
TRIAE_CS42_6DL_TGACv1_527980_AA1710400	54	34	34	136	268	245	0.392423	0.278211	0.279448	0.921031	2.25919	1.94284	1.49e-11	2.40735	up
TRIAE_CS42_6AL_TGACv1_471532_AA1510490	86	58	80	188	413	286	0.636116	0.53717	0.691052	1.29204	3.5388	2.27208	2.82e-09	1.97851	up
TRIAE_CS42_6BL_TGACv1_502708_AA1626110	213	214	211	721	798	982	1.52665	1.70309	1.62399	4.78522	6.13465	7.51992	1.74e-28	1.93091	up
MSTRG.120611	1594	1488	1532	6155	6210	5694	19.0739	20.8862	20.869	59.3132	61.1584	55.3063	9.78e-92	1.92349	up
TRIAE_CS42_7AS_TGACv1_571632_AA1848990	191	138	137	519	608	645	1.14732	0.977578	1.00541	3.05208	4.50095	4.489	2.97e-23	1.89812	up
TRIAE_CS42_7DS_TGACv1_622168_AA2034370	1263	991	821	3566	3912	3730	12.5412	11.261	9.43621	32.2515	44.4149	39.643	1.03e-48	1.8366	up
MSTRG.126805	3648	3118	3394	12232	10674	11673	17.0136	17.1412	17.3585	54.5863	55.0789	53.5881	6.39e-113	1.71751	up
TRIAE_CS42_4AL_TGACv1_291021_AA0991430	458	311	281	1023	1178	1237	4.10313	3.19485	2.92316	8.50994	12.3005	12.0687	1.39e-23	1.68711	up
MSTRG.78802	40	45	16	99	94	120	0.157637	0.208338	0.066012	0.407974	0.431455	0.543565	0.000313685	1.59675	up
TRIAE_CS42_6DL_TGACv1_526709_AA1690300	224	192	148	420	490	527	2.17402	2.12267	1.63306	3.75952	5.46431	5.50564	1.61e-10	1.3201	up
TRIAE_CS42_6AL_TGACv1_472165_AA1518500	275	280	271	557	730	775	1.90816	2.22726	2.10884	3.64585	5.87746	6.15161	4.82e-11	1.28616	up
MSTRG.138522	409	309	350	209	164	171	9.59	7.99851	9.1476	4.18331	4.12523	4.00938	8.47e-08	-1.02516	down
TRIAE_CS42_7AL_TGACv1_558100_AA1790140	67	101	91	298	110	250	0.447941	0.746597	0.676625	1.8406	0.841075	1.80263	0.000591135	1.25116	up
MSTRG.111156	641	763	890	423	276	249	3.39614	4.65077	5.43488	2.08754	1.67731	1.41889	5.17e-12	-1.3546	down
TRIAE_CS42_6AL_TGACv1_473409_AA1530920	149	129	247	74	88	91	1.32977	1.31545	2.54324	0.602161	0.904657	0.881196	0.00264721	-1.10562	down
TRIAE_CS42_5AL_TGACv1_374409_AA1199490	209	199	146	89	81	103	0.768235	0.840884	0.621682	0.297584	0.340477	0.407024	0.00016769	-1.06358	down
TRIAE_CS42_3B_TGACv1_222965_AA0774220	255	186	211	84	72	91	0.612485	0.508048	0.581004	0.183018	0.199303	0.234391	9.15e-09	-1.44594	down
TRIAE_CS42_5AL_TGACv1_376988_AA1243030	297	321	270	902	630	690	4.09538	5.06407	4.29033	11.3884	10.0319	10.2962	1.33e-17	1.26059	up
TRIAE_CS42_1DL_TGACv1_062451_AA0214670	162	135	92	343	256	250	1.89064	1.79295	1.23004	3.65668	3.43848	3.14983	1.02e-05	1.077	up
TRIAE_CS42_6AL_TGACv1_471085_AA1502510	167	174	151	103	52	56	1.80694	2.14168	1.87178	1.01774	0.646652	0.650386	3.47e-05	-1.29695	down
TRIAE_CS42_3AL_TGACv1_195259_AA0647030	93	141	94	56	32	65	2.05536	3.56658	2.40327	1.12797	0.797434	1.55767	0.00547114	-1.16832	down
TRIAE_CS42_3B_TGACv1_224900_AA0802980	144	157	195	85	30	96	4.38694	5.46887	6.8309	2.36064	1.03057	3.16725	0.00098481	-1.31704	down
TRIAE_CS42_6AL_TGACv1_472272_AA1520290	318	272	243	732	463	657	1.97548	1.92203	1.73521	4.14955	3.31139	4.40552	9.07e-11	1.09443	up
TRIAE_CS42_6DL_TGACv1_526998_AA1696950	171	172	137	409	267	369	0.882531	1.00959	0.809679	1.92562	1.58901	2.05191	4.13e-07	1.06273	up
TRIAE_CS42_5BL_TGACv1_405256_AA1323390	91	72	104	37	51	27	0.620101	0.587889	0.849348	0.236396	0.414519	0.193268	0.00600939	-1.25491	down
TRIAE_CS42_6BL_TGACv1_499732_AA1590270	321	236	180	568	471	563	3.43259	2.8787	2.20873	5.55593	5.81652	6.50322	1.63e-08	1.08116	up
TRIAE_CS42_U_TGACv1_642488_AA2118360	527	453	343	1471	1110	1278	2.65339	2.54729	2.0481	6.73856	6.42922	6.74377	2.36e-30	1.49523	up
TRIAE_CS42_5AL_TGACv1_378077_AA1251060	236	206	155	481	601	573	1.65062	1.65166	1.24413	3.0801	4.87603	4.35827	8.42e-13	1.44444	up
TRIAE_CS42_5DL_TGACv1_434482_AA1436750	357	303	312	884	822	921	2.51266	2.43621	2.53128	5.6927	6.68184	7.00957	4.41e-25	1.38934	up
TRIAE_CS42_5BL_TGACv1_404121_AA1284900	107	110	103	270	266	326	0.747376	0.874521	0.828443	1.72599	2.14528	2.46418	1.77e-09	1.38424	up
TRIAE_CS42_2AL_TGACv1_094094_AA0292490	610	364	368	1140	928	907	3.00966	2.08254	2.11881	5.2091	5.29397	4.90767	1.93e-11	1.10855	up
TRIAE_CS42_6AL_TGACv1_470984_AA1500170	541	879	983	332	314	342	2.86901	5.32172	5.99689	1.60579	1.9181	1.95941	2.01e-09	-1.34993	down
TRIAE_CS42_6DL_TGACv1_527115_AA1698810	134	318	412	74	84	92	0.704778	1.91473	2.50059	0.356039	0.503426	0.522905	0.00672144	-1.8609	down
TRIAE_CS42_6BL_TGACv1_500863_AA1610920	116	164	235	39	55	45	0.670057	1.08428	1.56447	0.202407	0.363362	0.276724	2.12e-07	-1.94535	down
MSTRG.104204	249	179	226	556	462	633	0.876352	0.718883	0.917872	1.78989	1.88028	2.40973	1.95e-12	1.2885	up
TRIAE_CS42_2AL_TGACv1_094436_AA0297550	62	51	47	171	96	105	0.282478	0.26519	0.235002	0.721983	0.511611	0.522526	0.00146533	1.15001	up
TRIAE_CS42_1DL_TGACv1_062489_AA0215180	189	184	175	119	65	85	0.647396	0.728265	0.68499	0.36957	0.252528	0.311442	8.93e-05	-1.09574	down
TRIAE_CS42_6BS_TGACv1_515578_AA1671150	116	108	97	75	43	42	0.361948	0.385902	0.346824	0.213076	0.152475	0.138842	0.00452466	-1.07234	down
TRIAE_CS42_3DS_TGACv1_272073_AA0914180	50	45	24	112	84	77	0.21522	0.221124	0.118476	0.445101	0.422876	0.362521	0.00912888	1.14957	up
TRIAE_CS42_4AL_TGACv1_289417_AA0970690	94	98	96	51	35	38	0.262191	0.312807	0.308871	0.13024	0.111223	0.11337	0.000761853	-1.27957	down
TRIAE_CS42_2BS_TGACv1_148522_AA0493430	61	35	28	137	145	131	0.202104	0.131775	0.10654	0.414643	0.551749	0.466025	1.92e-06	1.71044	up
TRIAE_CS42_2AS_TGACv1_112167_AA0332190	95	39	51	153	163	132	0.305646	0.142189	0.18867	0.447711	0.6027	0.457471	0.000792988	1.25324	up
TRIAE_CS42_2DS_TGACv1_177600_AA0580850	198	145	121	338	324	336	0.669337	0.55918	0.470558	1.04382	1.26408	1.22631	9.86e-07	1.06915	up
TRIAE_CS42_7DL_TGACv1_603311_AA1980690	183	135	111	301	276	327	1.30804	1.09547	0.910833	1.96782	2.27239	2.51962	7.42e-06	1.03876	up
TRIAE_CS42_4AL_TGACv1_288563_AA0952110	3093	2921	3260	1779	945	2066	25.9928	28.0162	31.5224	13.656	9.15786	18.7403	0.00697189	-1.02256	down
TRIAE_CS42_3B_TGACv1_221342_AA0737940	82	48	47	138	99	148	0.842679	0.554191	0.547426	1.29509	1.17102	1.64928	0.00339928	1.0794	up
MSTRG.92347	172	225	188	99	41	127	0.629253	0.9931	0.786023	0.345111	0.178346	0.513403	0.00130379	-1.20662	down
TRIAE_CS42_7DS_TGACv1_624258_AA2060120	153	123	121	39	74	61	1.862	1.70517	1.68958	0.426151	1.03463	0.793039	0.00159983	-1.20784	down
TRIAE_CS42_2AL_TGACv1_095685_AA0313720	32	17	21	69	73	55	0.202836	0.121989	0.150078	0.401024	0.537118	0.382046	0.00432027	1.46004	up
TRIAE_CS42_1DS_TGACv1_080798_AA0253870	38	17	35	83	77	108	0.374111	0.182647	0.397186	0.748214	0.879296	1.15972	0.00085002	1.53471	up
TRIAE_CS42_4AL_TGACv1_288792_AA0958260	147	79	87	283	204	239	1.12689	0.690362	0.766192	1.98602	1.80442	1.98298	1.41e-05	1.16982	up
TRIAE_CS42_5DL_TGACv1_433189_AA1405010	223	222	163	517	364	546	1.07992	1.22439	0.904965	2.28934	2.03399	2.85385	2.69e-09	1.17759	up
TRIAE_CS42_5BL_TGACv1_404627_AA1306630	223	139	110	338	304	323	0.957314	0.676774	0.553267	1.32812	1.51144	1.51366	6.28e-05	1.00029	up
TRIAE_CS42_2BL_TGACv1_129437_AA0383630	235	172	255	111	87	144	1.11231	0.914965	1.4056	0.472104	0.465626	0.72264	0.000663822	-1.00568	down
TRIAE_CS42_2DL_TGACv1_162552_AA0563120	125	135	109	69	68	50	1.14989	1.43037	1.14268	0.563799	0.712764	0.489837	0.00302609	-1.02997	down
TRIAE_CS42_1AL_TGACv1_002510_AA0042560	96	60	48	231	131	176	0.981001	0.692281	0.554708	2.15486	1.53771	1.94017	3.01e-05	1.34597	up
TRIAE_CS42_1DL_TGACv1_064670_AA0235310	128	99	100	52	33	55	0.651366	0.572173	0.582824	0.238079	0.188702	0.301004	0.000515025	-1.27705	down
TRIAE_CS42_1AL_TGACv1_004538_AA0053800	204	135	102	369	266	296	2.10664	1.58787	1.20889	3.48632	3.19235	3.30985	3.29e-05	1.03466	up
TRIAE_CS42_7DS_TGACv1_622404_AA2038940	255	193	175	537	455	596	1.82916	1.58512	1.44466	3.53173	3.77194	4.6286	3.12e-13	1.30812	up
TRIAE_CS42_2BS_TGACv1_146201_AA0458690	84	78	67	442	117	198	0.41691	0.441532	0.378573	2.00925	0.666981	1.0589	1.76e-05	1.62074	up
TRIAE_CS42_2AS_TGACv1_112882_AA0346490	32	27	21	198	73	118	0.118192	0.114947	0.087722	0.684749	0.318472	0.481412	1.08e-07	2.19977	up
TRIAE_CS42_2DS_TGACv1_177184_AA0568130	89	79	65	600	160	243	0.452606	0.375947	0.415501	3.05067	0.943322	1.43183	1.72e-08	2.00125	up
MSTRG.64087	132	165	124	1383	429	729	0.850715	1.21082	0.919897	8.16814	3.19772	5.08889	2.86e-07	2.48835	up
TRIAE_CS42_U_TGACv1_641767_AA2103740	23	30	45	199	70	108	0.140603	0.208003	0.31759	1.12056	0.49764	0.718528	5.49e-05	1.83445	up
MSTRG.31339	366	245	248	102	153	153	1.68231	1.24978	1.35537	0.438601	0.832683	0.906486	8.75e-05	-1.09178	down
TRIAE_CS42_4AS_TGACv1_308520_AA1028400	67	106	67	302	161	150	1.26969	2.32424	1.47885	5.29733	3.56783	3.10004	0.000199868	1.26742	up
TRIAE_CS42_7DL_TGACv1_609477_AA2011440	7	9	10	92	58	56	0.093122	0.127076	0.144353	1.1167	0.882153	0.806969	1.17e-07	2.91163	up
TRIAE_CS42_7BL_TGACv1_577398_AA1874420	57	43	84	216	206	234	0.665821	0.574077	1.11943	2.30857	2.77955	2.94764	3.28e-09	1.78019	up
TRIAE_CS42_7BS_TGACv1_592325_AA1935670	40	57	38	170	106	133	0.230083	0.327051	0.218882	0.792906	0.624151	0.767621	1.04e-05	1.52988	up
TRIAE_CS42_7DS_TGACv1_621446_AA2015840	16	31	25	80	53	74	0.133192	0.29537	0.236099	0.613652	0.513001	0.67191	0.00480383	1.44946	up
TRIAE_CS42_U_TGACv1_712376_AA2166870	46	38	60	213	96	101	1.10491	1.04393	1.67698	4.74006	2.69622	2.65692	0.000444133	1.41758	up
TRIAE_CS42_2AL_TGACv1_094650_AA0301090	51	43	78	246	95	99	0.533544	0.512504	0.943446	2.38893	1.15488	1.13671	0.00529123	1.24901	up
TRIAE_CS42_4AS_TGACv1_306719_AA1012420	68	48	70	163	154	114	0.836098	0.668775	0.986599	1.81834	2.1855	1.50377	0.000613543	1.16268	up
TRIAE_CS42_4AL_TGACv1_292248_AA0998330	89	66	40	120	116	181	0.827909	0.695784	0.426162	1.01976	1.24051	1.82527	0.0070794	1.07053	up
TRIAE_CS42_3DS_TGACv1_273014_AA0927470	162	165	212	119	72	91	2.41369	2.81658	3.63784	1.62158	1.23694	1.46574	0.000810248	-1.00864	down
TRIAE_CS42_6BS_TGACv1_514404_AA1659330	80	36	38	225	117	99	0.569241	0.293613	0.306293	1.46824	0.962826	0.759827	0.000450579	1.45868	up
TRIAE_CS42_U_TGACv1_644658_AA2140990	81	71	33	180	121	113	0.480754	0.484421	0.221729	0.983274	0.828794	0.730016	0.00471914	1.11155	up
TRIAE_CS42_6AS_TGACv1_486918_AA1566480	197	87	82	331	219	218	1.13543	0.541944	0.48683	1.81235	1.54947	1.37115	0.001944	1.03044	up
TRIAE_CS42_6BS_TGACv1_515006_AA1666590	132	73	79	276	182	133	0.760653	0.463707	0.474613	1.44619	1.34288	0.775549	0.00357189	1.00309	up
TRIAE_CS42_7AS_TGACv1_570229_AA1832600	40	11	7	111	70	64	0.728655	0.221609	0.143134	1.84027	1.4636	1.26136	0.000589323	2.05216	up
TRIAE_CS42_7BS_TGACv1_592615_AA1941450	27	33	12	76	74	68	0.430789	0.622643	0.219458	1.1332	1.40776	1.20644	0.00230466	1.5587	up
TRIAE_CS42_6DL_TGACv1_528285_AA1713040	53	59	28	109	94	201	0.410946	0.52505	0.246054	0.777613	0.847176	1.70647	0.000634676	1.49264	up
TRIAE_CS42_1BS_TGACv1_049601_AA0157510	320	254	206	648	676	521	2.35414	2.05291	1.63485	4.25479	5.65042	4.05112	8.46e-11	1.20721	up
TRIAE_CS42_1DS_TGACv1_080393_AA0247260	388	302	312	732	687	716	2.42575	2.15058	2.23433	4.14323	4.91323	4.8544	4.29e-13	1.04864	up
TRIAE_CS42_7BL_TGACv1_579967_AA1911230	93	86	116	38	36	50	0.926198	0.977899	1.33812	0.342775	0.414918	0.536778	0.00121062	-1.3035	down
TRIAE_CS42_6DL_TGACv1_526392_AA1681950	79	67	48	213	112	116	0.86942	0.807629	0.586814	2.0635	1.38851	1.31745	0.00199338	1.11665	up
TRIAE_CS42_3DL_TGACv1_252074_AA0887530	185	91	85	68	38	47	1.05583	0.598989	0.549937	0.343303	0.241811	0.2805	0.00197203	-1.28296	down
TRIAE_CS42_1DL_TGACv1_063052_AA0223380	213	160	142	569	302	487	2.43642	2.08874	1.86091	5.94877	3.97732	6.01228	1.02e-09	1.33788	up
TRIAE_CS42_1BL_TGACv1_030252_AA0083920	168	120	85	283	236	385	1.62738	1.33267	0.942658	2.51005	2.64202	4.04548	8.93e-06	1.24436	up
TRIAE_CS42_1AL_TGACv1_000893_AA0021300	165	184	158	393	293	406	1.73401	2.21541	1.90766	3.78137	3.56459	4.62459	3.48e-07	1.0493	up
TRIAE_CS42_2DL_TGACv1_158852_AA0527130	61	71	30	177	76	168	0.571902	0.768435	0.324717	1.52572	0.822945	1.71127	0.00253059	1.31108	up
TRIAE_CS42_1DS_TGACv1_081307_AA0259660	165	114	109	330	229	274	1.18504	0.9314	0.903424	2.16564	1.9016	2.12906	6.12e-06	1.05148	up
TRIAE_CS42_1AL_TGACv1_000266_AA0007750	68	67	40	192	120	116	0.745871	0.839229	0.499967	1.9446	1.53337	1.38274	0.000478329	1.22881	up
TRIAE_CS42_4DS_TGACv1_362115_AA1176910	113	114	59	274	138	206	1.45054	1.68273	0.869601	3.22814	2.05303	2.8735	0.00176508	1.04703	up
TRIAE_CS42_U_TGACv1_641426_AA2094730	532	528	519	1529	975	1120	2.5756	2.88157	2.81926	6.57606	5.41455	5.83208	7.8e-18	1.13075	up
TRIAE_CS42_3AL_TGACv1_197911_AA0667580	518	427	506	1278	945	1040	2.56778	2.42789	2.88033	5.81557	5.41562	5.57666	8.98e-19	1.11052	up
TRIAE_CS42_4AL_TGACv1_288453_AA0948990	63	68	76	143	152	146	0.367962	0.452562	0.509589	0.768628	1.02709	0.926578	0.00118573	1.04245	up
TRIAE_CS42_4BS_TGACv1_328909_AA1095410	106	89	85	203	224	164	0.616833	0.591655	0.573018	1.08526	1.51377	1.03497	0.000237633	1.03925	up
TRIAE_CS42_2AL_TGACv1_094094_AA0292480	154	57	65	256	185	197	1.02179	0.433276	0.493229	1.55329	1.42051	1.41135	0.000908792	1.17714	up
TRIAE_CS42_5DL_TGACv1_435778_AA1454840	1920	1595	1352	3934	3144	3439	9.64599	9.08454	7.87282	18.2526	17.9252	18.4701	4.15e-28	1.06431	up
TRIAE_CS42_3AL_TGACv1_193742_AA0618920	207	114	93	415	260	213	0.823374	0.516216	0.424557	1.51198	1.19496	0.913596	0.000829523	1.05181	up
TRIAE_CS42_4AS_TGACv1_306597_AA1010860	46	17	25	153	107	96	0.466052	0.196962	0.29228	1.4426	1.27008	1.06582	1.74e-06	1.97098	up
TRIAE_CS42_4BL_TGACv1_321883_AA1066600	45	28	52	140	71	110	0.416395	0.286544	0.545261	1.18162	0.754418	1.09472	0.00248878	1.2867	up
TRIAE_CS42_3DL_TGACv1_249099_AA0837620	73	75	76	163	142	169	0.488134	0.578621	0.585478	1.00222	1.10793	1.23136	0.00051202	1.02866	up
TRIAE_CS42_7AS_TGACv1_569973_AA1827990	71	91	76	36	25	22	0.268368	0.406706	0.327923	0.125991	0.102945	0.088055	0.000321516	-1.58805	down
MSTRG.110266	386	408	179	804	756	956	2.52821	3.03353	1.35109	4.84373	5.70406	6.75166	0.00262146	1.338	up
TRIAE_CS42_6AS_TGACv1_487896_AA1573480	172	167	81	295	246	402	1.07788	1.20381	0.564452	1.70625	1.7902	2.74231	0.000185828	1.13085	up
TRIAE_CS42_4AL_TGACv1_288169_AA0939360	291	337	237	678	430	711	1.74537	2.30663	1.63148	3.71669	2.97224	4.60884	7.47e-07	1.01149	up
TRIAE_CS42_5DL_TGACv1_434051_AA1427960	76	42	33	256	88	150	0.418169	0.262354	0.208244	1.29856	0.562758	0.89996	6.9e-05	1.6392	up
TRIAE_CS42_7DS_TGACv1_621569_AA2019550	2398	2016	1612	5315	3745	4547	14.6425	14.0502	11.3224	29.6558	26.3743	29.9821	2.78e-25	1.12334	up
TRIAE_CS42_5BL_TGACv1_404785_AA1310740	136	78	82	240	133	254	0.713687	0.469698	0.563157	1.15648	0.804681	1.59027	0.00166029	1.03281	up
TRIAE_CS42_6BS_TGACv1_513852_AA1650700	46	27	9	180	166	184	0.229517	0.159436	0.056831	0.925494	1.06414	1.11318	7.21e-12	2.67132	up
TRIAE_CS42_6DS_TGACv1_542882_AA1732120	35	32	13	86	80	116	0.154437	0.164716	0.065222	0.357318	0.419412	0.572349	0.000111662	1.78657	up
TRIAE_CS42_6BS_TGACv1_513852_AA1650710	65	51	33	124	103	174	0.389029	0.363572	0.191814	0.671912	0.72612	1.13775	0.000249095	1.39293	up
TRIAE_CS42_7BL_TGACv1_576863_AA1857670	67	43	42	206	158	155	0.593484	0.437153	0.421693	1.6756	1.62785	1.48927	6.41e-09	1.7241	up
TRIAE_CS42_3AL_TGACv1_193913_AA0622490	350	292	280	686	558	707	3.56298	3.39165	3.2764	6.38758	6.55653	7.78539	8.93e-12	1.03318	up
TRIAE_CS42_5BL_TGACv1_404885_AA1314160	123	103	98	278	234	264	0.717438	0.687608	0.658423	1.48521	1.58139	1.66653	5.08e-08	1.21195	up
MSTRG.92771	86	113	81	302	301	289	0.489933	0.742311	0.531052	1.58873	1.99957	1.79291	3.43e-12	1.62312	up
TRIAE_CS42_3B_TGACv1_221256_AA0735320	70	90	54	191	132	159	0.486239	0.692375	0.426469	1.26481	1.04769	1.10874	0.000492303	1.11058	up
TRIAE_CS42_7DL_TGACv1_603921_AA1991090	141	67	70	218	180	248	1.52686	0.825003	0.870105	2.16547	2.24607	2.91273	0.000177188	1.18681	up
TRIAE_CS42_4BL_TGACv1_320641_AA1045350	6	13	8	102	57	102	0.040181	0.107223	0.059837	0.678085	0.477444	0.807367	9.16e-10	3.2	up
TRIAE_CS42_4DL_TGACv1_342613_AA1118080	33	31	19	276	127	198	0.206082	0.220681	0.137267	1.60741	0.928554	1.35861	9.06e-17	2.78493	up
TRIAE_CS42_4BL_TGACv1_321131_AA1055910	180	130	123	529	338	452	1.17209	0.965604	0.919696	3.29611	2.57019	3.37997	1.83e-15	1.55206	up
TRIAE_CS42_4AS_TGACv1_306686_AA1012040	253	325	328	909	621	843	1.62482	2.3839	2.41968	5.33309	4.59999	5.84498	3.16e-14	1.31901	up
TRIAE_CS42_4AS_TGACv1_307764_AA1023360	164	166	146	407	250	378	1.06561	1.21457	1.00699	2.40832	1.86448	2.6539	1.22e-06	1.05722	up
TRIAE_CS42_3B_TGACv1_226160_AA0814380	149	39	71	465	377	313	0.545595	0.159845	0.295867	1.55424	1.59077	1.23211	0.000515025	2.13294	up
TRIAE_CS42_3AS_TGACv1_211026_AA0683370	116	27	40	250	128	120	0.463448	0.11726	0.173337	0.913878	0.586067	0.506184	0.00418967	1.40242	up
TRIAE_CS42_3DL_TGACv1_251103_AA0877420	2987	3591	3269	853	785	823	17.1197	22.4815	22.4441	4.9523	5.40111	5.33685	4.51e-73	-2.05604	down
TRIAE_CS42_1AS_TGACv1_019035_AA0058480	206	146	228	119	79	101	1.58354	1.27494	2.01204	0.831104	0.692817	0.835638	0.000530598	-1.01889	down
TRIAE_CS42_3AL_TGACv1_194367_AA0631860	1434	1970	1798	514	427	546	16.9343	26.3338	24.3746	5.55884	5.8602	7.18314	3.57e-35	-1.8695	down
TRIAE_CS42_4AL_TGACv1_288351_AA0945880	1801	2197	1953	414	275	423	11.1155	15.4449	13.8132	2.33043	1.9469	2.80507	3.48e-69	-2.48608	down
TRIAE_CS42_2DL_TGACv1_158386_AA0517110	794	640	429	1895	952	1771	8.58256	7.90198	5.33714	18.7281	11.8716	20.679	0.00149117	1.25248	up
TRIAE_CS42_2DL_TGACv1_158386_AA0517100	229	158	99	411	247	506	1.29412	1.01588	0.64119	2.12718	1.60846	3.09566	4.51e-05	1.2199	up
TRIAE_CS42_2BL_TGACv1_129410_AA0382570	1031	734	542	2234	1117	2115	8.3651	6.78514	5.06361	16.5723	10.4734	18.5617	0.00243401	1.19027	up
TRIAE_CS42_2AL_TGACv1_093283_AA0276660	1103	1020	672	2372	1297	2294	9.95528	10.4899	6.97409	19.5626	13.4398	22.3489	0.00312804	1.03465	up
TRIAE_CS42_7AL_TGACv1_559001_AA1797450	159	102	64	597	403	464	1.85073	1.35369	0.851615	6.3737	5.43052	5.85447	9.35e-20	2.12807	up
TRIAE_CS42_7DS_TGACv1_623736_AA2055710	93	51	30	239	88	113	1.43769	0.886573	0.525008	3.37379	1.56012	1.89176	0.00696847	1.27207	up
TRIAE_CS42_7DL_TGACv1_603080_AA1975400	90	70	36	212	93	172	1.12836	0.996332	0.508092	2.4373	1.34843	2.33254	0.00232807	1.22375	up
TRIAE_CS42_1BS_TGACv1_050249_AA0169680	1061	925	612	2490	1554	2138	13.9043	13.8323	9.22233	29.8275	23.4988	30.2696	1.82e-14	1.19682	up
TRIAE_CS42_1BS_TGACv1_050671_AA0174330	312	304	168	677	399	669	3.74927	4.17782	2.32722	7.44583	5.53151	8.69325	3.52e-06	1.09993	up
MSTRG.4185	216	184	106	599	282	514	2.52175	2.4659	1.35384	6.38519	3.78858	6.48704	1.41e-07	1.40221	up
TRIAE_CS42_4BS_TGACv1_328307_AA1086010	90	95	65	282	144	204	1.50161	1.81685	1.24923	4.31085	2.78201	3.68836	1.82e-05	1.26288	up
TRIAE_CS42_1AL_TGACv1_000007_AA0000140	51	19	28	219	109	62	0.526208	0.218731	0.326341	2.06234	1.29547	0.692558	0.000102133	1.92384	up
TRIAE_CS42_4AL_TGACv1_292239_AA0998220	50	40	15	115	74	86	0.488389	0.445742	0.160712	1.02889	0.833434	0.903999	0.00574737	1.34386	up
TRIAE_CS42_5BL_TGACv1_405494_AA1328610	112	65	40	279	138	119	1.15619	0.764294	0.474026	2.63343	1.64557	1.32543	0.00276875	1.24548	up
TRIAE_CS42_7DL_TGACv1_605272_AA2005690	82	74	78	220	136	178	0.661201	0.676565	0.721169	1.61556	1.26504	1.54672	7.27e-05	1.12546	up
TRIAE_CS42_7AL_TGACv1_556306_AA1760440	109	90	85	281	187	172	0.878357	0.825247	0.787315	2.07341	1.74588	1.50394	3.57e-05	1.11087	up
TRIAE_CS42_6DL_TGACv1_526575_AA1687410	49	18	39	125	106	56	0.271187	0.113251	0.247483	0.634421	0.677109	0.33671	0.00610422	1.39025	up
TRIAE_CS42_6AL_TGACv1_472728_AA1525250	106	68	47	200	141	121	0.539867	0.395428	0.271831	0.936419	0.832499	0.666585	0.00539077	1.01874	up
TRIAE_CS42_1BL_TGACv1_030377_AA0088490	38	64	23	182	69	84	0.334021	0.644782	0.184876	1.48178	0.695715	0.783486	0.00969481	1.3281	up
TRIAE_CS42_1DL_TGACv1_061207_AA0188800	134	72	46	345	135	154	1.34445	0.817131	0.529366	3.15746	1.55756	1.65882	0.00243743	1.26546	up
TRIAE_CS42_4DS_TGACv1_363041_AA1183130	182	143	138	68	69	68	1.15271	0.956325	0.97792	0.358489	0.499267	0.42711	3.65e-05	-1.21543	down
TRIAE_CS42_5AL_TGACv1_374763_AA1208380	266	246	234	133	95	136	1.35536	1.43388	1.37105	0.620581	0.556857	0.749847	2.33e-06	-1.0905	down
TRIAE_CS42_U_TGACv1_641545_AA2097630	323	346	302	885	575	614	2.66275	3.27262	2.87643	6.64298	5.42508	5.50155	1.91e-10	1.0275	up
TRIAE_CS42_3B_TGACv1_227048_AA0821050	58	44	17	140	106	105	0.532996	0.453457	0.171315	1.17246	1.11367	1.03533	0.000410208	1.5228	up
TRIAE_CS42_4DL_TGACv1_342817_AA1122800	346	323	232	656	481	731	2.89748	3.08373	2.23281	5.01668	4.64123	6.60956	1.46e-07	1.00338	up
TRIAE_CS42_2BL_TGACv1_130258_AA0407470	110	134	127	84	52	55	1.72993	2.4022	2.28867	1.20696	0.939586	0.927122	0.00339894	-1.03111	down
MSTRG.94292	262	225	202	472	419	535	0.637278	0.651294	0.593672	1.0915	1.27667	1.47904	2.71e-08	1.00574	up
MSTRG.18727	64	19	17	75	140	87	0.54959	0.183206	0.1671	0.589604	1.39043	0.810791	0.00430174	1.61764	up
TRIAE_CS42_5BS_TGACv1_423387_AA1375670	44	34	29	162	59	176	0.358331	0.314051	0.264442	1.20512	0.553993	1.54631	3.04e-05	1.82433	up
TRIAE_CS42_5AS_TGACv1_392499_AA1259600	50	58	32	161	75	195	0.45326	0.614736	0.334537	1.36875	0.805277	1.95983	0.00017653	1.55905	up
TRIAE_CS42_3AL_TGACv1_193623_AA0615440	116	76	57	280	89	333	1.00689	0.749093	0.56472	2.23065	0.890917	3.13915	0.000664341	1.43632	up
TRIAE_CS42_4AS_TGACv1_306678_AA1011970	73	59	57	139	99	180	0.595069	0.546015	0.53194	1.03777	0.932553	1.58667	0.00207818	1.09609	up
TRIAE_CS42_1BL_TGACv1_033278_AA0138360	195	179	196	100	78	78	1.05391	1.1054	1.21701	0.493371	0.482328	0.45625	2.81e-06	-1.21291	down
TRIAE_CS42_5BS_TGACv1_424669_AA1391200	129	100	90	58	50	49	0.708936	0.621686	0.563148	0.290339	0.317016	0.285664	0.00328237	-1.06725	down
TRIAE_CS42_5AS_TGACv1_394413_AA1280220	188	235	207	102	98	88	1.21341	1.72879	1.5369	0.598195	0.725711	0.612953	6.83e-06	-1.18471	down
TRIAE_CS42_2BL_TGACv1_129799_AA0396440	381	403	272	166	143	150	2.3872	2.84836	1.97414	0.965556	1.20023	1.01751	2.81e-09	-1.25019	down
TRIAE_CS42_2AL_TGACv1_098359_AA0326050	372	342	204	87	134	130	2.41081	2.52396	1.52146	0.511763	1.00083	0.908114	1.39e-06	-1.40381	down
TRIAE_CS42_2DL_TGACv1_159717_AA0541960	285	261	170	77	80	53	1.89893	1.9832	1.3006	0.46397	0.613073	0.376343	1.17e-10	-1.80747	down
TRIAE_CS42_2DL_TGACv1_161475_AA0558760	715	770	623	151	114	135	4.90742	6.03076	4.92012	0.942338	0.897464	0.995621	2.44e-54	-2.45419	down
TRIAE_CS42_2BL_TGACv1_129799_AA0396430	1357	1367	1169	594	586	589	8.9442	10.2672	8.85737	3.56857	4.45672	4.18753	7.9e-23	-1.18335	down
TRIAE_CS42_2AL_TGACv1_096158_AA0317510	668	689	638	282	243	258	4.30384	5.0893	4.72501	1.65719	1.82852	1.79204	8.74e-23	-1.40305	down
TRIAE_CS42_4BL_TGACv1_321589_AA1062600	38	36	25	91	84	84	0.347081	0.367194	0.25404	0.755229	0.877052	0.828262	0.00129476	1.34418	up
TRIAE_CS42_2DL_TGACv1_159944_AA0544770	36	31	11	407	79	122	0.229998	0.220366	0.076824	2.38059	0.577993	0.838736	0.00270855	2.85531	up
TRIAE_CS42_2AL_TGACv1_093417_AA0279760	69	34	33	306	98	126	0.454655	0.251465	0.24581	1.84265	0.739713	0.892318	1.1e-05	1.88098	up
TRIAE_CS42_7AS_TGACv1_569625_AA1820560	76	45	44	173	95	214	0.924792	0.620343	0.607179	1.92854	1.32766	2.81909	6.34e-05	1.49874	up
MSTRG.21995	83	90	56	155	164	224	0.73124	0.8928	0.887074	1.77047	1.52142	2.06834	0.000179843	1.20973	up
TRIAE_CS42_6BS_TGACv1_513624_AA1646010	70	36	26	236	119	78	0.302491	0.176812	0.126763	0.935975	0.594997	0.362579	0.000358671	1.65237	up
TRIAE_CS42_6BL_TGACv1_499849_AA1593160	156	85	102	65	52	43	1.12029	0.699029	0.843071	0.425774	0.431667	0.330575	0.00296691	-1.14301	down
TRIAE_CS42_5BL_TGACv1_405445_AA1327480	227	150	178	94	67	86	1.7401	1.31559	1.57528	0.657789	0.591454	0.708537	1.16e-05	-1.21813	down
TRIAE_CS42_5AL_TGACv1_376103_AA1232170	189	191	203	137	58	71	2.08025	2.40042	2.572	1.37846	0.736901	0.842818	0.000106717	-1.21895	down
TRIAE_CS42_1AL_TGACv1_002067_AA0038340	230	232	205	143	90	83	2.49222	2.99864	2.29648	1.3695	1.05972	1.01126	9.69e-06	-1.14474	down
TRIAE_CS42_2AL_TGACv1_093571_AA0282760	53	57	47	264	190	250	0.398024	0.487846	0.409757	1.8256	1.6575	2.0437	1.41e-16	2.10706	up
TRIAE_CS42_2DL_TGACv1_158567_AA0522010	120	117	79	360	215	368	1.03061	1.18139	0.757368	2.77101	2.14755	3.32554	1.77e-09	1.52003	up
TRIAE_CS42_2BL_TGACv1_131423_AA0427530	138	117	104	349	248	383	1.27122	1.25296	1.09613	2.94697	2.66569	3.86742	4.51e-10	1.39753	up
TRIAE_CS42_5AL_TGACv1_376349_AA1235590	119	90	83	168	220	207	1.2604	1.08282	1.00484	1.61985	2.68177	2.36438	0.000786714	1.00164	up
TRIAE_CS42_2BL_TGACv1_129340_AA0379390	287	319	254	695	536	623	2.08271	2.64094	2.11335	4.60333	4.4859	4.87708	1.64e-11	1.05154	up
TRIAE_CS42_4DL_TGACv1_345077_AA1151430	173	328	208	128	83	140	1.36799	2.96353	1.89471	0.927007	0.753517	1.19042	0.00104572	-1.08647	down
TRIAE_CS42_6BL_TGACv1_499409_AA1581790	80	45	41	135	211	165	0.641648	0.411271	0.379087	0.999044	1.96418	1.44239	7.39e-06	1.61422	up
TRIAE_CS42_1AL_TGACv1_001102_AA0024980	77	18	14	138	108	75	0.54811	0.142001	0.114694	0.894179	0.88645	0.575613	0.0091834	1.54857	up
TRIAE_CS42_6DL_TGACv1_527962_AA1710310	91	74	45	147	249	207	0.788332	0.733683	0.450095	1.16994	2.50635	1.95241	1.48e-05	1.51367	up
TRIAE_CS42_4AS_TGACv1_306948_AA1015400	104	116	116	266	259	233	0.537636	0.688726	0.694653	1.26585	1.55068	1.30551	2.67e-06	1.12181	up
TRIAE_CS42_4AS_TGACv1_307133_AA1017440	52	26	23	98	106	94	0.404845	0.230418	0.208592	0.706532	0.964138	0.795683	0.000334144	1.53911	up
TRIAE_CS42_4DL_TGACv1_344636_AA1148610	51	35	29	67	117	93	0.392781	0.303058	0.252664	0.471446	1.03396	0.768651	0.0071682	1.25938	up
TRIAE_CS42_4DL_TGACv1_343592_AA1137050	175	158	133	360	254	378	1.22457	1.26541	1.07468	2.31117	2.05157	2.86465	2.17e-06	1.03722	up
TRIAE_CS42_5BL_TGACv1_405071_AA1319370	96	90	39	247	142	157	0.765761	0.819479	0.350574	1.8013	1.30675	1.35229	0.000739234	1.22118	up
TRIAE_CS42_5DL_TGACv1_433452_AA1413500	182	160	112	419	249	283	1.31615	1.31628	0.927144	2.76609	2.0776	2.20789	3.37e-05	1.00587	up
TRIAE_CS42_2AL_TGACv1_094368_AA0296520	403	304	367	873	718	851	2.43626	2.1004	2.4507	4.97573	5.13145	5.72942	1.08e-15	1.13498	up
TRIAE_CS42_U_TGACv1_641584_AA2098830	38	35	23	174	192	237	0.275962	0.289324	0.192195	1.16621	1.63118	1.87697	6.15e-17	2.61873	up
TRIAE_CS42_7DL_TGACv1_603800_AA1989500	85	53	41	229	242	276	0.586341	0.414774	0.321454	1.44933	1.92964	2.06585	4.23e-13	2.03579	up
TRIAE_CS42_6BL_TGACv1_500765_AA1609400	46	53	26	225	140	166	0.515077	0.67559	0.332543	2.33086	1.83442	2.03799	4.09e-10	2.02549	up
TRIAE_CS42_6AL_TGACv1_471607_AA1511690	110	76	46	322	185	300	1.24689	0.983302	0.592863	3.3409	2.42361	3.67934	3.6e-09	1.75051	up
TRIAE_CS42_6AL_TGACv1_471087_AA1502540	92	55	21	205	135	153	1.00917	0.684633	0.258369	2.05626	1.71642	1.81148	0.0003021	1.51902	up
TRIAE_CS42_6BL_TGACv1_499403_AA1581510	768	806	698	1711	1970	2225	7.98691	9.5623	8.34511	16.2491	23.6152	24.9851	1.09e-20	1.34085	up
TRIAE_CS42_2BL_TGACv1_129281_AA0376350	314	220	175	625	452	503	2.80667	2.24837	1.80469	5.11079	4.67002	4.86792	9.02e-09	1.11014	up
TRIAE_CS42_6DL_TGACv1_527873_AA1709420	1746	1733	1486	3499	3498	3582	15.3306	17.3653	15.0028	28.0652	35.4165	33.9538	1.6e-24	1.04849	up
TRIAE_CS42_6AL_TGACv1_473375_AA1530610	1066	1127	922	2076	2146	2399	9.22778	11.1282	9.1732	16.4142	21.4191	22.4205	1.47e-16	1.04615	up
TRIAE_CS42_5BS_TGACv1_423203_AA1370500	66	75	48	157	127	168	0.351542	0.458152	0.29807	0.773489	0.788694	0.978282	0.000169545	1.20798	up
TRIAE_CS42_3B_TGACv1_227191_AA0822090	89	122	105	28	43	48	0.674902	1.05936	0.915571	0.194056	0.373738	0.39161	0.000505039	-1.44909	down
TRIAE_CS42_3DL_TGACv1_251058_AA0876860	69	75	66	26	13	40	0.363227	0.451828	0.398745	0.123865	0.075426	0.225208	0.00514943	-1.47175	down
TRIAE_CS42_6DS_TGACv1_543676_AA1742890	61	35	40	138	107	110	0.513672	0.337504	0.3854	1.07297	1.04542	1.00864	0.000197893	1.33851	up
TRIAE_CS42_5BL_TGACv1_404166_AA1287800	411	301	354	197	130	156	3.99294	3.34152	3.95497	1.7465	1.45801	1.63181	2.19e-09	-1.19975	down
TRIAE_CS42_5DL_TGACv1_434243_AA1432520	97	126	135	57	59	21	0.888251	1.31164	1.41968	0.475879	0.614375	0.198572	0.00114227	-1.44827	down
TRIAE_CS42_U_TGACv1_643188_AA2128650	94	38	48	175	139	96	0.370854	0.169442	0.215296	0.630072	0.630658	0.408567	0.00563985	1.15018	up
MSTRG.113296	79	45	28	125	107	110	1.76439	1.14023	0.722537	2.55887	2.78283	2.67336	0.00693501	1.14174	up
TRIAE_CS42_3DL_TGACv1_249618_AA0852770	118	108	53	244	344	319	0.74035	0.774901	0.38246	1.40728	2.50549	2.1755	1.8e-08	1.68531	up
TRIAE_CS42_3B_TGACv1_225689_AA0811070	171	119	93	306	473	386	2.37965	1.88584	1.47747	3.8905	7.59575	5.81306	2.19e-09	1.59453	up
TRIAE_CS42_3AL_TGACv1_194505_AA0634480	162	128	89	273	346	265	2.48955	2.24697	1.56146	3.83284	6.14318	4.39216	8.05e-06	1.19928	up
TRIAE_CS42_3DL_TGACv1_249184_AA0840660	67	52	29	126	162	129	0.729625	0.636922	0.356725	1.2524	2.03629	1.51795	9.19e-05	1.47552	up
TRIAE_CS42_7DL_TGACv1_604344_AA1997060	28	65	44	79	177	151	0.296732	0.785075	0.535562	0.758891	2.16385	1.72592	0.00125473	1.54302	up
TRIAE_CS42_7AL_TGACv1_556854_AA1772140	45	57	24	90	148	122	0.990028	1.44051	0.614634	1.81265	3.7797	2.92292	0.000661449	1.49652	up
TRIAE_CS42_1AS_TGACv1_019401_AA0066160	84	68	69	213	149	167	1.12058	1.03855	1.05927	2.59508	2.2861	2.40543	1.39e-05	1.20205	up
TRIAE_CS42_4BS_TGACv1_327915_AA1078530	41	25	24	78	79	72	0.490179	0.334714	0.331461	0.858786	1.10463	0.939132	0.00428776	1.31465	up
TRIAE_CS42_7BL_TGACv1_576777_AA1854650	343	260	197	555	553	549	2.14901	1.83659	1.39933	3.12449	3.95582	3.672	1.07e-07	1.01799	up
TRIAE_CS42_2AL_TGACv1_094151_AA0293410	187	201	170	100	86	90	1.95472	2.38964	2.03903	0.946674	1.03755	1.00789	4.73e-05	-1.06888	down
MSTRG.135497	445	521	486	317	233	162	1.84857	2.43188	2.28004	1.15835	1.1061	0.692843	7e-07	-1.09802	down
TRIAE_CS42_5BL_TGACv1_405284_AA1324060	117	91	89	207	247	187	1.29067	1.15907	1.14321	2.13193	3.14066	2.25599	0.000100695	1.07727	up
TRIAE_CS42_4DS_TGACv1_361238_AA1164180	362	314	311	786	575	748	2.48857	2.46572	2.46538	4.94133	4.56219	5.56239	7.8e-13	1.04067	up
TRIAE_CS42_5DL_TGACv1_435762_AA1454600	98	128	124	55	71	51	0.576167	0.85295	0.833808	0.29386	0.477428	0.31872	0.00754204	-1.03108	down
TRIAE_CS42_5BL_TGACv1_404620_AA1306390	143	162	157	73	48	95	0.879698	1.14456	1.11828	0.407482	0.342231	0.630932	0.000579003	-1.15847	down
TRIAE_CS42_3DS_TGACv1_273477_AA0931520	74	22	33	116	85	137	0.348929	0.111424	0.170434	0.522479	0.47312	0.712939	0.00393905	1.36376	up
TRIAE_CS42_1AL_TGACv1_000581_AA0015030	38	32	25	121	68	110	0.350716	0.332073	0.258364	1.02397	0.72755	1.10153	9.12e-05	1.59464	up
TRIAE_CS42_1BL_TGACv1_031467_AA0114660	98	75	39	197	122	171	0.889266	0.779269	0.406164	1.63407	1.28119	1.67613	0.00127681	1.16207	up
TRIAE_CS42_7DL_TGACv1_602708_AA1966080	9	16	13	115	54	60	0.042051	0.087146	0.070333	0.510309	0.301338	0.310581	2.48e-06	2.49946	up
TRIAE_CS42_3B_TGACv1_223412_AA0781760	49	48	46	188	93	102	0.461062	0.510035	0.483038	1.58669	1.00733	1.02764	0.000325748	1.34153	up
TRIAE_CS42_3DS_TGACv1_272268_AA0918120	198	147	145	400	299	358	2.54303	2.1589	2.14282	4.70635	4.44859	4.98557	8.76e-08	1.05909	up
TRIAE_CS42_1AL_TGACv1_000906_AA0021540	100	88	73	48	42	37	0.338375	0.338345	0.28466	0.148989	0.16411	0.134037	0.00745772	-1.08644	down
TRIAE_CS42_7DL_TGACv1_603468_AA1984320	79	70	83	54	24	20	0.425888	0.431018	0.513426	0.267085	0.144902	0.117198	0.00711631	-1.32936	down
TRIAE_CS42_2BS_TGACv1_146035_AA0453700	250	215	194	639	468	762	1.89066	1.85187	1.68432	4.41492	4.08658	6.23092	5.14e-15	1.45424	up
TRIAE_CS42_5DL_TGACv1_433831_AA1423300	30	31	40	113	125	111	0.376356	0.444376	0.580336	1.3268	1.85485	1.5431	2.8e-06	1.74104	up
TRIAE_CS42_5BL_TGACv1_406520_AA1346470	31	24	30	105	64	125	0.346793	0.311127	0.381636	1.08301	0.829953	1.52392	5.07e-05	1.73152	up
TRIAE_CS42_5AL_TGACv1_376850_AA1241530	98	97	74	211	221	227	1.13041	1.27307	0.973845	2.21915	2.92877	2.82627	1.22e-06	1.25308	up
TRIAE_CS42_4DL_TGACv1_343606_AA1137280	109	80	81	48	28	32	1.09883	0.912536	0.938114	0.440675	0.315209	0.339527	0.000675105	-1.38099	down
TRIAE_CS42_5BL_TGACv1_405168_AA1321480	1691	1711	1697	6414	3363	3722	15.375	17.7116	17.7223	53.1737	35.0697	36.4555	3.67e-07	1.3221	up
TRIAE_CS42_5AL_TGACv1_373991_AA1186860	2418	2651	2411	7259	4181	4371	19.7357	24.6968	22.642	54.1329	39.3489	38.5193	1.82e-13	1.00162	up
TRIAE_CS42_5DL_TGACv1_435534_AA1451760	2034	2089	1980	7141	4109	4558	17.0523	19.7724	19.1072	54.4841	39.4994	40.9716	1.22e-25	1.29716	up
TRIAE_CS42_7DS_TGACv1_622043_AA2031500	62	56	64	273	205	248	0.424818	0.438921	0.505234	1.72573	1.6338	1.85236	1.63e-15	1.93825	up
MSTRG.115734	97	45	38	131	133	156	0.826813	0.418151	0.359942	1.05645	1.30852	1.37725	0.00246637	1.20545	up
MSTRG.135061	84	97	134	46	43	62	0.435217	0.52533	0.816615	0.203019	0.243061	0.332719	0.00766339	-1.12111	down
TRIAE_CS42_7DL_TGACv1_604654_AA2000350	51	67	32	148	89	105	0.76071	1.12945	0.539718	2.00667	1.55109	1.68242	0.00613101	1.12346	up
TRIAE_CS42_5BL_TGACv1_404494_AA1301920	71	91	51	200	139	203	0.554492	0.851531	0.440832	1.48912	1.19487	1.69597	3.92e-05	1.29035	up
TRIAE_CS42_5AL_TGACv1_374581_AA1203830	55	79	50	214	117	131	0.503625	0.81341	0.482903	1.79632	1.17523	1.27437	0.000366581	1.25036	up
TRIAE_CS42_5DL_TGACv1_435275_AA1448220	89	84	71	244	132	201	0.724367	0.762727	0.621662	1.82994	1.1119	1.76817	5.24e-05	1.17513	up
TRIAE_CS42_3DL_TGACv1_253481_AA0894690	3	25	19	94	238	104	0.019315	0.21554	0.162272	0.653293	2.0937	0.858401	0.00655134	3.173	up
TRIAE_CS42_3B_TGACv1_221225_AA0734360	27	15	32	98	280	213	0.207647	0.132553	0.283338	0.693606	2.51718	1.78576	1.01e-11	2.9953	up
TRIAE_CS42_3AL_TGACv1_194089_AA0626100	33	35	20	103	334	228	0.204068	0.24647	0.138516	0.588252	2.41163	1.53911	1.1e-11	2.92762	up
TRIAE_CS42_1BL_TGACv1_031106_AA0107890	91	124	99	50	46	57	0.482468	0.758362	0.607733	0.241514	0.275981	0.327779	0.00460999	-1.0925	down
TRIAE_CS42_1DL_TGACv1_064773_AA0235660	53	12	16	121	85	64	0.371158	0.092838	0.127272	0.775849	0.6868	0.483854	0.00254957	1.71003	up
TRIAE_CS42_5AL_TGACv1_377261_AA1245510	54	19	20	115	99	78	0.358123	0.139264	0.148505	0.707211	0.766849	0.563426	0.000654406	1.62501	up
TRIAE_CS42_3B_TGACv1_220699_AA0715850	34	29	34	108	82	99	0.246051	0.239968	0.284674	0.727224	0.697475	0.787073	9.08e-05	1.51863	up
TRIAE_CS42_7AL_TGACv1_561936_AA1803400	161	156	98	390	367	359	2.03929	2.25683	1.42863	4.52679	5.37985	4.92423	9.67e-11	1.38642	up
MSTRG.113414	271	206	173	518	425	511	3.56967	3.1019	2.62037	6.24042	6.45825	7.27561	7.67e-10	1.11863	up
TRIAE_CS42_1DL_TGACv1_062408_AA0214040	87	49	46	156	138	90	0.624017	0.398132	0.375126	1.02959	1.14625	0.699959	0.00900534	1.03997	up
TRIAE_CS42_7DS_TGACv1_623699_AA2055460	62	35	34	99	76	123	0.752805	0.483309	0.476551	1.09337	1.06012	1.6143	0.00754324	1.14927	up
TRIAE_CS42_7BS_TGACv1_592357_AA1936350	41	40	22	65	91	95	0.586787	0.639893	0.360029	0.840392	1.48648	1.46321	0.00819182	1.26352	up
TRIAE_CS42_6BL_TGACv1_499564_AA1586200	59	45	46	124	144	80	0.339013	0.290317	0.301249	0.651355	0.952658	0.497789	0.00325823	1.17851	up
TRIAE_CS42_2AS_TGACv1_113349_AA0354840	357	277	261	1223	1051	1288	2.33826	2.06744	1.96746	7.32467	7.94757	9.12255	9.79e-50	1.9493	up
TRIAE_CS42_U_TGACv1_641505_AA2096780	407	308	240	1033	734	972	2.21148	1.90785	1.49971	5.13273	4.60309	5.70909	4.78e-20	1.47331	up
TRIAE_CS42_2BS_TGACv1_148016_AA0489810	124	113	94	486	228	408	0.783227	0.811571	0.679238	2.80982	1.65022	2.76023	6.43e-12	1.69073	up
TRIAE_CS42_5AL_TGACv1_375015_AA1213980	46	40	16	220	116	281	0.684282	0.687537	0.270851	3.05179	2.03084	4.60178	4.87e-11	2.54923	up
TRIAE_CS42_5DL_TGACv1_433016_AA1398230	82	39	37	225	158	244	1.23678	0.674447	0.641984	3.11243	2.76382	3.99275	1.43e-09	1.95246	up
TRIAE_CS42_2BS_TGACv1_147485_AA0483770	1149	706	525	3057	1239	2099	3.70351	2.59661	1.94473	9.01502	4.63885	7.43267	0.00652217	1.36353	up
TRIAE_CS42_2DS_TGACv1_179327_AA0606210	905	835	491	2600	1149	1861	2.94203	3.09829	1.83495	7.72746	4.30677	6.532	0.00339073	1.26055	up
TRIAE_CS42_3AL_TGACv1_196414_AA0660190	195	168	146	82	51	106	1.5763	1.55354	1.35625	0.599158	0.46305	0.921321	0.000420149	-1.14234	down
TRIAE_CS42_6BS_TGACv1_514827_AA1664770	23	40	10	166	63	335	0.145533	0.293736	0.074736	0.998716	0.476586	2.38372	0.00550225	2.8914	up
TRIAE_CS42_4DL_TGACv1_343329_AA1133330	9	8	14	153	93	174	0.150017	0.148607	0.255878	2.37879	1.82515	3.20339	3.05e-17	3.69432	up
TRIAE_CS42_6AS_TGACv1_485824_AA1552860	37	17	16	137	65	146	0.602013	0.322095	0.293536	2.09196	1.24601	2.63149	6.3e-07	2.26499	up
TRIAE_CS42_6AS_TGACv1_486605_AA1563110	60	109	54	412	192	483	0.422142	0.873539	0.43512	2.65924	1.55927	3.68554	2.23e-11	2.20983	up
TRIAE_CS42_6DS_TGACv1_543042_AA1734510	238	317	184	1268	525	1297	3.28543	4.98771	2.91122	16.0111	8.35919	19.3556	6.82e-05	1.98698	up
TRIAE_CS42_7BS_TGACv1_592591_AA1940910	21	38	14	115	64	103	0.363472	0.750572	0.279625	1.8439	1.29476	1.9579	8.58e-05	1.87992	up
TRIAE_CS42_6BS_TGACv1_514208_AA1656990	75	89	44	307	111	300	1.08555	1.48233	0.736392	4.09267	1.85476	4.72237	4.47e-06	1.71334	up
TRIAE_CS42_7BS_TGACv1_592029_AA1928680	203	193	92	629	277	681	2.3233	2.51903	1.20779	6.58672	3.65257	8.41924	0.00516223	1.6434	up
TRIAE_CS42_U_TGACv1_643126_AA2127630	42	35	33	114	90	96	0.487046	0.464469	0.432524	1.20961	1.20543	1.21087	0.000199017	1.39592	up
TRIAE_CS42_5DL_TGACv1_437406_AA1466150	1827	1671	1006	4643	2120	4382	21.7585	22.717	13.7809	50.5239	29.1097	56.3542	0.00692908	1.24437	up
TRIAE_CS42_3B_TGACv1_220652_AA0714040	533	381	298	1126	605	1234	5.27346	4.30276	3.3886	10.1717	6.89903	13.18	0.00164081	1.24014	up
TRIAE_CS42_7DS_TGACv1_625332_AA2064910	68	50	28	153	63	134	0.863766	0.726782	0.401273	1.78832	0.926988	1.84947	0.00892608	1.2022	up
TRIAE_CS42_5BL_TGACv1_413043_AA1367940	99	92	55	152	168	202	1.49714	1.58678	0.951846	2.10665	2.94622	3.31009	0.00141944	1.05571	up
TRIAE_CS42_2BL_TGACv1_129770_AA0395310	447	326	524	165	177	283	7.72947	6.42586	10.4295	2.60802	3.52951	5.28545	5.99e-05	-1.09567	down
TRIAE_CS42_2AL_TGACv1_096965_AA0322330	320	278	146	684	393	494	2.16507	2.18727	1.17156	4.3111	3.12411	3.69308	4.54e-05	1.02273	up
TRIAE_CS42_6AL_TGACv1_471299_AA1506510	137	73	53	275	154	189	1.07673	0.654323	0.435104	1.9688	1.39309	1.59777	0.000667689	1.18553	up
TRIAE_CS42_6BL_TGACv1_500687_AA1608470	58	48	36	159	69	107	0.451435	0.424918	0.318935	1.13602	0.620236	0.905006	0.00503483	1.16689	up
TRIAE_CS42_1DS_TGACv1_080510_AA0249290	1490	1223	1108	3338	2336	2581	5.38461	5.0413	4.60537	11.0183	9.73092	10.0676	1.44e-24	1.05588	up
TRIAE_CS42_U_TGACv1_641300_AA2091210	50	30	46	140	147	190	0.512266	0.342786	0.540925	1.32145	1.75391	2.11388	1.96e-08	1.88371	up
TRIAE_CS42_7BS_TGACv1_592013_AA1928160	46	38	48	138	138	146	0.475602	0.443003	0.591955	1.31327	1.66296	1.66616	4.48e-07	1.63116	up
TRIAE_CS42_7DL_TGACv1_604652_AA2000300	460	498	371	1264	845	931	4.46112	5.51802	4.12797	11.2019	9.46025	9.9209	7.98e-15	1.13071	up
TRIAE_CS42_6BL_TGACv1_500899_AA1611470	60	23	31	191	77	112	0.415847	0.176896	0.242712	1.22619	0.619134	0.845962	0.000163439	1.672	up
TRIAE_CS42_7BS_TGACv1_591894_AA1924840	86	89	115	312	158	245	0.917388	1.09431	1.42445	3.07386	1.9559	2.85183	2.64e-05	1.2206	up
TRIAE_CS42_5BS_TGACv1_424687_AA1391330	203	130	119	363	716	649	1.56811	1.12014	1.10089	3.05465	7.10595	6.25766	0.000108497	1.93785	up
TRIAE_CS42_6DS_TGACv1_543357_AA1738940	45	17	11	123	86	133	0.557315	0.227342	0.15374	1.38756	1.22264	1.77504	2.89e-06	2.20363	up
TRIAE_CS42_6DL_TGACv1_526318_AA1679380	48	41	28	137	54	106	0.33262	0.31151	0.122318	0.785891	0.272954	0.578584	0.00552878	1.27286	up
TRIAE_CS42_3DL_TGACv1_249032_AA0835230	62	56	56	136	126	148	0.461866	0.48054	0.483236	0.934086	1.09174	1.19944	0.000182045	1.19014	up
TRIAE_CS42_2BS_TGACv1_146410_AA0464450	397	280	285	879	521	733	2.7137	2.13051	2.08128	5.37433	3.94415	5.16463	4.47e-10	1.09062	up
TRIAE_CS42_7BS_TGACv1_591818_AA1922490	64	9	20	151	98	62	0.654528	0.095119	0.235983	1.42159	1.16005	0.684317	0.00541232	1.71404	up
TRIAE_CS42_7BL_TGACv1_581012_AA1916270	112	76	131	49	36	62	1.0245	0.793019	1.37933	0.402287	0.371783	0.608063	0.00487662	-1.17408	down
TRIAE_CS42_5BL_TGACv1_408074_AA1361520	152	145	174	81	47	82	0.759025	0.833379	0.946432	0.434232	0.277362	0.489118	0.000102086	-1.23271	down
TRIAE_CS42_3DS_TGACv1_274376_AA0935630	149	182	155	67	77	106	1.46507	2.04378	1.74625	0.594169	0.863552	1.12559	0.00273623	-1.00298	down
MSTRG.46602	189	241	184	113	86	96	1.29477	2.45675	1.42094	0.832923	0.665178	0.71557	2.59e-05	-1.11852	down
TRIAE_CS42_6DL_TGACv1_526988_AA1696740	183	241	196	105	83	120	0.833376	1.2026	1.04185	0.399074	0.414021	0.607938	0.00013533	-1.06846	down
TRIAE_CS42_2DL_TGACv1_157900_AA0501050	56	54	29	153	183	198	0.592057	0.657355	0.353111	1.49648	2.25658	2.28444	6e-09	1.91465	up
TRIAE_CS42_6DL_TGACv1_526384_AA1681470	260	170	132	403	628	561	3.2665	2.43944	1.89588	4.62915	9.10284	7.61333	5.82e-09	1.49583	up
TRIAE_CS42_6AL_TGACv1_471150_AA1503570	110	59	58	167	165	217	0.967291	0.585745	0.588148	1.3483	1.68052	2.06564	0.00013481	1.2487	up
TRIAE_CS42_5BL_TGACv1_407474_AA1357240	650	454	482	1320	1258	1282	8.00583	6.37924	6.8311	14.8721	17.8889	17.0623	8.95e-22	1.24466	up
TRIAE_CS42_5BL_TGACv1_404316_AA1295270	268	244	200	653	393	496	1.72993	1.73223	1.36131	3.6124	2.80626	3.29585	9.71e-09	1.05211	up
TRIAE_CS42_3B_TGACv1_224753_AA0801070	79	70	143	35	30	39	0.529041	0.532614	1.10044	0.213417	0.22534	0.28246	0.000676257	-1.55626	down
TRIAE_CS42_3DL_TGACv1_249921_AA0858590	104	133	293	54	54	42	0.820071	1.08339	2.58913	0.350641	0.444751	0.325305	8.11e-06	-1.89849	down
TRIAE_CS42_5AL_TGACv1_376510_AA1237900	98	93	81	42	32	40	0.906827	0.980323	0.865602	0.356086	0.333191	0.392807	0.000793872	-1.30759	down
MSTRG.89366	192	129	74	250	438	358	2.35979	1.79387	1.05033	2.83391	6.28542	4.85187	1.97e-05	1.40842	up
TRIAE_CS42_5AL_TGACv1_374213_AA1193820	85	72	28	149	182	161	1.0543	1.02101	0.396509	1.68995	2.6131	2.16493	0.000340013	1.39406	up
TRIAE_CS42_5BL_TGACv1_404191_AA1289280	146	99	65	191	294	277	1.68688	1.30199	0.853311	2.00958	3.90667	3.45156	8.02e-05	1.29127	up
TRIAE_CS42_5AS_TGACv1_392869_AA1265640	205	107	111	342	291	423	2.4167	1.43127	1.50555	3.68315	3.9468	5.37811	7.88e-07	1.28974	up
TRIAE_CS42_5DS_TGACv1_458100_AA1492020	147	165	131	287	281	378	2.08603	2.67372	2.14149	3.71838	4.60325	5.7976	1.08e-05	1.05011	up
TRIAE_CS42_3AL_TGACv1_193654_AA0616360	78	66	46	184	88	129	0.491839	0.449885	0.284801	1.03466	0.609396	0.853011	0.00758811	1.01094	up
TRIAE_CS42_4AL_TGACv1_288380_AA0946900	39	29	32	128	69	78	0.245915	0.16998	0.231517	0.591578	0.477987	0.492747	0.00110592	1.38993	up
TRIAE_CS42_5BL_TGACv1_404794_AA1310950	4974	5240	3026	11306	7409	9519	33.8397	40.5655	23.5562	70.2209	58.2092	69.8303	0.000203789	1.03621	up
TRIAE_CS42_U_TGACv1_641929_AA2107490	59	52	45	175	153	182	0.411779	0.419588	0.359421	1.13259	1.25161	1.38856	7.03e-09	1.66317	up
TRIAE_CS42_5AL_TGACv1_376022_AA1230940	4456	4018	2292	9552	6241	8052	30.078	30.9722	17.8244	59.0335	48.641	58.7563	0.000308893	1.09706	up
TRIAE_CS42_2AL_TGACv1_093452_AA0280430	124	115	93	51	51	43	1.20418	1.28714	1.05218	0.451705	0.569637	0.453666	0.000498041	-1.23857	down
TRIAE_CS42_2AL_TGACv1_096113_AA0317230	47	34	28	115	62	84	0.27285	0.221206	0.185514	0.61018	0.412868	0.52923	0.00672144	1.19933	up
TRIAE_CS42_6DL_TGACv1_528045_AA1711020	266	261	131	481	299	613	1.42152	1.59102	0.804042	2.35192	1.8414	3.61901	0.000421654	1.03526	up
TRIAE_CS42_3AL_TGACv1_194146_AA0627440	24	24	13	72	119	74	0.172726	0.202489	0.110881	0.482058	1.01279	0.587505	1.41e-05	2.10305	up
TRIAE_CS42_3B_TGACv1_222710_AA0769340	31	35	11	68	110	118	0.40659	0.52864	0.160809	0.835686	1.71491	1.72159	0.000115444	1.93046	up
TRIAE_CS42_4BL_TGACv1_320475_AA1040760	96	119	109	441	384	420	1.01267	1.43718	1.33023	4.28399	4.70668	4.8276	2.43e-22	1.88615	up
TRIAE_CS42_1AL_TGACv1_000905_AA0021520	78	106	63	227	286	278	0.771966	1.1873	0.714219	2.04534	3.25599	2.96249	4.05e-09	1.6436	up
TRIAE_CS42_1BL_TGACv1_032766_AA0133950	78	79	63	166	292	164	1.10434	1.26684	1.01835	2.15273	4.78207	2.50301	1.64e-05	1.48138	up
TRIAE_CS42_1DL_TGACv1_061441_AA0195350	104	104	90	197	272	255	1.32653	1.51695	1.32337	2.3002	4.00947	3.52301	5.37e-06	1.25072	up
TRIAE_CS42_5AL_TGACv1_375141_AA1216860	54	42	27	140	83	77	0.517094	0.455495	0.301787	1.24341	0.929507	0.802488	0.00460999	1.22732	up
TRIAE_CS42_6AL_TGACv1_471622_AA1511920	58	40	42	100	119	109	0.517138	0.404776	0.429308	0.819025	1.23524	1.05636	0.00160028	1.19797	up
MSTRG.106299	136	149	134	69	68	34	1.20668	1.42564	1.27984	0.533141	0.662554	0.288621	0.000171734	-1.34715	down
TRIAE_CS42_3AL_TGACv1_194280_AA0630260	218	181	221	582	396	415	1.32772	1.25964	1.54633	3.24126	2.78047	2.72666	2.31e-09	1.10371	up
TRIAE_CS42_5AS_TGACv1_392955_AA1266810	139	147	119	80	56	72	1.60546	1.93857	1.57417	0.845055	0.738459	0.889149	0.00137036	-1.01947	down
TRIAE_CS42_2DS_TGACv1_177920_AA0587370	80	100	74	38	34	23	0.665527	0.946517	0.704087	0.285708	0.325898	0.204974	0.000656745	-1.47583	down
TRIAE_CS42_2DL_TGACv1_158730_AA0525110	79	63	101	176	160	172	0.552378	0.498071	0.811433	1.12109	1.28781	1.2954	0.00127681	1.00957	up
TRIAE_CS42_1DL_TGACv1_061085_AA0184600	562	540	652	329	338	236	4.79902	5.26057	6.40711	2.56504	3.32477	2.17439	2.96e-07	-1.01016	down
TRIAE_CS42_2BL_TGACv1_130682_AA0416020	589	578	508	226	189	232	5.41962	6.07343	5.37338	1.89611	2.00244	2.30152	8.97e-20	-1.42324	down
TRIAE_CS42_5DL_TGACv1_435768_AA1454720	625	467	416	1188	964	1237	8.20065	6.99158	6.2718	14.2417	14.581	17.5158	1.64e-15	1.1257	up
TRIAE_CS42_5BL_TGACv1_407995_AA1360840	203	183	127	413	251	448	2.51469	2.58766	1.81101	4.6698	3.57803	5.99634	1.98e-05	1.06271	up
TRIAE_CS42_7DL_TGACv1_605762_AA2007960	304	314	270	679	710	618	1.86391	2.03812	1.99618	4.14131	5.15885	4.33443	1.71e-12	1.13272	up
TRIAE_CS42_2BL_TGACv1_132107_AA0435360	246	209	143	460	295	494	2.37073	2.29355	1.58404	4.04706	3.27087	5.13778	2.07e-05	1.01301	up
TRIAE_CS42_2DS_TGACv1_177805_AA0584930	80	68	28	185	116	160	0.551903	0.52555	0.22441	1.28411	1.02473	1.32375	0.000474825	1.34264	up
TRIAE_CS42_7BS_TGACv1_593156_AA1948750	88	107	69	286	125	232	0.96603	1.35046	0.866588	2.8902	1.58315	2.76203	0.000214979	1.20726	up
TRIAE_CS42_6DL_TGACv1_526343_AA1680050	1778	1298	1149	12357	16061	18775	12.1446	10.0396	9.13149	82.691	132.217	140.915	1.15e-36	3.46395	up
TRIAE_CS42_6AL_TGACv1_472560_AA1523640	1104	877	1010	6926	11709	12677	8.67565	7.85547	9.12086	49.6561	105.972	107.45	5.7e-20	3.37113	up
TRIAE_CS42_6BL_TGACv1_499667_AA1588720	1094	880	778	5161	9499	10028	5.676	5.23897	4.62761	24.446	56.4419	53.8388	1.51e-14	3.15818	up
TRIAE_CS42_1AL_TGACv1_000266_AA0007740	96	84	45	248	129	158	1.23924	1.23771	0.670724	2.9344	1.91375	2.2048	0.000670256	1.18715	up
TRIAE_CS42_7DL_TGACv1_602996_AA1973400	48	20	19	132	99	64	0.14236	0.066033	0.062711	0.3606	0.340185	0.206763	0.000344421	1.72317	up
TRIAE_CS42_1DS_TGACv1_080685_AA0252220	149	54	37	239	172	174	0.880724	0.36138	0.246481	1.28899	1.17162	1.11033	0.00324505	1.26472	up
TRIAE_CS42_6BL_TGACv1_500706_AA1608620	233	206	142	474	448	544	1.1534	1.1602	0.809197	2.14257	2.55465	2.90688	6.51e-11	1.29831	up
TRIAE_CS42_6DL_TGACv1_526456_AA1684240	118	141	93	331	225	290	0.585154	0.799555	0.530118	1.50861	1.29036	1.56029	5.31e-07	1.2047	up
TRIAE_CS42_3DS_TGACv1_272659_AA0923610	58	22	7	126	98	76	0.204554	0.087732	0.025802	0.406859	0.400335	0.290109	0.00255332	1.77175	up
TRIAE_CS42_4AS_TGACv1_307419_AA1020240	55	60	70	185	106	153	0.634243	0.790398	0.939138	1.96677	1.42305	1.91925	0.000372203	1.18862	up
TRIAE_CS42_4DL_TGACv1_343153_AA1130690	204	194	155	429	373	419	1.95858	2.12153	1.70263	3.75813	4.1942	4.34939	2.29e-09	1.09576	up
TRIAE_CS42_1AL_TGACv1_000183_AA0005560	79	78	65	555	196	301	2.75925	3.09445	2.60103	17.7413	7.89402	11.3532	2.54e-13	2.15261	up
TRIAE_CS42_3DL_TGACv1_250601_AA0870920	149	136	62	280	158	335	1.2087	1.25796	0.577456	2.08528	1.48562	2.94614	0.00196639	1.10841	up
TRIAE_CS42_1BL_TGACv1_030872_AA0102760	436	347	282	1186	685	1169	2.18246	1.97903	1.62118	5.42464	3.92592	6.26816	3.52e-16	1.45753	up
TRIAE_CS42_1DL_TGACv1_062026_AA0207700	369	315	234	1150	648	1123	1.9859	1.933	1.44384	5.65567	4.02297	6.52791	3.03e-18	1.61252	up
TRIAE_CS42_1AL_TGACv1_004824_AA0054220	299	206	167	827	493	829	1.58608	1.23643	1.01569	4.01274	3.01958	4.73268	1.25e-15	1.62757	up
MSTRG.29900	10	4	2	68	54	72	0.117049	0.045066	0.016709	0.730291	0.748391	0.90903	1.9e-08	3.56718	up
MSTRG.46179	8	18	3	68	55	68	0.211012	0.535295	0.078055	1.6406	1.66801	1.95761	1.51e-05	2.66589	up
MSTRG.115976	69	92	49	463	283	383	0.256142	0.393145	0.20896	1.584	1.22214	1.54721	2.13e-22	2.36142	up
MSTRG.112999	21	24	34	110	137	164	0.068535	0.08928	0.126657	0.327275	0.515214	0.578384	1.43e-09	2.33531	up
MSTRG.136821	3349	2766	2988	15174	13229	14461	17.5617	9.7188	17.8372	54.9687	54.7732	61.1673	8.82e-188	2.18726	up
TRIAE_CS42_3AS_TGACv1_211194_AA0686570	48	17	15	130	139	98	0.356447	0.140403	0.124766	0.966463	1.35458	0.875839	1.02e-06	2.18406	up
MSTRG.99011	45	20	14	88	118	147	0.327068	0.253005	0.111633	1.16529	1.65045	1.68957	2.8e-06	2.15691	up
TRIAE_CS42_3B_TGACv1_223009_AA0775160	26	30	23	64	180	106	0.203466	0.270648	0.205376	0.461052	1.65608	0.912017	1.11e-05	2.14517	up
MSTRG.46230	122	145	83	381	561	605	0.424332	0.577707	0.332385	1.21837	2.26627	2.28768	4.69e-17	2.12081	up
TRIAE_CS42_3B_TGACv1_221388_AA0739050	62	63	80	223	320	358	0.598417	0.69448	0.892898	1.98693	3.60222	3.77438	1.42e-13	2.1013	up
TRIAE_CS42_7DL_TGACv1_603974_AA1991880	57	36	40	227	184	169	0.804764	0.570977	0.636181	2.9274	2.99258	2.57416	3.42e-13	2.07684	up
TRIAE_CS42_2BL_TGACv1_129932_AA0399810	19	45	14	120	71	109	0.124265	0.345805	0.102053	0.759046	0.563491	0.809529	0.000158602	1.87121	up
TRIAE_CS42_1BL_TGACv1_031695_AA0119030	24	17	13	81	55	59	0.15482	0.123724	0.098932	0.497399	0.425777	0.427396	0.000393007	1.80067	up
MSTRG.128262	1422	1121	1189	4911	3913	4420	52.1389	46.9155	50.1728	164.539	165.464	174.99	1.25e-98	1.77672	up
TRIAE_CS42_1AL_TGACv1_001252_AA0027800	69	65	38	380	85	167	1.44448	1.56644	0.9069	7.32315	2.04652	3.79315	5.1e-05	1.7744	up
TRIAE_CS42_5BL_TGACv1_405817_AA1335710	55	59	38	280	103	166	1.35554	1.65806	1.06591	6.28818	2.9236	4.4052	1.09e-06	1.76709	up
TRIAE_CS42_1AL_TGACv1_002615_AA0043660	34	64	49	126	198	189	0.556548	1.21018	0.937426	1.91855	3.7967	3.39627	2.28e-06	1.76527	up
TRIAE_CS42_3AL_TGACv1_193743_AA0618940	29	30	18	107	58	107	0.440756	0.517001	0.30861	1.50516	1.02757	1.77389	8.94e-05	1.75997	up
MSTRG.112083	43	46	29	68	171	161	0.369698	0.196068	0.125569	0.44825	0.746899	0.872282	0.000125817	1.75798	up
TRIAE_CS42_1DL_TGACv1_061651_AA0201070	22	32	27	95	110	78	0.291944	0.486745	0.410291	1.16476	1.6987	1.12214	3.99e-05	1.75711	up
MSTRG.139478	1868	1416	1589	5814	5132	5869	28.2879	24.4744	27.6878	80.469	89.639	95.9993	8.38e-79	1.74196	up
TRIAE_CS42_1BL_TGACv1_033050_AA0136450	105	135	59	403	284	328	2.078	3.05212	1.32659	7.30514	6.50223	7.02378	8.76e-11	1.70687	up
TRIAE_CS42_7BL_TGACv1_578106_AA1889550	1615	1708	1570	6129	4972	5366	16.9304	20.4406	18.9361	58.7088	60.1092	60.7505	5.53e-92	1.69402	up
MSTRG.110128	25	22	19	72	76	68	0.375588	0.396564	0.438495	1.06327	1.43889	1.50768	0.00031984	1.67094	up
TRIAE_CS42_1AL_TGACv1_003058_AA0047360	115	77	64	261	283	274	1.27846	0.973292	0.810955	2.6425	3.62617	3.29056	8.06e-11	1.64775	up
MSTRG.103384	65	35	49	147	176	151	0.308917	0.258036	0.28412	0.659062	0.89977	0.785172	8.02e-07	1.64115	up
TRIAE_CS42_1DL_TGACv1_062706_AA0218470	121	128	85	440	260	365	2.34788	2.84409	1.89764	7.82523	5.82573	7.66304	1.42e-12	1.60981	up
TRIAE_CS42_7AL_TGACv1_559577_AA1800130	58	38	44	141	132	149	0.93107	0.696443	0.813681	2.08418	2.46817	2.61147	1.59e-06	1.55157	up
MSTRG.23290	59	13	22	110	87	82	0.675449	0.160219	0.291313	1.1586	1.16068	1.01912	0.003715	1.54739	up
TRIAE_CS42_2DS_TGACv1_178135_AA0591590	204	189	146	517	477	602	2.10382	2.2185	1.73386	4.87483	5.68426	6.71262	4.61e-17	1.52464	up
TRIAE_CS42_1BS_TGACv1_050820_AA0175910	90	66	62	236	182	226	0.988316	0.830102	0.77421	2.37341	2.30687	2.68181	3.59e-09	1.51532	up
TRIAE_CS42_4DS_TGACv1_362778_AA1182110	29	35	33	145	52	98	0.339543	0.461718	0.438538	1.57153	0.70136	1.24584	0.00107318	1.51257	up
TRIAE_CS42_1AS_TGACv1_019252_AA0063980	74	39	33	204	156	69	0.712821	0.425721	0.360697	1.80608	1.75033	0.720761	0.000895089	1.51129	up
TRIAE_CS42_1DL_TGACv1_063473_AA0227650	81	21	16	104	117	112	0.537512	0.228164	0.175836	0.65349	0.882254	0.812621	0.0067553	1.50574	up
TRIAE_CS42_4BS_TGACv1_329134_AA1098110	277	195	205	734	528	695	1.93584	1.55166	1.63925	4.73449	4.25901	5.24573	6.29e-20	1.481	up
MSTRG.46364	47	25	40	101	109	110	0.457451	0.265439	0.443039	0.97336	1.24853	1.19925	0.000173385	1.4795	up
TRIAE_CS42_1BL_TGACv1_035340_AA0146430	178	117	101	311	360	445	1.92176	1.42217	1.18043	3.05289	4.50542	4.98165	3.63e-09	1.47267	up
MSTRG.31991	111	56	52	177	245	189	0.523195	0.225762	0.156411	0.86633	1.04054	0.782015	1.44e-05	1.47095	up
TRIAE_CS42_6DS_TGACv1_542788_AA1730440	61	13	20	114	79	72	1.0162	0.245778	0.374564	1.74752	1.53378	1.29844	0.00985436	1.46962	up
MSTRG.81171	54	45	18	127	113	90	0.666607	0.57655	0.212053	1.56638	1.55261	1.25766	0.000832348	1.46125	up
MSTRG.93240	55	55	31	110	132	152	0.403801	0.420093	0.252557	0.814953	1.25867	1.2631	9.69e-05	1.45424	up
TRIAE_CS42_1AL_TGACv1_001965_AA0037320	134	224	120	632	377	350	3.06712	5.88169	3.17504	13.2767	9.98789	8.67378	8.9e-08	1.42822	up
MSTRG.30403	41	25	14	72	65	78	0.315428	0.221994	0.121921	0.51129	0.586073	0.652324	0.00678281	1.39989	up
TRIAE_CS42_2DL_TGACv1_158967_AA0529660	58	65	34	181	85	161	0.413074	0.528274	0.267832	1.18723	0.705071	1.24955	0.000389768	1.37623	up
TRIAE_CS42_3AS_TGACv1_211949_AA0695890	34	51	21	105	73	108	0.402424	0.695142	0.28193	1.15426	1.01013	1.40309	0.00254241	1.37496	up
TRIAE_CS42_1BL_TGACv1_030570_AA0094360	47	40	38	120	94	116	0.845384	0.822054	0.770525	1.96907	1.9427	2.2501	0.000154801	1.34955	up
TRIAE_CS42_4AS_TGACv1_306882_AA1014500	178	114	134	440	344	310	1.09617	0.795839	0.946098	2.476	2.4398	2.06279	5.94e-10	1.3107	up
TRIAE_CS42_1DL_TGACv1_061085_AA0184560	105	110	117	296	258	293	1.33062	1.59194	1.70394	3.43877	3.78452	4.02456	4.29e-09	1.29677	up
TRIAE_CS42_7AS_TGACv1_569290_AA1812510	200	170	177	369	514	484	1.39784	1.34373	1.41493	2.39307	4.19158	3.69511	4.49e-09	1.29377	up
TRIAE_CS42_1DS_TGACv1_081011_AA0256740	287	217	137	495	590	484	2.68116	2.31624	1.47925	4.23177	6.37414	4.89803	5.95e-08	1.27083	up
TRIAE_CS42_1AS_TGACv1_019173_AA0062080	406	259	199	692	804	616	4.33202	3.16107	2.44878	6.79039	9.92671	7.1209	6.52e-09	1.27014	up
TRIAE_CS42_1DS_TGACv1_080703_AA0252420	162	87	51	348	197	191	1.66056	1.01988	0.593929	3.26547	2.33413	2.11348	0.000674982	1.24896	up
MSTRG.116126	39	32	46	99	88	100	0.5773	0.612052	0.721434	1.96391	1.85426	2.16978	0.00192874	1.24168	up
TRIAE_CS42_5BL_TGACv1_407825_AA1359780	125	46	61	227	204	128	1.50701	0.621555	0.845952	2.50393	2.82889	1.65681	0.00139956	1.24031	up
MSTRG.36928	50	43	65	146	118	122	0.678463	0.658699	1.01644	1.81615	1.88218	1.82054	0.000400331	1.22806	up
TRIAE_CS42_3B_TGACv1_220746_AA0717870	71	62	30	146	110	137	0.515477	0.504326	0.234761	0.976365	0.927543	1.0872	0.00117658	1.22745	up
TRIAE_CS42_2AL_TGACv1_096364_AA0318930	144	202	96	392	245	425	1.44295	2.30575	1.10825	3.58745	2.82624	4.59954	2.98e-05	1.20446	up
MSTRG.3751	53	29	50	88	103	117	0.302576	0.18538	0.32752	0.4659	0.683427	0.726687	0.00486757	1.1893	up
TRIAE_CS42_5AL_TGACv1_374002_AA1187370	114	116	73	224	210	272	0.893627	1.0951	0.671783	1.68989	1.99092	2.4682	1.41e-05	1.18043	up
TRIAE_CS42_4BS_TGACv1_329631_AA1102810	359	282	347	962	603	764	2.30422	2.06755	2.5641	5.64609	4.46371	5.29702	1.15e-13	1.17242	up
TRIAE_CS42_3B_TGACv1_222297_AA0761550	47	36	29	113	56	94	0.870545	0.754107	0.617225	1.92769	1.19104	1.87792	0.00955197	1.1694	up
TRIAE_CS42_5BL_TGACv1_404929_AA1315390	79	70	48	151	159	144	0.775472	0.769283	0.516251	1.32235	1.81934	1.43807	0.000260404	1.16914	up
TRIAE_CS42_2AL_TGACv1_093808_AA0287190	33	58	58	129	103	115	0.612685	1.26583	1.28761	2.25822	2.27624	2.38336	0.00385026	1.14917	up
TRIAE_CS42_7BS_TGACv1_593114_AA1948320	40	50	29	104	73	97	0.694473	1.00164	0.577379	1.67188	1.47643	1.84379	0.00709237	1.14571	up
MSTRG.114814	35	88	43	157	101	129	0.390167	0.794066	0.550968	0.728997	0.863524	1.00612	0.00949326	1.14312	up
MSTRG.72356	47	67	46	116	139	109	0.271167	0.484293	0.30643	0.630665	0.936138	0.720793	0.00264721	1.14288	up
MSTRG.37982	61	58	87	132	174	161	0.346779	0.373813	0.510033	0.574933	0.948574	0.907034	0.00127521	1.13884	up
TRIAE_CS42_1BL_TGACv1_032079_AA0125110	467	254	283	954	637	673	2.65472	1.61917	1.78421	4.96657	4.1845	4.13192	7.86e-09	1.12444	up
TRIAE_CS42_1DS_TGACv1_080510_AA0249250	72	57	75	156	149	154	0.829696	0.746126	1.00164	1.64921	1.98717	1.92113	0.000243368	1.12215	up
TRIAE_CS42_3DS_TGACv1_273272_AA0930070	158	58	51	275	189	130	1.35093	0.560487	0.496684	2.1535	1.86436	1.19888	0.00984	1.12123	up
MSTRG.76925	43	39	51	109	87	105	0.805075	0.840321	1.0936	1.8771	1.88856	2.1921	0.00382347	1.12036	up
MSTRG.134577	547	478	436	1355	954	990	2.55716	2.57072	2.26134	5.95452	5.30211	5.12892	9.14e-19	1.11692	up
MSTRG.97044	81	76	57	194	154	129	1.9767	2.11848	1.59395	4.36799	4.36133	3.42733	0.000355424	1.10357	up
TRIAE_CS42_4AL_TGACv1_290856_AA0990080	56	43	46	142	78	104	0.320536	0.313685	0.220203	0.810273	0.496515	0.469392	0.00445367	1.09386	up
TRIAE_CS42_4AL_TGACv1_291340_AA0993970	554	508	473	1256	891	1250	3.74483	3.91471	3.67041	7.7781	6.94295	9.12295	1.71e-16	1.09017	up
TRIAE_CS42_3AS_TGACv1_210628_AA0675890	86	47	56	111	137	160	0.472293	0.291439	0.350709	0.55849	0.868654	0.951671	0.0038876	1.08845	up
TRIAE_CS42_3DL_TGACv1_254173_AA0896070	74	119	101	219	203	229	0.485002	0.856397	0.762245	1.25406	1.48777	1.5645	0.000171321	1.08777	up
TRIAE_CS42_1BL_TGACv1_034386_AA0144360	82	76	66	170	145	175	0.587576	0.618514	0.541441	1.1145	1.18945	1.35528	0.000172359	1.08126	up
TRIAE_CS42_3AL_TGACv1_194830_AA0640210	106	81	55	226	103	202	1.29186	1.12013	0.760754	2.51638	1.43687	2.6639	0.00310278	1.07365	up
MSTRG.129820	93	76	48	232	94	148	0.448207	0.414565	0.27077	1.02836	0.524715	0.776724	0.00661227	1.0558	up
TRIAE_CS42_3DL_TGACv1_251806_AA0885150	929	875	843	1950	1880	1825	5.9591	6.40527	6.22306	11.4284	13.9111	12.6411	1.21e-23	1.04899	up
TRIAE_CS42_1AL_TGACv1_001353_AA0029200	773	464	558	1717	1022	1129	4.68492	3.23679	3.91115	9.45299	7.154	7.35288	8.62e-10	1.0478	up
TRIAE_CS42_2DL_TGACv1_159912_AA0544280	142	134	82	331	179	261	1.58484	1.71512	1.05499	3.38321	2.31482	3.15656	0.000215959	1.04491	up
TRIAE_CS42_1AS_TGACv1_019194_AA0062750	174	125	79	273	261	262	1.76395	1.44697	0.917062	2.53205	3.05239	2.86841	0.000162934	1.04461	up
MSTRG.99836	360	261	264	566	714	579	2.50716	2.06907	2.11546	3.60113	5.7364	4.3518	9.25e-08	1.04429	up
MSTRG.28287	81	63	60	169	121	139	1.28699	1.13409	1.09472	2.47228	2.22813	2.40343	0.00111214	1.01905	up
TRIAE_CS42_5BL_TGACv1_404285_AA1293910	120	116	101	243	242	217	0.837152	0.923551	0.809457	1.55664	1.9548	1.64673	2.8e-05	1.01412	up
TRIAE_CS42_2AL_TGACv1_095187_AA0308010	315	260	222	491	527	621	1.95814	1.84128	1.55771	2.79038	3.78419	4.18755	1.46e-07	1.00716	up
MSTRG.39432	63	66	55	131	114	137	1.15053	1.37848	1.14707	2.20643	2.42386	2.72031	0.0026855	1.00408	up
TRIAE_CS42_3AL_TGACv1_194959_AA0642740	1092	960	890	2056	1964	2053	5.78639	5.80816	5.42358	9.95305	12.0048	11.7496	4.23e-22	1.00275	up
TRIAE_CS42_4DL_TGACv1_342988_AA1127160	330	313	341	243	123	153	2.43222	2.6367	2.8957	1.65598	1.06347	1.26723	1.96e-05	-1.00019	down
MSTRG.69538	412	375	450	225	193	224	2.95005	2.72267	3.38619	1.35287	1.46831	1.67866	8.68e-08	-1.00102	down
MSTRG.60909	379	250	337	177	162	153	1.2056	0.900995	1.30864	0.510832	0.589047	0.52206	4.15e-06	-1.019	down
TRIAE_CS42_2BL_TGACv1_130127_AA0404540	181	145	128	100	54	79	2.02597	1.86111	1.65555	1.02231	0.693631	0.959042	0.00127521	-1.02255	down
MSTRG.11155	164	190	262	101	80	136	0.811194	1.09757	1.52083	0.468728	0.456311	0.726554	0.0021313	-1.02378	down
MSTRG.118281	133	103	94	67	49	51	0.986916	0.89646	0.825775	0.473967	0.429917	0.430117	0.00385026	-1.03347	down
TRIAE_CS42_5BS_TGACv1_423539_AA1378980	118	150	162	79	64	76	1.56224	2.25398	2.45514	0.955178	0.97369	1.07486	0.00167519	-1.03814	down
TRIAE_CS42_5AS_TGACv1_393120_AA1268750	218	166	218	138	77	92	1.31869	1.14713	1.51858	0.760935	0.532111	0.597569	0.000224569	-1.04096	down
TRIAE_CS42_4AL_TGACv1_290632_AA0987700	127	209	238	69	109	107	2.54514	4.75952	5.48234	1.24551	2.51467	2.3121	0.00600051	-1.05743	down
MSTRG.121088	317	324	189	169	144	99	1.97274	2.18779	1.33902	0.762321	0.97741	0.575136	0.000178204	-1.05851	down
MSTRG.114595	154	163	152	88	60	86	1.41241	1.71347	1.54722	0.717336	0.563828	0.863648	0.000331128	-1.06397	down
TRIAE_CS42_5DS_TGACv1_457468_AA1486840	263	232	180	154	92	90	5.63342	5.62034	4.37536	2.99511	2.24242	2.04783	7.45e-05	-1.06833	down
MSTRG.95426	308	304	276	197	116	129	1.4598	1.66191	1.63703	0.823579	0.677697	0.691588	1.39e-06	-1.07442	down
MSTRG.90781	229	191	243	166	95	70	1.77433	1.73588	2.29857	1.2099	0.868908	0.665029	0.000536051	-1.07989	down
MSTRG.20163	330	309	273	125	146	171	1.87182	2.00411	1.78041	0.645083	0.953322	1.04738	3.09e-06	-1.08147	down
TRIAE_CS42_2BS_TGACv1_145952_AA0450620	145	170	198	81	65	105	2.52994	3.37936	3.97849	1.29234	1.30633	1.96662	0.000721024	-1.09283	down
MSTRG.107046	912	716	606	395	355	317	4.68601	4.085	3.6006	1.99072	2.47244	1.96923	1.38e-12	-1.10762	down
TRIAE_CS42_7AL_TGACv1_556570_AA1765800	156	187	262	64	112	112	0.650118	0.892991	1.25979	0.244859	0.53756	0.505919	0.00300594	-1.11047	down
MSTRG.134188	148	170	199	58	90	98	1.43716	1.90527	2.18085	0.512558	1.03186	1.05731	0.00158939	-1.11063	down
TRIAE_CS42_U_TGACv1_641450_AA2095430	102	121	198	61	75	66	0.979916	1.33007	2.19494	0.534622	0.834422	0.682774	0.00563985	-1.11685	down
MSTRG.63693	85	78	78	44	41	30	0.336256	0.397612	0.347395	0.155984	0.181894	0.125626	0.00904478	-1.11857	down
MSTRG.86254	190	164	151	112	63	68	0.779972	0.744103	0.705063	0.369807	0.25901	0.263056	0.000151079	-1.12103	down
MSTRG.138183	234	296	195	111	106	125	1.55399	2.2547	1.43234	0.664463	0.817617	0.891505	1.69e-05	-1.1322	down
MSTRG.106321	356	417	362	189	160	189	1.2161	1.62636	1.42111	0.589128	0.629629	0.697069	5.87e-09	-1.13312	down
MSTRG.36762	231	211	235	146	94	79	1.07762	1.17047	1.25702	0.670064	0.465991	0.502306	1.37e-05	-1.15466	down
MSTRG.6969	455	382	427	276	212	104	1.11517	1.09515	1.36947	0.610135	0.601935	0.262796	2.61e-05	-1.15795	down
MSTRG.35762	90	110	74	42	29	56	0.565803	0.792356	0.571882	0.228502	0.281264	0.376897	0.00793345	-1.16437	down
MSTRG.110768	179	182	156	113	46	82	0.371161	0.441141	0.405935	0.223462	0.108487	0.184012	0.000258151	-1.17834	down
MSTRG.95427	213	249	179	133	83	80	0.938983	0.938778	0.973454	0.58118	0.312788	0.292132	1.76e-05	-1.18241	down
MSTRG.129721	594	490	447	289	154	260	2.11429	1.97047	1.80336	1.04318	0.572601	0.987713	2.04e-09	-1.18419	down
MSTRG.62245	91	99	76	38	43	39	0.706623	0.980179	0.954986	0.248086	0.370512	0.315417	0.00363923	-1.19075	down
MSTRG.19900	307	441	511	192	164	220	7.7708	12.7497	14.9007	4.43154	4.78018	6.01174	1.8e-06	-1.19548	down
MSTRG.58292	72	120	91	31	48	48	0.789811	1.51638	1.15854	0.311652	0.604019	0.570261	0.009237	-1.19806	down
MSTRG.137338	234	168	191	98	76	90	1.76468	1.40153	1.6599	0.656478	0.648846	0.738775	2.65e-06	-1.21699	down
TRIAE_CS42_5BL_TGACv1_405865_AA1336690	84	100	79	47	41	29	0.960892	1.31337	1.04844	0.486777	0.53303	0.359556	0.00355589	-1.22604	down
MSTRG.79366	132	97	54	33	36	52	0.646349	0.541696	0.300497	0.144115	0.202923	0.273572	0.00878811	-1.24595	down
TRIAE_CS42_2AS_TGACv1_112687_AA0343430	111	95	104	57	37	42	0.515562	0.503362	0.557044	0.238808	0.194524	0.208926	0.000613759	-1.25049	down
MSTRG.58926	184	154	115	63	58	71	0.715077	0.661018	0.529841	0.240884	0.259248	0.341617	4.65e-05	-1.27706	down
MSTRG.82377	65	83	66	25	25	41	0.449409	0.65451	0.51837	0.154024	0.195429	0.300553	0.00906281	-1.28212	down
TRIAE_CS42_4AL_TGACv1_288347_AA0945660	157	136	169	88	34	78	1.69002	1.67077	2.08965	0.859806	0.4221	0.898299	0.00031767	-1.28595	down
MSTRG.10038	105	70	54	47	22	28	5.14723	3.9362	3.02058	2.08898	1.199	1.47763	0.00802515	-1.29774	down
MSTRG.81936	76	91	106	52	29	35	0.607906	0.896	0.933552	0.379642	0.248897	0.286631	0.00191543	-1.31449	down
MSTRG.110036	166	140	124	100	49	33	1.22994	1.03907	0.996263	0.631814	0.372984	0.253465	0.000733355	-1.31772	down
MSTRG.46268	102	133	96	50	24	65	0.694772	0.917505	0.733093	0.301001	0.19476	0.457314	0.00226867	-1.319	down
TRIAE_CS42_6BS_TGACv1_513400_AA1640400	193	226	158	73	92	71	1.29298	1.73199	1.21668	0.44328	0.706758	0.512489	6.66e-06	-1.32849	down
MSTRG.44096	1996	1785	1655	901	678	653	7.48126	7.83178	6.43646	2.89402	2.74449	2.4749	4.22e-37	-1.3402	down
MSTRG.141046	104	69	97	51	34	25	1.06678	0.989841	1.24748	0.469501	0.444746	0.330447	0.00173421	-1.35829	down
MSTRG.32751	81	70	79	26	42	23	0.491144	0.738971	0.58376	0.231007	0.303154	0.154214	0.0042752	-1.36888	down
MSTRG.38017	272	313	153	111	69	110	1.39863	1.45516	0.783934	0.430675	0.404239	0.60403	4.24e-06	-1.40203	down
TRIAE_CS42_2DS_TGACv1_177625_AA0581350	101	167	175	68	53	55	1.63685	3.07264	3.24614	0.99595	0.972103	0.960348	8.26e-05	-1.40656	down
MSTRG.129872	61	103	75	19	33	40	0.9375	1.79807	1.32541	0.258105	0.588909	0.649058	0.00595683	-1.41589	down
TRIAE_CS42_7DL_TGACv1_603459_AA1984060	89	69	57	31	21	30	0.880875	0.778602	0.639519	0.272537	0.236087	0.312093	0.00189336	-1.43877	down
TRIAE_CS42_U_TGACv1_640994_AA2081760	1217	1003	1040	496	365	364	6.02839	5.66938	5.923	2.24409	2.07915	1.9445	3.52e-33	-1.46819	down
MSTRG.133295	384	325	378	206	110	94	4.49167	4.31982	5.0633	2.19939	1.42342	1.19221	1.43e-09	-1.48402	down
MSTRG.14072	80	52	54	24	27	17	0.962616	0.91854	1.11618	0.441969	0.630682	0.330316	0.00418306	-1.48546	down
TRIAE_CS42_5BL_TGACv1_405865_AA1336700	186	208	206	111	58	57	1.47753	1.88513	1.88089	0.807442	0.526151	0.486353	4.23e-07	-1.48906	down
MSTRG.58197	339	247	224	109	92	91	4.14587	3.38215	3.00905	1.20003	1.20651	1.15796	4.87e-11	-1.51487	down
MSTRG.58196	727	666	601	305	210	205	3.76518	3.99441	3.61577	1.44519	1.22684	1.12158	1.21e-23	-1.52915	down
MSTRG.87515	551	529	564	161	283	128	6.91495	7.60374	8.16376	1.84528	4.09306	1.73131	0.00232625	-1.54463	down
MSTRG.52194	189	160	122	62	58	38	6.44979	6.20019	4.76154	1.91646	2.2687	1.37602	4.7e-07	-1.61894	down
TRIAE_CS42_2BS_TGACv1_147063_AA0477460	101	127	236	54	41	64	0.48798	0.699576	1.30783	0.237732	0.224297	0.333565	7.78e-05	-1.62319	down
TRIAE_CS42_5DL_TGACv1_434604_AA1438600	814	676	340	217	184	202	8.52695	8.08563	4.09038	2.07512	2.22027	2.28386	7.22e-12	-1.63488	down
MSTRG.119464	86	83	52	17	8	42	0.66611	0.730916	0.464184	0.11847	0.063193	0.344116	0.00374498	-1.76533	down
MSTRG.51601	145	62	56	19	24	29	1.67643	0.814437	0.742179	0.20074	0.308918	0.358963	0.000234921	-1.87535	down
TRIAE_CS42_4BL_TGACv1_320702_AA1046630	144	122	104	53	19	34	1.56	1.52822	1.29328	0.507428	0.230533	0.388087	8.02e-07	-1.87626	down
TRIAE_CS42_7DS_TGACv1_624905_AA2063870	110	104	97	28	22	34	0.784087	0.851411	0.798724	0.177888	0.176227	0.258737	3.09e-07	-1.93981	down

## Sheet: sheet 2
Supplementary File 3
#ID	XMCK-1_Count	XMCK-2_Count	XMCK-3_Count	XMT2-1_Count	XMT2-2_Count	XMT2-3_Count	XMCK-1_FPKM	XMCK-2_FPKM	XMCK-3_FPKM	XMT2-1_FPKM	XMT2-2_FPKM	XMT2-3_FPKM	FDR	log2FC	regulated
TRIAE_CS42_5BL_TGACv1_407457_AA1357060	260	196	173	523	424	203	2.71328	2.33477	2.07776	8.28227	5.17203	2.85816	0.00513117	1.19722	up
TRIAE_CS42_5DL_TGACv1_436983_AA1464330	286	250	173	701	640	360	3.21806	3.20761	2.22958	11.9925	8.41873	5.45938	9.48865e-07	1.58203	up
TRIAE_CS42_4AL_TGACv1_292519_AA0999090	110	80	71	257	268	106	0.835481	0.695405	0.620744	2.97325	2.37841	1.08071	0.000444426	1.58377	up
TRIAE_CS42_5DL_TGACv1_433368_AA1411070	164	133	141	257	341	241	1.28391	1.2205	1.20315	2.8813	3.19933	2.50216	1.24299e-07	1.23081	up
TRIAE_CS42_2BL_TGACv1_129299_AA0377220	131	126	105	381	290	116	1.35788	1.48528	1.24919	6.02081	3.53912	1.63753	0.00410261	1.44303	up
TRIAE_CS42_7BL_TGACv1_576893_AA1858890	145	89	126	229	265	135	1.16905	0.806248	1.16625	2.79611	2.47528	1.47775	0.00540576	1.10506	up
TRIAE_CS42_2AL_TGACv1_094930_AA0305030	232	258	224	462	455	252	2.21246	2.81035	2.46039	6.69516	5.0704	3.24308	0.00247827	1.01241	up
TRIAE_CS42_7AL_TGACv1_557105_AA1776560	245	159	183	317	473	204	1.83954	1.44722	1.43797	3.90611	4.41849	2.1121	0.00385644	1.04718	up
TRIAE_CS42_1AL_TGACv1_000188_AA0005700	173	195	199	23	40	73	1.17897	1.51377	1.55832	0.235499	0.313739	0.666384	0.000268249	-1.77274	down
TRIAE_CS42_1DL_TGACv1_061290_AA0191440	201	211	199	55	89	42	2.30004	2.75654	2.62273	0.949139	1.18745	0.642165	5.4416e-05	-1.44087	down
TRIAE_CS42_1BL_TGACv1_030321_AA0086640	318	335	347	106	139	159	2.66144	2.90345	3.14497	1.47184	1.4509	1.69186	0.000217402	-1.01679	down
TRIAE_CS42_4AS_TGACv1_306948_AA1015380	263	205	154	632	431	205	2.85741	2.54069	1.92075	10.4817	5.48004	3.00798	0.00384587	1.3683	up
TRIAE_CS42_5DL_TGACv1_436069_AA1457640	239	242	210	561	540	219	3.78575	4.38342	3.82796	13.5354	10.0139	4.67532	0.00231563	1.2383	up
TRIAE_CS42_4AL_TGACv1_290084_AA0981460	325	249	218	576	444	258	4.94264	4.32873	3.81187	13.3161	7.89127	5.29805	0.00977333	1.02016	up
AIG90410	205	170	128	437	438	152	11.587	10.9661	8.33132	37.6907	29.0436	11.6353	0.00410055	1.3415	up
TRIAE_CS42_6DS_TGACv1_543731_AA1743630	545	469	316	973	780	457	7.27789	7.14986	4.85186	19.7565	12.1793	8.23116	0.00392543	1.06203	up
TRIAE_CS42_1AL_TGACv1_000371_AA0010480	753	663	560	1434	1133	644	7.26603	7.29908	6.21317	21.0377	12.7774	8.39443	0.00274173	1.02491	up
TRIAE_CS42_4DL_TGACv1_344929_AA1150540	215	175	130	440	356	168	1.97388	1.83612	1.36933	6.14445	3.81566	2.07954	0.00708307	1.2182	up
TRIAE_CS42_5AL_TGACv1_375988_AA1230110	490	405	296	1028	701	357	6.51834	6.15529	4.53261	20.7858	10.895	6.41383	0.0093896	1.14811	up
TRIAE_CS42_6DL_TGACv1_528208_AA1712520	383	405	263	919	755	280	6.17262	7.45033	4.88065	22.5172	14.2263	6.09347	0.00977624	1.2146	up
TRIAE_CS42_5DL_TGACv1_433037_AA1399310	708	665	467	1409	1221	547	4.69665	5.03853	3.56429	14.2105	9.46659	4.89672	0.00431509	1.10767	up
MSTRG.114952	103	106	107	15	50	35	0.934013	1.12328	1.15782	0.176142	0.496286	0.441209	0.00978753	-1.40419	down
TRIAE_CS42_U_TGACv1_643738_AA2134530	37	31	33	87	51	82	0.477041	0.375212	0.476295	1.75981	0.59301	1.51069	0.00890415	1.45689	up
TRIAE_CS42_3DS_TGACv1_272603_AA0922920	45	76	45	215	129	65	0.342103	0.657096	0.390295	2.49675	1.15056	0.66273	0.00958546	1.62722	up
TRIAE_CS42_3AL_TGACv1_196556_AA0661380	23	33	20	235	137	70	0.332952	0.555809	0.339855	5.27126	2.36435	1.38931	5.01608e-07	2.87328	up
TRIAE_CS42_2DS_TGACv1_178324_AA0594130	178	98	106	218	257	150	1.93108	1.2138	1.32013	3.60942	3.26524	2.19684	0.00801595	1.02118	up
TRIAE_CS42_7AL_TGACv1_557723_AA1785310	167	182	235	67	63	89	1.80219	2.24306	2.93112	1.10029	0.792535	1.30083	0.00587985	-1.11673	down
TRIAE_CS42_2DL_TGACv1_158170_AA0511230	43	33	37	358	227	103	0.215077	0.186237	0.21106	2.7314	1.33163	0.696018	3.26295e-09	2.94171	up
TRIAE_CS42_7AS_TGACv1_570743_AA1840280	95	65	57	167	307	369	0.863592	0.671057	0.592526	2.31018	3.27325	4.53974	9.80697e-11	2.25482	up
TRIAE_CS42_7DS_TGACv1_624042_AA2058470	83	99	55	175	393	423	0.784399	1.07204	0.600434	2.5349	4.3838	5.44433	3.03102e-10	2.34204	up
TRIAE_CS42_1AL_TGACv1_002286_AA0040530	677	726	491	1492	1334	565	4.01631	4.91149	3.3457	13.4415	9.24146	4.5213	0.00314906	1.15357	up
TRIAE_CS42_1BL_TGACv1_032665_AA0132600	234	265	165	519	489	224	1.45587	1.85403	1.17274	4.77234	3.4393	1.87497	0.00343484	1.20121	up
TRIAE_CS42_4AS_TGACv1_306984_AA1015810	205	171	129	215	276	394	2.06185	1.96743	1.49185	3.28173	3.2464	5.35973	0.00107027	1.11917	up
TRIAE_CS42_4BL_TGACv1_320359_AA1036650	286	245	189	451	476	518	2.95294	2.89156	2.23042	7.05839	5.84637	7.18102	8.20434e-10	1.31808	up
MSTRG.124898	17	19	26	83	229	171	0.086965	0.113038	0.153821	0.670025	1.43106	1.22254	1.60552e-12	3.21153	up
TRIAE_CS42_7DL_TGACv1_602925_AA1972050	202	141	144	447	330	291	1.3374	1.05654	1.12638	4.60128	2.61344	2.65314	2.39782e-06	1.46474	up
AIG90420	32	32	35	95	193	44	0.108335	0.122668	0.135498	0.497506	0.776471	0.205043	0.00114862	1.99438	up
MSTRG.104161	87	90	99	191	234	118	0.378007	0.448153	0.494199	1.26122	1.18975	0.69126	0.000869591	1.26156	up
TRIAE_CS42_U_TGACv1_641553_AA2097840	95	87	78	114	151	236	0.45156	0.474231	0.427672	0.825362	0.844313	1.52678	0.00242564	1.24901	up
TRIAE_CS42_6BL_TGACv1_500447_AA1604860	139	103	63	214	208	126	1.50211	1.27696	0.782293	3.52662	2.63124	1.83841	0.00829373	1.16881	up
TRIAE_CS42_6AL_TGACv1_473464_AA1531270	65	41	17	94	110	84	0.539181	0.387371	0.156985	1.19295	1.07492	0.938678	0.00720397	1.55296	up
TRIAE_CS42_5AS_TGACv1_392961_AA1266850	251	211	227	250	665	318	0.98443	0.937919	1.03125	1.57157	3.00834	1.65508	0.0023709	1.09108	up
TRIAE_CS42_5DS_TGACv1_456548_AA1473880	253	148	154	246	482	274	1.0893	0.719932	0.758776	1.51546	2.42932	1.59378	0.000603241	1.13567	up
TRIAE_CS42_5BS_TGACv1_424330_AA1388800	55	39	49	77	116	77	0.263739	0.214087	0.268182	0.556943	0.648386	0.495433	0.00536172	1.20412	up
TRIAE_CS42_3DS_TGACv1_271475_AA0899750	89	117	75	118	225	329	0.401068	0.597043	0.385412	0.796499	1.18764	2.00009	0.000676761	1.54247	up
TRIAE_CS42_3DL_TGACv1_251115_AA0877630	594	602	521	125	128	219	3.16044	3.65564	3.18627	1.00376	0.791661	1.56794	1.00332e-07	-1.55361	down
TRIAE_CS42_3B_TGACv1_220617_AA0711570	1100	1199	1319	187	431	531	4.02689	5.00828	5.55548	1.03856	1.84127	2.62367	4.89404e-05	-1.38607	down
TRIAE_CS42_6DS_TGACv1_543637_AA1742420	135	116	144	44	45	57	0.466074	0.457132	0.572877	0.227599	0.179199	0.26329	0.00591983	-1.13335	down
TRIAE_CS42_2DS_TGACv1_177171_AA0567740	391	354	333	154	116	155	1.46967	1.53116	1.37742	0.781508	0.450392	0.700131	0.00054781	-1.02152	down
TRIAE_CS42_7DL_TGACv1_602975_AA1973100	132	92	95	42	27	30	0.589482	0.467199	0.486886	0.279305	0.140266	0.176978	0.00688371	-1.3564	down
TRIAE_CS42_7DS_TGACv1_621379_AA2013390	111	53	58	134	192	95	0.955144	0.514974	0.576045	1.7546	1.93086	1.0979	0.00977365	1.22661	up
TRIAE_CS42_U_TGACv1_641431_AA2094960	64	53	48	87	100	138	0.787858	0.742039	0.67861	1.62739	1.44442	2.30145	0.00226005	1.28683	up
TRIAE_CS42_5AL_TGACv1_375143_AA1216880	210	205	232	69	89	104	1.87577	2.084	2.38488	0.934793	0.928333	1.2478	0.00213659	-1.01209	down
TRIAE_CS42_1DS_TGACv1_081806_AA0262830	93	46	42	205	165	101	0.468375	0.26383	0.243948	1.57108	0.972567	0.684095	0.000476862	1.72057	up
TRIAE_CS42_1AL_TGACv1_000720_AA0017840	535	505	522	152	172	290	4.99606	5.38791	5.61202	2.1474	1.87048	3.65066	0.00146043	-1.04259	down
TRIAE_CS42_3DS_TGACv1_272295_AA0918530	503	360	344	867	737	385	3.74149	3.05177	2.93877	9.74526	6.37429	3.87551	0.00451411	1.045	up
MSTRG.92347	172	225	188	34	53	74	0.629253	0.9931	0.786023	0.205703	0.23209	0.394587	0.000110921	-1.57589	down
TRIAE_CS42_4AL_TGACv1_289548_AA0972910	0	0	0	49	50	47	0	0	0	0.533797	0.422579	0.459647	1.76782e-08	8.35195	up
MSTRG.56066	143	229	194	50	81	83	3.30588	6.05176	5.15288	1.72712	2.17496	2.59532	0.00722009	-1.13013	down
TRIAE_CS42_2DL_TGACv1_160698_AA0553270	224	177	257	311	556	266	1.37216	1.23073	1.82232	2.89405	3.96269	2.06918	0.00185942	1.04928	up
TRIAE_CS42_4BS_TGACv1_329926_AA1104610	833	599	582	2231	2019	1476	4.50774	3.70038	3.7669	19.5819	13.451	11.0038	4.51687e-18	1.82882	up
TRIAE_CS42_1AL_TGACv1_001755_AA0034720	16	14	26	94	188	73	0.091292	0.088128	0.173866	0.841163	1.29871	0.581937	2.14846e-08	2.91488	up
TRIAE_CS42_2AL_TGACv1_096747_AA0321100	28	13	23	61	55	102	0.109413	0.059675	0.103312	0.368073	0.256391	0.556425	0.000461179	2.09221	up
TRIAE_CS42_4DL_TGACv1_344531_AA1147730	786	666	678	1456	1548	1535	4.46691	4.32038	4.42864	12.5711	10.2757	11.7696	4.91125e-26	1.39824	up
TRIAE_CS42_4DS_TGACv1_360993_AA1157800	821	687	651	2208	2150	1715	4.90559	4.68069	4.47105	20.0414	15.014	13.8335	3.37747e-28	1.8043	up
TRIAE_CS42_5AL_TGACv1_374844_AA1210070	202	159	84	2351	1400	607	1.0824	0.971615	0.518802	19.2283	8.80902	4.41046	1.44209e-06	3.64971	up
TRIAE_CS42_4AL_TGACv1_288637_AA0954120	982	739	669	2520	2517	2139	5.35898	4.59805	4.1963	20.8913	16.0448	15.7561	8.20187e-32	1.90261	up
TRIAE_CS42_5BL_TGACv1_406042_AA1339650	56	38	17	730	430	286	0.352299	0.271035	0.115401	6.90501	3.12707	2.44713	5.58365e-20	4.06466	up
TRIAE_CS42_5DL_TGACv1_434107_AA1429440	317	292	323	881	1166	682	2.29994	2.40963	2.68696	9.71391	9.89496	6.67908	4.58655e-20	1.83553	up
TRIAE_CS42_5AL_TGACv1_376009_AA1230700	431	259	350	900	1125	705	3.04302	2.08884	2.84563	9.66257	9.29075	6.72751	4.26526e-14	1.69197	up
TRIAE_CS42_5BL_TGACv1_404189_AA1289230	287	192	260	914	875	552	2.05104	1.5634	2.13644	9.94318	7.31863	5.32945	2.72664e-14	1.97441	up
TRIAE_CS42_3DL_TGACv1_249134_AA0839150	233	172	168	71	71	73	0.991428	0.835627	0.821818	0.458602	0.349464	0.418519	0.000767887	-1.10114	down
TRIAE_CS42_7BS_TGACv1_592360_AA1936420	32	10	8	94	72	48	0.272025	0.09799	0.074452	1.22549	0.723444	0.557715	0.000614698	2.45583	up
TRIAE_CS42_1BL_TGACv1_030333_AA0087170	30	26	9	74	84	78	0.235792	0.235453	0.07695	0.902171	0.784792	0.84396	8.92211e-05	2.17813	up
TRIAE_CS42_4AL_TGACv1_288993_AA0962880	172	154	159	46	52	71	0.910611	0.925189	0.965989	0.367279	0.316562	0.522036	0.00105925	-1.21806	down
TRIAE_CS42_4DL_TGACv1_345553_AA1153680	93	110	77	143	222	181	0.495466	0.671811	0.69965	1.52175	1.40398	1.68251	5.88559e-05	1.2479	up
TRIAE_CS42_7DS_TGACv1_621445_AA2015770	227	248	144	719	463	338	1.07345	1.33221	0.785915	5.21792	2.57312	2.16652	2.02285e-05	1.63288	up
TRIAE_CS42_7AL_TGACv1_556192_AA1757770	16	17	12	56	54	49	0.079364	0.099071	0.069145	0.425702	0.315741	0.338867	0.000198079	2.13042	up
TRIAE_CS42_4AL_TGACv1_289019_AA0963600	481	515	428	217	161	178	1.64902	1.95873	1.68861	1.11544	0.627024	0.824158	0.000236862	-1.03756	down
TRIAE_CS42_5AL_TGACv1_373966_AA1185640	51	35	32	68	192	232	0.420724	0.325261	0.30024	0.862585	1.87106	2.61722	3.39001e-06	2.34307	up
TRIAE_CS42_5BL_TGACv1_406736_AA1349380	249	214	151	413	414	484	1.62828	1.59214	1.12932	4.10389	3.16478	4.26928	9.87118e-09	1.41227	up
TRIAE_CS42_5DL_TGACv1_433774_AA1421700	1411	1101	838	3635	3458	2738	10.4095	9.28999	7.06872	39.8569	29.4281	27.2885	1.11109e-21	1.87502	up
TRIAE_CS42_1DS_TGACv1_081258_AA0259330	134	76	72	199	182	151	1.14569	0.721503	0.703596	2.53056	1.78747	1.73734	0.00111425	1.24389	up
TRIAE_CS42_1BS_TGACv1_049662_AA0159060	39	32	37	96	74	97	0.333696	0.314545	0.355936	1.25374	0.730138	1.11862	0.000355084	1.62588	up
TRIAE_CS42_5DL_TGACv1_433934_AA1425570	26	26	26	106	130	143	0.177375	0.203798	0.198724	1.10772	1.0434	1.3284	1.62821e-12	2.57778	up
TRIAE_CS42_5DL_TGACv1_434002_AA1427040	53	56	60	110	240	253	0.472141	0.56183	0.614232	1.4925	2.50449	3.04335	3.71119e-08	2.10579	up
TRIAE_CS42_U_TGACv1_644157_AA2137680	21	16	16	42	66	192	0.15266	0.132012	0.133603	0.47834	0.58058	1.95696	5.994e-05	2.81184	up
TRIAE_CS42_5AL_TGACv1_379335_AA1256100	165	168	127	333	391	431	1.54092	1.79201	1.36545	4.7307	4.28178	5.45078	2.23352e-13	1.63119	up
TRIAE_CS42_5AL_TGACv1_374165_AA1192190	1026	1026	638	4167	3148	3178	7.91076	9.03192	5.65493	48.8429	28.3753	33.0908	4.2139e-24	2.29437	up
TRIAE_CS42_5BL_TGACv1_409341_AA1365820	677	617	411	2929	2470	1979	5.17438	5.30871	3.6085	31.9917	21.4052	20.2091	8.11753e-28	2.43899	up
TRIAE_CS42_7BL_TGACv1_579520_AA1908170	939	946	857	962	1375	2583	7.05813	8.1749	7.49408	10.9468	12.4837	26.651	0.00134538	1.14289	up
TRIAE_CS42_2BS_TGACv1_146870_AA0474340	363	393	389	76	192	193	2.12486	2.62276	2.61406	0.667977	1.31085	1.51794	0.00681449	-1.04694	down
MSTRG.73760	253	187	242	528	556	344	1.51838	1.27065	1.66243	4.81325	3.89057	2.76305	3.51601e-07	1.36871	up
TRIAE_CS42_4AL_TGACv1_288467_AA0949460	162	129	144	325	402	437	0.897504	0.815005	0.925051	2.76025	2.62303	3.29296	8.64229e-16	1.72044	up
TRIAE_CS42_5AS_TGACv1_393154_AA1269180	153	143	154	60	43	63	0.426495	0.45599	0.496095	0.252609	0.138841	0.235364	0.0073236	-1.12147	down
TRIAE_CS42_2BL_TGACv1_131095_AA0422540	106	91	79	24	21	28	0.486052	0.479137	0.41464	0.161251	0.110796	0.173606	0.000897275	-1.6037	down
TRIAE_CS42_7AS_TGACv1_569775_AA1823890	169	136	146	171	434	246	1.41233	1.33156	1.44982	2.13042	3.86304	2.77033	0.00089834	1.17557	up
TRIAE_CS42_5DS_TGACv1_457653_AA1488610	489	491	415	73	174	221	2.36714	2.58735	2.14717	0.301009	0.956145	1.20657	0.000945475	-1.2967	down
TRIAE_CS42_5DL_TGACv1_432949_AA1395710	211	171	174	303	375	312	1.7928	1.65466	1.70577	3.9188	3.73207	3.58838	2.25908e-08	1.13118	up
TRIAE_CS42_2DS_TGACv1_178494_AA0596400	49	55	30	98	94	84	0.465946	0.599952	0.324923	1.42039	1.05229	1.0879	0.00352051	1.355	up
TRIAE_CS42_4BS_TGACv1_329334_AA1100260	121	91	99	268	298	341	0.885092	0.75808	0.83179	2.98698	2.55367	3.37019	1.51463e-14	1.85184	up
TRIAE_CS42_7BL_TGACv1_577528_AA1877880	122	115	110	28	25	35	0.953612	1.03358	1.00324	0.330129	0.22396	0.363264	8.92211e-05	-1.67009	down
TRIAE_CS42_6DS_TGACv1_544114_AA1746530	176	135	98	240	208	232	1.06848	0.939559	0.686031	2.20179	1.42289	1.92338	0.00154557	1.06079	up
TRIAE_CS42_4BL_TGACv1_321767_AA1065170	1427	1255	1197	1394	2959	2484	3.36534	3.37843	3.24625	4.99375	8.15302	7.90839	8.57415e-07	1.09121	up
TRIAE_CS42_3B_TGACv1_221645_AA0746470	103	117	83	335	343	278	0.897281	1.07332	0.805542	4.31913	3.35808	3.13565	5.66747e-15	1.96233	up
TRIAE_CS42_6DS_TGACv1_542498_AA1722610	29	7	10	84	78	48	0.145125	0.039761	0.060886	0.644168	0.462067	0.324882	0.000251453	2.53317	up
TRIAE_CS42_6BS_TGACv1_514327_AA1658390	22	22	8	55	52	48	0.109049	0.123205	0.044914	0.421515	0.307539	0.330241	0.00415588	1.89726	up
TRIAE_CS42_3AL_TGACv1_195297_AA0647510	87	76	76	126	244	129	0.710919	0.706496	0.718406	1.56632	2.34306	1.42837	0.000228135	1.33215	up
TRIAE_CS42_3B_TGACv1_225689_AA0811070	171	119	93	268	782	480	2.37965	1.88584	1.47747	5.6738	12.7308	9.02804	4.02904e-11	2.26509	up
TRIAE_CS42_3DL_TGACv1_249618_AA0852770	118	108	53	411	1116	576	0.74035	0.774901	0.38246	3.94675	8.23654	4.9117	1.77193e-20	3.17781	up
TRIAE_CS42_3AL_TGACv1_194505_AA0634480	162	128	89	168	407	273	2.48955	2.24697	1.56146	3.91734	7.322	5.66371	7.01247e-05	1.43684	up
TRIAE_CS42_3B_TGACv1_221169_AA0732720	70	27	37	62	192	103	0.731076	0.31237	0.443085	0.975924	2.34008	1.44613	0.00380398	1.68457	up
TRIAE_CS42_3DL_TGACv1_249184_AA0840660	67	52	29	195	636	176	0.729625	0.636922	0.356725	3.22446	8.12385	2.59098	6.00997e-10	3.01271	up
TRIAE_CS42_3DS_TGACv1_277921_AA0937160	27	7	8	40	353	359	0.384201	0.106403	0.128254	0.870239	5.89548	6.93201	0.000245636	4.44884	up
TRIAE_CS42_6BL_TGACv1_499374_AA1580030	1393	1407	1326	1937	2319	2552	8.21188	9.46042	8.9639	17.3414	15.7633	20.2605	4.57045e-12	1.02044	up
TRIAE_CS42_5DL_TGACv1_437778_AA1467310	271	171	112	3279	2368	1060	1.38407	1.0118	0.647751	24.7811	14.2611	7.40217	5.75418e-10	3.94731	up
TRIAE_CS42_6AL_TGACv1_472443_AA1522220	885	752	811	1292	1537	1512	5.51294	5.3522	5.81276	12.1939	11.1792	12.7243	3.26636e-18	1.12627	up
TRIAE_CS42_1AL_TGACv1_002149_AA0039130	194	184	162	291	316	295	0.958948	1.03333	0.89979	2.37132	1.90498	1.95006	1.98418e-06	1.044	up
TRIAE_CS42_7BS_TGACv1_592113_AA1930870	105	136	126	309	265	158	0.524555	0.775318	0.727642	2.35276	1.553	1.06782	0.000982038	1.2996	up
TRIAE_CS42_5AS_TGACv1_393512_AA1273490	699	807	1084	174	316	405	6.11215	8.0487	10.907	2.30124	3.22753	4.77832	0.000344454	-1.26275	down
TRIAE_CS42_3AS_TGACv1_210665_AA0676660	4013	4071	3345	7658	7169	3983	12.8986	14.8611	12.4088	38.1104	27.5823	17.2207	0.000125147	1.02808	up
TRIAE_CS42_6DS_TGACv1_544253_AA1747440	74	82	53	301	293	58	0.421777	0.531532	0.347603	2.62708	1.96223	0.447913	0.0021067	1.94584	up
TRIAE_CS42_3B_TGACv1_221923_AA0753270	144	106	94	251	208	163	2.20531	1.85798	1.65955	5.85455	3.74201	3.38655	0.000921343	1.18001	up
TRIAE_CS42_3DS_TGACv1_272929_AA0926750	248	192	153	759	437	231	2.01613	1.78154	1.43359	9.40129	4.16118	2.53763	0.000627732	1.61754	up
TRIAE_CS42_3B_TGACv1_221923_AA0753280	280	246	150	557	555	215	2.3222	2.3233	1.43118	7.0144	5.37613	2.40648	0.0037728	1.28804	up
TRIAE_CS42_6AL_TGACv1_470861_AA1496950	75	74	51	187	165	84	0.483911	0.529978	0.396374	1.84696	1.28285	0.752631	0.00245731	1.44011	up
TRIAE_CS42_3AL_TGACv1_194598_AA0636520	337	355	226	591	571	347	2.19035	2.61821	1.69885	5.80236	4.33935	3.0408	0.00154231	1.02829	up
TRIAE_CS42_1BL_TGACv1_030714_AA0098770	72	68	31	114	236	99	0.690218	0.742279	0.337954	1.6543	2.64494	1.28124	0.000906302	1.66675	up
TRIAE_CS42_3AS_TGACv1_211081_AA0684710	56	76	61	167	188	121	0.394831	0.617043	0.495382	1.81611	1.57577	1.1758	9.75372e-06	1.59315	up
TRIAE_CS42_4AS_TGACv1_307830_AA1023750	410	403	260	977	593	359	3.18022	3.56602	2.32131	11.5238	5.37878	3.75481	0.00738555	1.18905	up
TRIAE_CS42_3B_TGACv1_221264_AA0735620	80	51	57	199	201	55	0.620297	0.447938	0.505065	2.35182	1.82993	0.575412	0.00839837	1.58543	up
TRIAE_CS42_5BL_TGACv1_407800_AA1359720	56	32	43	85	98	82	0.449137	0.295208	0.396336	1.0445	0.928386	0.897748	0.00262766	1.32329	up
TRIAE_CS42_3DS_TGACv1_271628_AA0904230	89	42	49	157	192	77	0.721664	0.387331	0.453533	1.93277	1.81678	0.835583	0.00262887	1.55232	up
TRIAE_CS42_2BL_TGACv1_130802_AA0418110	61	78	56	382	251	72	0.40057	0.578558	0.423067	3.80705	1.92634	0.636659	0.000347479	2.1804	up
TRIAE_CS42_6BS_TGACv1_513139_AA1631600	44	68	36	256	146	53	0.346558	0.612252	0.329349	3.08943	1.35689	0.561379	0.00429751	1.95517	up
TRIAE_CS42_7DL_TGACv1_603293_AA1980300	20	10	14	69	53	53	0.136754	0.08008	0.11304	0.739843	0.437601	0.499126	9.28262e-05	2.32134	up
TRIAE_CS42_6DL_TGACv1_526851_AA1693450	43	69	25	161	104	81	0.288918	0.529267	0.186609	1.64578	0.814457	0.729818	0.00536172	1.66663	up
TRIAE_CS42_4DS_TGACv1_361422_AA1167670	548	493	492	197	219	186	2.21582	2.35499	2.27634	1.15557	0.980774	0.958176	2.71888e-08	-1.04816	down
TRIAE_CS42_5DL_TGACv1_433898_AA1424830	223	313	357	49	96	139	1.5608	2.49891	2.87226	0.51345	0.78489	1.31406	0.00294255	-1.38357	down
TRIAE_CS42_2AS_TGACv1_112079_AA0329750	36	18	12	62	679	156	0.27974	0.151716	0.099715	0.721925	6.29814	1.66551	0.000830767	3.97987	up
TRIAE_CS42_3B_TGACv1_220890_AA0722780	126	95	67	187	334	100	0.965177	0.831454	0.591651	2.17328	2.98734	1.02835	0.00580491	1.38679	up
MSTRG.113414	271	206	173	254	561	375	3.56967	3.1019	2.62037	5.07916	8.63859	6.66041	0.000152319	1.14876	up
TRIAE_CS42_6BL_TGACv1_500027_AA1597560	47	42	28	188	69	67	0.315948	0.325154	0.218066	1.951	0.547074	0.615276	0.00562145	1.83966	up
TRIAE_CS42_2BS_TGACv1_146175_AA0457370	7	7	8	98	288	52	0.050592	0.059777	0.069722	1.19712	2.72872	0.567925	1.36276e-11	4.54026	up
TRIAE_CS42_7AS_TGACv1_570973_AA1843130	220	187	113	500	489	189	1.49124	1.44018	0.879747	5.14951	3.87452	1.72711	0.000821363	1.49723	up
TRIAE_CS42_7DS_TGACv1_622467_AA2040140	224	230	124	539	403	180	1.2613	1.57744	0.843145	4.42918	2.59004	1.40064	0.0098465	1.28786	up
TRIAE_CS42_5BL_TGACv1_405646_AA1332080	8	6	7	111	86	64	0.097034	0.073193	0.092423	2.09761	1.24884	1.07235	5.35222e-12	3.95668	up
TRIAE_CS42_5DL_TGACv1_432975_AA1396480	75	115	51	282	174	101	0.728576	1.27807	0.571856	4.18443	1.98205	1.32513	0.00743735	1.54083	up
TRIAE_CS42_3DS_TGACv1_273084_AA0928150	195	155	154	46	69	64	1.9051	1.7231	1.72723	0.683347	0.780506	0.841422	0.000345195	-1.1987	down
TRIAE_CS42_2AL_TGACv1_096605_AA0320170	106	82	76	232	289	159	0.614724	0.559653	0.506432	2.15577	2.02549	1.29338	1.33964e-07	1.66304	up
TRIAE_CS42_2DL_TGACv1_159778_AA0542590	64	74	48	322	289	123	0.36956	0.486772	0.318567	2.82161	1.94905	0.952117	1.6297e-07	2.2911	up
TRIAE_CS42_2BL_TGACv1_129819_AA0397180	43	59	35	287	310	67	0.331317	0.521031	0.309761	3.28562	2.72977	0.71256	9.34598e-06	2.5688	up
TRIAE_CS42_6BL_TGACv1_499409_AA1581790	80	45	41	195	424	184	0.641648	0.411271	0.379087	2.39412	4.01036	2.00544	3.73355e-11	2.55028	up
TRIAE_CS42_6DL_TGACv1_527962_AA1710310	91	74	45	249	578	191	0.788332	0.733683	0.450095	3.30036	5.90529	2.253	9.20153e-10	2.54099	up
TRIAE_CS42_6AL_TGACv1_472017_AA1516850	39	68	23	257	440	103	0.248197	0.504545	0.167155	2.53852	3.35487	0.904434	1.98273e-07	2.88296	up
TRIAE_CS42_4AS_TGACv1_307133_AA1017440	52	26	23	64	138	55	0.404845	0.230418	0.208592	0.756353	1.26607	0.578864	0.00726054	1.62873	up
TRIAE_CS42_4DL_TGACv1_344636_AA1148610	51	35	29	88	182	64	0.392781	0.303058	0.252664	1.02353	1.63447	0.657696	0.000616147	1.80991	up
TRIAE_CS42_7AS_TGACv1_569197_AA1809940	79	88	75	337	224	113	0.544577	0.691763	0.590884	3.52869	1.80315	1.04805	0.000196234	1.8037	up
TRIAE_CS42_6BS_TGACv1_514929_AA1665950	46	30	39	66	116	86	0.291529	0.214508	0.28439	0.63567	0.857747	0.736395	0.000677703	1.50431	up
TRIAE_CS42_1DL_TGACv1_061306_AA0192060	226	226	148	414	378	202	2.94545	3.35799	2.20539	8.18938	5.75743	3.53911	0.00854321	1.04353	up
TRIAE_CS42_1BS_TGACv1_049737_AA0160650	258	199	147	250	723	341	0.807755	0.710789	0.528044	1.18867	2.65007	1.44318	0.000349641	1.38048	up
TRIAE_CS42_1DS_TGACv1_080802_AA0253940	75	79	66	129	728	326	0.334554	0.404614	0.336464	0.874223	3.81644	1.97194	5.66515e-08	2.64659	up
TRIAE_CS42_2DS_TGACv1_177654_AA0581940	267	318	372	26	90	152	1.46574	1.99903	2.36111	0.203335	0.580443	1.12535	0.00830618	-1.5721	down
TRIAE_CS42_1BL_TGACv1_030775_AA0100490	152	123	113	461	425	133	1.6846	1.55965	1.44559	7.80631	5.52541	1.99957	0.000409669	1.70642	up
TRIAE_CS42_1BL_TGACv1_035340_AA0146430	178	117	101	181	282	251	1.92176	1.42217	1.18043	2.82754	3.31217	3.52755	0.000188873	1.15093	up
MSTRG.26861	408	408	447	131	169	205	0.918664	1.02862	1.15828	0.425799	0.44085	0.61575	0.000107318	-1.03009	down
TRIAE_CS42_4BS_TGACv1_329513_AA1102120	237	250	334	80	96	129	2.63932	3.13945	4.26387	1.36083	1.20759	1.87375	0.00184662	-1.13922	down
TRIAE_CS42_3AL_TGACv1_195497_AA0650210	526	474	323	897	854	842	3.75072	4.09713	2.75298	9.78187	7.16844	8.3253	1.95734e-09	1.28988	up
TRIAE_CS42_2DS_TGACv1_177965_AA0588260	118	95	155	20	31	39	1.33231	1.15328	2.03629	0.363184	0.465226	0.545867	0.000340812	-1.74736	down
TRIAE_CS42_3B_TGACv1_222346_AA0762680	763	575	567	1394	1134	1059	4.91406	4.22278	4.19615	13.6361	8.53393	9.20566	1.05416e-08	1.23883	up
TRIAE_CS42_3AL_TGACv1_194497_AA0634190	1079	1005	774	1912	1630	1400	6.73418	7.15594	5.55768	18.1385	11.8928	11.7998	2.60545e-07	1.11115	up
TRIAE_CS42_4AL_TGACv1_289784_AA0976760	1918	1612	1335	3585	3044	2002	10.2013	9.78665	8.17043	28.9655	18.918	14.3729	8.6489e-06	1.15006	up
TRIAE_CS42_5BL_TGACv1_405472_AA1328050	2562	2176	1952	4443	3798	2604	12.7667	12.3244	10.3353	33.5752	19.9018	17.6065	2.77516e-05	1.01734	up
TRIAE_CS42_4AS_TGACv1_307140_AA1017530	374	399	521	87	190	167	1.79191	2.18584	2.87752	0.631828	1.06312	1.0818	0.000150492	-1.28199	down
TRIAE_CS42_2BL_TGACv1_130043_AA0402250	779	709	1029	157	352	441	1.32383	1.37355	2.01102	0.403331	0.697866	1.01016	0.0035057	-1.13666	down
TRIAE_CS42_5DL_TGACv1_432972_AA1396390	439	366	372	552	835	710	3.2736	3.14674	3.23722	6.42388	7.34926	7.18547	9.09118e-12	1.12259	up
TRIAE_CS42_5BL_TGACv1_407609_AA1358370	430	365	350	592	757	547	3.35738	3.29223	3.16143	6.85004	7.00961	5.73712	2.07223e-09	1.02341	up
MSTRG.108552	51	60	51	160	191	50	0.534118	0.682516	0.580085	2.43231	2.31046	0.672759	0.00771154	1.59122	up
TRIAE_CS42_3AL_TGACv1_193894_AA0622060	156	96	104	296	251	178	2.29745	1.61642	1.76296	6.64651	4.32521	3.54777	0.00016244	1.35237	up
TRIAE_CS42_5BS_TGACv1_423901_AA1384800	128	109	59	317	251	111	2.15315	2.05728	1.14277	8.07107	4.91097	2.54418	0.00350535	1.53108	up
TRIAE_CS42_5DS_TGACv1_456490_AA1471980	148	133	95	427	262	116	2.39579	2.45884	1.76922	10.5411	4.97954	2.53415	0.00890415	1.4412	up
TRIAE_CS42_U_TGACv1_641444_AA2095210	773	572	502	1233	1544	1453	7.78125	6.56601	5.80411	18.8427	18.1581	19.7376	1.20435e-21	1.50235	up
TRIAE_CS42_2DS_TGACv1_177206_AA0568950	534	355	258	1107	1342	1077	6.21112	4.66067	3.44439	19.0567	17.7559	16.5859	1.92929e-18	1.93534	up
TRIAE_CS42_2DL_TGACv1_158976_AA0529760	361	398	265	648	566	472	1.38644	1.74594	1.17221	3.78353	2.54249	2.45086	0.000142065	1.03529	up
TRIAE_CS42_4BS_TGACv1_328812_AA1094010	118	150	120	285	299	162	0.579661	0.844123	0.678952	2.13689	1.72613	1.08014	0.000676981	1.23789	up
TRIAE_CS42_5AL_TGACv1_374577_AA1203630	119	159	128	37	68	50	0.641478	0.978427	0.793739	0.300939	0.427932	0.361976	0.00877298	-1.11775	down
TRIAE_CS42_4DL_TGACv1_342852_AA1123730	65	47	46	100	183	94	0.677726	0.548816	0.541813	1.57193	2.21863	1.31734	0.000182327	1.53341	up
TRIAE_CS42_5AL_TGACv1_376117_AA1232280	455	394	315	623	806	639	4.2157	4.16841	3.34186	8.76759	8.6245	8.00129	6.17049e-11	1.12858	up
TRIAE_CS42_5AL_TGACv1_376274_AA1234820	63	68	29	134	242	137	0.560283	0.6467	0.248059	1.6351	2.223	1.6462	3.40907e-06	1.96257	up
TRIAE_CS42_1DL_TGACv1_062831_AA0220650	37	48	38	83	144	157	0.30029	0.443156	0.356613	1.03902	1.39532	1.73511	2.80617e-06	1.92256	up
TRIAE_CS42_2BS_TGACv1_146468_AA0465810	586	428	391	759	846	942	3.62653	3.01354	2.75682	7.14372	6.10563	7.85783	1.16674e-09	1.17179	up
TRIAE_CS42_7DS_TGACv1_623757_AA2055860	77	107	86	12	3	9	0.470051	0.742671	0.604777	0.11167	0.020923	0.069194	1.18365e-06	-3.16299	down
TRIAE_CS42_3DL_TGACv1_249101_AA0837640	1098	985	820	305	321	258	9.38248	9.60243	8.05592	3.94684	3.19684	2.9687	1.55044e-15	-1.40817	down
TRIAE_CS42_3B_TGACv1_222201_AA0759710	254	227	190	78	83	92	1.99226	2.0329	1.71292	0.924141	0.756128	0.966298	0.000229391	-1.09915	down
TRIAE_CS42_3AL_TGACv1_195555_AA0651110	1160	909	686	329	290	342	7.30227	6.53448	4.9713	3.14381	2.12801	2.89937	7.87428e-07	-1.193	down
TRIAE_CS42_5DL_TGACv1_433474_AA1414070	722	594	484	1492	1342	954	4.92314	4.61646	3.79607	15.4489	10.6927	8.77952	2.91631e-09	1.39392	up
TRIAE_CS42_5BL_TGACv1_404413_AA1298890	1061	862	558	1905	1652	913	9.99421	9.28325	6.06729	27.3104	18.2448	11.6488	0.000571118	1.17721	up
TRIAE_CS42_7AS_TGACv1_570427_AA1835580	132	84	56	166	224	144	2.02744	1.46328	0.972685	3.85967	4.01304	2.9812	0.00137507	1.28253	up
TRIAE_CS42_4DL_TGACv1_343485_AA1135140	313	297	328	72	160	33	1.88098	2.03569	2.26827	0.650709	1.12196	0.263653	0.00219746	-1.57871	down
TRIAE_CS42_2AL_TGACv1_096888_AA0321910	93	85	38	146	155	111	0.91328	0.94752	0.420921	2.16889	1.77448	1.46318	0.00791474	1.24844	up
TRIAE_CS42_7BL_TGACv1_577809_AA1883820	182	115	79	295	218	170	1.28212	0.927345	0.636299	3.16514	1.79875	1.61515	0.00699636	1.20568	up
TRIAE_CS42_7AL_TGACv1_559001_AA1797450	159	102	64	312	311	324	1.85073	1.35369	0.851615	5.5326	4.24618	5.11013	1.06555e-08	1.87276	up
TRIAE_CS42_1BS_TGACv1_050671_AA0174330	312	304	168	581	668	224	3.74927	4.17782	2.32722	10.6272	9.39306	3.63841	0.00890415	1.21262	up
MSTRG.4185	216	184	106	427	580	177	2.52175	2.4659	1.35384	7.52442	7.62233	2.80758	0.00100788	1.52162	up
TRIAE_CS42_6AL_TGACv1_471688_AA1512920	46	49	29	44	211	108	0.3674	0.451105	0.268991	0.535514	1.99734	1.18193	0.00440736	1.78668	up
TRIAE_CS42_6DL_TGACv1_527504_AA1705000	45	34	40	63	158	107	0.29382	0.253155	0.296442	0.629711	1.21597	0.945062	0.000164002	1.72781	up
TRIAE_CS42_7AS_TGACv1_569625_AA1820560	76	45	44	143	145	95	0.924792	0.620343	0.607179	2.65283	2.06508	1.55358	0.000260681	1.53298	up
TRIAE_CS42_7BS_TGACv1_594511_AA1957760	8	9	1	116	79	48	0.108003	0.135597	0.016434	2.53814	1.32693	0.925115	2.39279e-08	4.09584	up
TRIAE_CS42_6AL_TGACv1_471857_AA1515300	262	243	266	67	60	140	2.53505	2.68283	2.95404	0.971347	0.672544	1.82938	0.00811798	-1.21617	down
TRIAE_CS42_7BL_TGACv1_576767_AA1854300	132	184	108	164	316	340	0.875299	1.3988	0.82449	1.65617	2.45817	3.06141	0.0015037	1.22922	up
TRIAE_CS42_7BL_TGACv1_579661_AA1909210	273	209	140	511	366	247	4.4083	3.8482	2.59618	12.5385	6.90678	5.36567	0.0038191	1.19409	up
TRIAE_CS42_7BS_TGACv1_593090_AA1947990	410	410	324	924	839	378	1.93545	2.20824	1.75871	6.63056	4.63274	2.40737	0.00101914	1.21567	up
TRIAE_CS42_7DS_TGACv1_623408_AA2052830	364	272	227	728	613	253	2.78841	2.37817	1.9973	8.48036	5.49048	2.61332	0.0059746	1.21122	up
TRIAE_CS42_3AL_TGACv1_196076_AA0657130	171	229	214	80	70	90	0.793232	1.21178	1.14174	0.560779	0.37541	0.560019	0.00561462	-1.05368	down
TRIAE_CS42_2DL_TGACv1_161359_AA0558170	35	30	35	76	96	47	0.431553	0.419115	0.496126	1.43066	1.3838	0.783404	0.00762682	1.41928	up
TRIAE_CS42_2AL_TGACv1_096763_AA0321230	26	32	22	81	67	43	0.311513	0.456295	0.310494	1.5321	0.981863	0.705034	0.00838893	1.56811	up
MSTRG.61765	644	603	706	247	225	275	2.98309	2.64435	3.4307	1.46416	0.960425	1.56631	3.56791e-06	-1.07954	down
MSTRG.1780	184	139	293	55	105	41	0.761421	0.644775	1.39207	0.423505	0.66132	0.240909	0.0089043	-1.36388	down
TRIAE_CS42_5BL_TGACv1_404758_AA1310220	634	555	420	652	1239	1595	4.30053	4.26411	3.26457	6.62868	9.554	14.555	3.98767e-06	1.40799	up
TRIAE_CS42_5DL_TGACv1_433008_AA1397790	304	260	220	428	552	451	2.98963	2.92221	2.49437	6.40665	6.35862	5.99913	1.47867e-10	1.16705	up
TRIAE_CS42_U_TGACv1_641754_AA2103400	308	345	258	148	102	113	1.12432	1.43705	1.08238	0.819405	0.433178	0.553516	0.00435686	-1.00446	down
TRIAE_CS42_7AS_TGACv1_569750_AA1823410	193	129	94	249	285	180	1.83889	1.40126	1.02239	3.59071	3.16539	2.30746	0.00278547	1.09421	up
TRIAE_CS42_2AL_TGACv1_094670_AA0301260	52	18	22	86	84	74	0.676292	0.270776	0.3212	1.71307	1.3055	1.31434	0.00235755	1.74237	up
TRIAE_CS42_6AS_TGACv1_486116_AA1557090	81	68	59	147	116	132	0.657049	0.631917	0.554139	1.82403	1.09893	1.44947	0.00102742	1.24915	up
TRIAE_CS42_6DS_TGACv1_544390_AA1748090	102	90	66	141	193	412	0.62363	0.654232	0.453629	1.33644	1.10148	3.45827	8.92211e-05	1.84376	up
TRIAE_CS42_7AS_TGACv1_570427_AA1835620	19	28	12	83	89	48	0.221472	0.362392	0.151538	1.46413	1.21258	0.748148	0.000188549	2.19826	up
TRIAE_CS42_1DS_TGACv1_080665_AA0251930	35	48	24	93	85	73	0.243827	0.385097	0.183416	0.996672	0.704766	0.690421	0.00241154	1.5405	up
TRIAE_CS42_7DL_TGACv1_605272_AA2005690	82	74	78	109	135	176	0.661201	0.676565	0.721169	1.32597	1.26955	1.91142	0.00214107	1.14361	up
TRIAE_CS42_1DL_TGACv1_063857_AA0231280	59	32	10	1207	1056	99	0.17889	0.108862	0.032151	5.58319	3.75777	0.404287	0.000279985	4.89918	up
TRIAE_CS42_U_TGACv1_641871_AA2106250	416	388	228	682	745	379	4.46791	4.74951	2.80833	11.1166	9.3413	5.4835	0.00140158	1.11641	up
TRIAE_CS42_1BS_TGACv1_050457_AA0172300	238	271	220	703	625	292	1.80571	2.34245	1.92354	8.11678	5.54824	2.9903	7.4929e-05	1.45968	up
TRIAE_CS42_3DL_TGACv1_252009_AA0886970	33	55	22	250	166	23	0.217005	0.438768	0.144023	2.67219	1.41081	0.205718	0.00713926	2.32387	up
TRIAE_CS42_6DS_TGACv1_542535_AA1723770	94	87	67	343	268	59	0.527423	0.558097	0.429563	2.93994	1.76079	0.442348	0.00707073	1.75736	up
TRIAE_CS42_4AS_TGACv1_307510_AA1020950	791	739	852	167	349	408	4.23909	4.51618	5.24524	1.35008	2.18085	2.93919	0.000815774	-1.09085	down
TRIAE_CS42_4AL_TGACv1_288540_AA0951610	101	65	58	140	129	149	1.03003	0.75547	0.675754	2.16001	1.5355	2.05181	0.00138817	1.22538	up
TRIAE_CS42_7BL_TGACv1_578394_AA1894090	243	256	212	415	372	363	2.29543	2.76598	2.3117	5.97714	4.11274	4.63771	3.45344e-05	1.00537	up
TRIAE_CS42_7AL_TGACv1_559789_AA1800790	131	105	122	210	251	233	1.25253	1.13183	1.34025	3.07451	2.7994	2.99518	3.10895e-07	1.25399	up
TRIAE_CS42_6DL_TGACv1_528042_AA1710980	30	27	25	55	117	47	0.219544	0.22615	0.212471	0.620731	1.01444	0.466636	0.0031961	1.67946	up
TRIAE_CS42_1BS_TGACv1_050022_AA0166100	217	199	230	84	75	98	1.29323	1.35682	1.5841	0.755041	0.524127	0.785612	0.00255995	-1.02191	down
TRIAE_CS42_4AL_TGACv1_291300_AA0993580	718	768	495	2053	1663	791	6.87531	8.4016	5.4534	29.8895	18.6255	10.2357	2.89606e-05	1.5073	up
TRIAE_CS42_U_TGACv1_641493_AA2096420	167	80	124	128	335	397	1.11601	0.635991	0.994153	1.35227	2.33153	3.66274	0.00168498	1.49856	up
TRIAE_CS42_4DL_TGACv1_343409_AA1134090	159	93	91	111	245	269	1.11873	0.740304	0.730491	1.18344	1.98425	2.55066	0.00961686	1.15917	up
TRIAE_CS42_7AS_TGACv1_569748_AA1823240	470	506	423	836	840	690	3.08947	3.80937	3.21531	8.35258	6.4851	6.17567	3.13781e-08	1.06233	up
TRIAE_CS42_5BL_TGACv1_407995_AA1360840	203	183	127	368	318	290	2.51469	2.58766	1.81101	6.92787	4.6034	4.85179	1.50459e-05	1.25015	up
TRIAE_CS42_7BS_TGACv1_591968_AA1926980	13	22	10	74	101	49	0.132603	0.253236	0.112289	1.15938	1.21609	0.67691	8.1564e-06	2.59701	up
TRIAE_CS42_7DL_TGACv1_602761_AA1967660	82	72	47	100	156	132	0.734361	0.73202	0.486079	1.36428	1.6419	1.60318	0.00107052	1.24382	up
TRIAE_CS42_7DS_TGACv1_624394_AA2060970	65	76	60	142	186	73	0.418182	0.561208	0.440642	1.39704	1.40869	0.63578	0.00813976	1.27879	up
TRIAE_CS42_7BS_TGACv1_593608_AA1953030	73	61	56	171	137	80	0.38568	0.368425	0.341041	1.38297	0.849433	0.575819	0.00437248	1.35145	up
TRIAE_CS42_7AS_TGACv1_571743_AA1849640	741	567	436	1279	1425	615	4.20728	3.67328	2.84508	11.0439	9.45984	4.71427	0.00022697	1.23732	up
TRIAE_CS42_1AL_TGACv1_001353_AA0029200	773	464	558	630	1287	1479	4.68492	3.23679	3.91115	5.68712	8.74636	12.0037	0.000123499	1.21077	up
TRIAE_CS42_1DL_TGACv1_062384_AA0213550	591	426	422	1010	1390	1266	3.29455	2.70202	2.70259	8.60253	9.36417	9.82608	7.43461e-27	1.64915	up
TRIAE_CS42_U_TGACv1_641877_AA2106450	419	303	191	843	529	323	1.86103	1.52706	1.04029	5.34455	2.5133	1.95627	0.00718643	1.24571	up
TRIAE_CS42_4DS_TGACv1_361866_AA1173760	87	112	67	226	172	161	0.973438	1.28784	0.819785	4.11399	2.41508	2.57829	0.000335859	1.39129	up
TRIAE_CS42_5BL_TGACv1_405338_AA1325340	79	50	53	92	102	117	0.612322	0.446562	0.471977	1.05685	0.922249	1.23184	0.00936279	1.08669	up
TRIAE_CS42_1AS_TGACv1_019249_AA0063950	220	175	196	312	868	1079	1.58167	1.43202	1.60842	3.25298	6.82497	10.3589	2.83975e-09	2.2087	up
TRIAE_CS42_5BL_TGACv1_406966_AA1351960	190	132	106	592	377	182	2.60851	2.06666	1.66556	12.3517	6.04805	3.37276	0.000205678	1.77516	up
TRIAE_CS42_5AL_TGACv1_376764_AA1240740	270	273	119	766	408	308	3.72731	4.31478	1.89229	16.1049	6.58875	5.75189	0.00186474	1.51916	up
TRIAE_CS42_5DL_TGACv1_435810_AA1455180	416	264	215	1105	680	391	6.06845	4.41127	3.57109	24.4086	11.6186	7.72818	0.000134851	1.63583	up
TRIAE_CS42_5AL_TGACv1_376562_AA1238490	166	138	106	158	373	289	0.722145	0.682899	0.526713	1.03963	1.95099	1.6985	0.000272547	1.27559	up
TRIAE_CS42_5DL_TGACv1_433479_AA1414250	136	111	71	166	293	296	1.14375	1.0028	0.598028	1.96689	2.51922	3.20966	7.22736e-06	1.54333	up
TRIAE_CS42_5AL_TGACv1_377722_AA1248960	1134	1042	1028	2388	3310	3183	6.92302	7.25833	7.19325	22.1005	23.6306	26.357	2.80589e-47	1.76281	up
TRIAE_CS42_5BL_TGACv1_406892_AA1351240	2108	2009	2170	4921	6089	4655	24.4583	26.5787	28.9469	86.4751	82.2735	72.8848	2.69189e-41	1.60815	up
TRIAE_CS42_5DL_TGACv1_433809_AA1422730	1938	1600	1469	3765	4420	3882	21.1587	19.931	18.4536	62.4422	56.3898	57.209	1.09771e-46	1.57347	up
TRIAE_CS42_U_TGACv1_640838_AA2076560	538	609	341	3124	1952	704	3.99424	5.16275	2.91336	35.2766	16.9543	7.05575	0.00580491	2.29745	up
TRIAE_CS42_6DS_TGACv1_545065_AA1749890	410	588	352	3582	2235	703	2.98337	4.87946	2.94197	39.6267	19.0186	6.90572	0.00422652	2.60204	up
TRIAE_CS42_6BS_TGACv1_513206_AA1634480	139	110	59	583	503	190	1.21559	1.0991	0.594796	7.75574	5.14581	2.24325	2.15917e-07	2.38111	up
TRIAE_CS42_3AS_TGACv1_210942_AA0681880	44	35	29	77	92	54	0.303918	0.269523	0.229253	0.802312	0.738644	0.495588	0.00728238	1.34776	up
TRIAE_CS42_3B_TGACv1_224806_AA0801770	408	361	457	363	1119	876	2.16602	2.1882	2.79093	2.92397	6.94915	6.28271	0.0010303	1.19449	up
TRIAE_CS42_3DL_TGACv1_249089_AA0837260	749	522	646	675	1747	1480	3.75314	3.01843	3.77	5.11475	10.2688	10.1349	1.55073e-05	1.29382	up
TRIAE_CS42_2BL_TGACv1_129419_AA0382880	384	457	461	86	189	227	2.36709	3.21474	3.27059	0.803271	1.35946	1.88264	0.00468686	-1.10516	down
TRIAE_CS42_2AS_TGACv1_114921_AA0369960	134	161	204	43	65	76	0.912644	1.25173	1.60286	0.438614	0.514982	0.701075	0.00819861	-1.16223	down
TRIAE_CS42_U_TGACv1_640702_AA2069850	2855	2822	2848	878	1135	1387	18.571	20.9137	21.3923	8.53429	8.63051	12.1667	3.54667e-08	-1.03134	down
TRIAE_CS42_2BL_TGACv1_130480_AA0412190	39	34	38	120	115	61	0.351067	0.344876	0.393137	1.66112	1.22811	0.743694	0.000408903	1.71979	up
TRIAE_CS42_7AL_TGACv1_557351_AA1780180	51	28	23	77	108	77	0.297829	0.189394	0.152259	0.692417	0.750354	0.61795	0.000573749	1.66844	up
TRIAE_CS42_4AL_TGACv1_289435_AA0971160	30	25	28	409	176	60	0.184953	0.178298	0.198094	3.89295	1.28971	0.502451	4.5186e-07	3.31701	up
TRIAE_CS42_2BL_TGACv1_129340_AA0379390	287	319	254	403	709	783	2.08271	2.64094	2.11335	4.44373	6.013	7.67018	5.78062e-08	1.42251	up
TRIAE_CS42_3DL_TGACv1_249616_AA0852730	684	799	419	1231	1313	651	10.1197	13.5054	7.12938	27.6821	22.7168	13.0066	0.0030564	1.05275	up
TRIAE_CS42_2AS_TGACv1_113349_AA0354840	357	277	261	696	682	482	2.33826	2.06744	1.96746	6.93088	5.22722	4.26454	3.25859e-09	1.36886	up
TRIAE_CS42_2BL_TGACv1_130079_AA0403010	307	310	456	56	119	162	0.70073	0.807437	1.19667	0.191301	0.316624	0.498459	0.00152894	-1.40124	down
TRIAE_CS42_2DS_TGACv1_178135_AA0591590	204	189	146	318	368	295	2.10382	2.2185	1.73386	4.98661	4.43898	4.10528	2.60448e-07	1.16697	up
TRIAE_CS42_4AS_TGACv1_306691_AA1012120	102	72	69	308	204	119	1.53768	1.23414	1.19596	7.04906	3.58039	2.41651	0.000234292	1.71589	up
TRIAE_CS42_4DL_TGACv1_345271_AA1152520	86	64	62	270	149	72	1.12185	0.943578	0.932109	5.36439	2.27553	1.25755	0.00972707	1.56061	up
TRIAE_CS42_7AL_TGACv1_557689_AA1784820	55	55	59	154	128	71	0.782814	0.880315	0.957067	3.33224	2.13206	1.36148	0.00546296	1.3725	up
TRIAE_CS42_7BL_TGACv1_577313_AA1871910	57	54	46	175	146	83	0.539254	0.584989	0.500011	2.51586	1.60889	1.05796	0.000202848	1.67997	up
TRIAE_CS42_7DL_TGACv1_602666_AA1964660	65	54	45	96	92	93	0.646897	0.591903	0.509217	1.41933	1.06841	1.22484	0.00921886	1.0916	up
TRIAE_CS42_4AS_TGACv1_308530_AA1028470	79	40	47	127	152	83	0.690257	0.395362	0.465733	1.68456	1.55164	0.973786	0.00183763	1.43433	up
TRIAE_CS42_4DL_TGACv1_343404_AA1134050	83	92	61	175	250	170	0.797078	0.993287	0.65602	2.52268	2.76677	2.1774	6.89717e-08	1.6225	up
TRIAE_CS42_4AL_TGACv1_290433_AA0985410	78	102	82	132	207	188	0.334022	0.497992	0.403896	0.857209	1.03741	1.08763	7.67305e-05	1.28848	up
TRIAE_CS42_4BS_TGACv1_328619_AA1091100	78	71	52	156	136	104	0.718863	0.741328	0.541371	2.17565	1.45423	1.28316	0.00125352	1.29681	up
TRIAE_CS42_4DS_TGACv1_361406_AA1167270	79	56	53	113	152	127	0.678587	0.54503	0.526918	1.48002	1.52842	1.47271	5.92588e-05	1.36067	up
TRIAE_CS42_2BS_TGACv1_145990_AA0452090	311	249	308	545	556	398	1.3985	1.26853	1.58471	3.71113	2.87141	2.36719	6.30109e-06	1.09175	up
TRIAE_CS42_2DS_TGACv1_178226_AA0592980	348	269	257	503	699	571	1.64864	1.44933	1.40064	3.61978	3.86387	3.64881	1.04266e-14	1.31686	up
TRIAE_CS42_1BL_TGACv1_030632_AA0096420	110	87	72	289	193	88	1.43532	1.29677	1.07438	5.76604	2.96196	1.54805	0.00966892	1.42161	up
TRIAE_CS42_7DL_TGACv1_603019_AA1973940	184	142	143	41	73	66	0.584674	0.512951	0.530181	0.195248	0.268152	0.282648	0.0035	-1.09224	down
TRIAE_CS42_1BL_TGACv1_031497_AA0115100	101	86	80	186	170	134	0.902711	0.873623	0.814882	2.52999	1.77154	1.61958	0.000461302	1.18941	up
TRIAE_CS42_3DL_TGACv1_254173_AA0896070	74	119	101	137	381	302	0.485002	0.856397	0.762245	1.30351	2.91701	2.5431	3.03204e-05	1.72634	up
TRIAE_CS42_2DS_TGACv1_179070_AA0604120	53	60	31	56	326	117	0.386258	0.494498	0.260093	0.6172	2.73485	1.14585	0.00198292	2.01309	up
TRIAE_CS42_1BL_TGACv1_032408_AA0129560	246	131	117	216	298	351	2.5722	1.55912	1.40852	3.43627	3.64062	4.95392	0.00244315	1.1258	up
TRIAE_CS42_3B_TGACv1_220646_AA0713530	151	178	101	359	389	215	1.64387	2.1831	1.24216	5.68287	4.74077	3.00434	2.80015e-05	1.46516	up
TRIAE_CS42_3B_TGACv1_220646_AA0713510	72	67	39	189	184	95	0.835125	0.882681	0.505272	3.39033	2.49675	1.44572	0.000161477	1.70945	up
TRIAE_CS42_3AL_TGACv1_195567_AA0651340	57	42	24	75	91	94	0.914581	0.756985	0.432746	1.83041	1.71204	2.04083	0.00498426	1.39543	up
TRIAE_CS42_1AL_TGACv1_004538_AA0053800	204	135	102	292	324	271	2.10664	1.58787	1.20889	4.494	3.88866	3.76325	7.32399e-06	1.32611	up
TRIAE_CS42_3DL_TGACv1_249333_AA0845620	131	97	53	203	297	261	1.42418	1.2029	0.659453	3.44585	3.76398	3.82393	3.70146e-07	1.7445	up
TRIAE_CS42_3DL_TGACv1_249333_AA0845600	254	234	139	379	341	302	2.19563	2.30773	1.37397	4.98378	3.44087	3.52844	0.00135969	1.02757	up
TRIAE_CS42_U_TGACv1_640865_AA2077710	118	155	90	187	401	143	1.16032	1.57688	1.00404	2.50747	4.03228	1.75433	0.00618045	1.26442	up
TRIAE_CS42_2DS_TGACv1_178873_AA0601950	463	311	295	875	608	356	5.16632	3.96187	3.79618	14.9529	7.95836	5.39198	0.00588427	1.12279	up
TRIAE_CS42_1DL_TGACv1_062044_AA0208010	91	103	50	456	322	88	1.09161	1.3665	0.653308	7.46484	4.51399	1.33953	0.000375532	2.16026	up
TRIAE_CS42_3AL_TGACv1_194138_AA0627200	318	416	364	860	883	296	2.30574	3.51698	3.07214	9.43004	7.50981	2.94961	0.00770984	1.18332	up
TRIAE_CS42_7DL_TGACv1_603523_AA1985220	75	90	49	283	245	65	0.585948	0.800398	0.442562	3.37388	2.24418	0.67947	0.00385644	1.78438	up
TRIAE_CS42_1AL_TGACv1_002153_AA0039220	70	116	103	19	18	32	0.481803	0.913144	0.814186	0.199433	0.14034	0.292522	0.00201131	-1.77257	down
BAE47684	38	40	34	98	1716	83	0.361642	0.443349	0.378056	1.44549	19.5089	1.07766	0.0091074	4.22802	up
BAE47667	29	24	36	58	410	59	0.365769	0.345519	0.525389	1.10946	6.12159	1.01362	0.000345867	2.74574	up
TRIAE_CS42_7DL_TGACv1_602888_AA1971170	707	635	413	1192	1165	585	4.0867	4.59262	3.01764	11.3173	8.22176	4.7034	0.00212681	1.06093	up
TRIAE_CS42_3B_TGACv1_225364_AA0807560	473	301	189	846	477	436	4.01063	2.91591	1.84009	11.2076	4.7316	5.00003	0.00563218	1.23325	up
TRIAE_CS42_7AL_TGACv1_556170_AA1757330	85	105	59	270	195	87	1.31647	1.90778	1.08261	6.45507	3.67048	1.83889	0.00808298	1.47372	up
TRIAE_CS42_7BL_TGACv1_577522_AA1877690	183	200	132	442	283	196	3.3038	4.11808	2.74127	12.1328	5.96865	4.76347	0.00774042	1.17275	up
TRIAE_CS42_2DL_TGACv1_160915_AA0555160	79	74	60	161	190	90	1.49783	1.59797	1.30956	4.68256	4.23279	2.31088	0.00137176	1.34641	up
TRIAE_CS42_2BL_TGACv1_129711_AA0393430	68	26	42	108	153	58	1.39814	0.609055	0.983833	3.38646	3.69643	1.60757	0.00946465	1.52934	up
TRIAE_CS42_2AS_TGACv1_112628_AA0342540	185	186	176	308	431	206	2.02285	2.31601	2.21561	5.10754	5.56426	3.02393	0.000824018	1.06997	up
TRIAE_CS42_2DL_TGACv1_159962_AA0544920	62	78	69	331	287	143	0.550838	0.794716	0.710439	4.52395	3.01339	1.72973	6.3795e-08	2.16917	up
TRIAE_CS42_2AL_TGACv1_095599_AA0312620	96	77	76	284	210	103	0.855748	0.779386	0.777663	3.85472	2.18495	1.24051	0.000867348	1.58847	up
TRIAE_CS42_2BL_TGACv1_132245_AA0436330	287	245	198	1065	1036	307	2.74754	2.67025	2.17721	15.4996	11.5982	3.96978	0.00428937	2.03294	up
TRIAE_CS42_1DL_TGACv1_061688_AA0201730	35	33	23	59	105	104	0.70828	0.778781	0.541921	1.83316	2.54004	2.91052	6.72017e-05	1.84688	up
TRIAE_CS42_U_TGACv1_640847_AA2076980	14	26	7	94	97	167	0.261708	0.563716	0.149436	2.75282	2.18296	4.35053	8.30515e-09	3.2393	up
TRIAE_CS42_3B_TGACv1_222340_AA0762490	272	301	279	63	165	107	0.771149	0.973694	0.909866	0.267387	0.545222	0.439828	0.00322558	-1.08987	down
TRIAE_CS42_6AL_TGACv1_471419_AA1508380	465	447	297	836	903	474	1.58986	1.73179	1.16345	4.30359	3.59296	2.17723	0.000120051	1.17854	up
TRIAE_CS42_2AS_TGACv1_112629_AA0342550	290	261	241	404	470	431	1.29997	1.33372	1.2441	2.75325	2.46066	2.60899	1.13782e-08	1.0218	up
MSTRG.35352	229	204	219	359	433	290	2.81839	2.86669	3.09636	6.73207	6.23555	4.81519	1.15279e-05	1.02463	up
TRIAE_CS42_1DL_TGACv1_062026_AA0207700	369	315	234	535	682	573	1.9859	1.933	1.44384	4.37208	4.28711	4.16103	4.74338e-11	1.26613	up
TRIAE_CS42_1AL_TGACv1_004824_AA0054220	299	206	167	365	412	373	1.58608	1.23643	1.01569	2.94055	2.55366	2.67124	1.8474e-05	1.09025	up
TRIAE_CS42_3DS_TGACv1_272825_AA0925580	530	471	402	488	881	980	4.75762	4.70364	4.0827	6.21508	9.27831	11.8951	0.000125473	1.03174	up
TRIAE_CS42_3B_TGACv1_223148_AA0777010	317	358	288	423	768	1106	2.62379	3.39846	2.73861	5.33981	7.35979	12.5067	3.49231e-06	1.53992	up
TRIAE_CS42_3DL_TGACv1_251024_AA0876260	75	100	50	426	711	312	1.15283	1.64491	0.856209	10.3963	13.3192	6.47555	4.89794e-19	2.95975	up
TRIAE_CS42_6AL_TGACv1_471762_AA1513940	138	96	132	26	24	38	1.37506	1.09283	1.5168	0.392629	0.277688	0.509971	0.000140867	-1.74484	down
TRIAE_CS42_6BL_TGACv1_499432_AA1582480	90	96	120	15	24	40	0.925267	1.11968	1.42248	0.229199	0.279237	0.547612	0.0031961	-1.66871	down
TRIAE_CS42_7BL_TGACv1_577244_AA1869940	115	102	71	519	368	313	1.92857	1.93603	1.36735	13.2336	7.20885	7.09168	3.96927e-14	2.39272	up
MSTRG.113331	345	331	236	1699	1054	1257	4.5247	4.94316	3.55968	33.8423	16.1409	22.2344	2.57896e-21	2.47602	up
TRIAE_CS42_7BL_TGACv1_577244_AA1869930	1133	958	683	4572	3729	3018	8.99783	8.68151	6.23486	55.1732	34.6029	32.3476	1.27373e-26	2.35791	up
TRIAE_CS42_7DL_TGACv1_602857_AA1970150	1971	1517	878	6504	4625	4049	17.812	15.6492	9.12637	89.3107	48.8424	49.3945	6.359e-06	2.1437	up
MSTRG.69712	1213	986	708	4268	2585	2448	4.41178	4.03292	3.02749	24.1548	11.1582	12.1892	8.75154e-13	2.02599	up
TRIAE_CS42_4DS_TGACv1_361374_AA1166440	819	708	441	3550	2494	2286	2.79632	2.7603	1.73021	18.4293	9.95631	10.5434	1.226e-20	2.42164	up
TRIAE_CS42_4AL_TGACv1_288311_AA0944400	291	170	65	1311	1134	725	1.42577	0.947516	0.361714	9.75878	6.49306	4.7971	5.15563e-05	2.9428	up
TRIAE_CS42_6AL_TGACv1_471085_AA1502510	167	174	151	63	48	30	1.80694	2.14168	1.87178	1.03082	0.597104	0.434995	0.000680601	-1.48868	down
TRIAE_CS42_4AS_TGACv1_308791_AA1029530	864	1046	652	1840	1789	1382	7.52238	10.396	6.52614	24.3463	18.2047	16.2469	2.18603e-08	1.27597	up
TRIAE_CS42_2DS_TGACv1_177425_AA0576730	306	292	240	757	725	285	3.21719	3.51236	2.89908	11.9288	8.81621	3.98027	0.000417744	1.3845	up
TRIAE_CS42_6DS_TGACv1_542605_AA1725070	76	43	48	253	315	257	0.903612	0.584344	0.645944	2.66988	2.59249	2.43403	3.04421e-22	2.6108	up
TRIAE_CS42_2DL_TGACv1_160353_AA0549670	201	148	174	314	332	201	1.84738	1.5578	1.84599	4.39381	3.57353	2.49352	0.00163533	1.00007	up
TRIAE_CS42_7BL_TGACv1_578302_AA1892720	125	91	114	19	20	37	0.525266	0.435453	0.558033	0.121216	0.09681	0.193534	0.000331903	-1.80875	down
TRIAE_CS42_5AL_TGACv1_375282_AA1219100	1303	1555	937	2965	2402	1522	9.48659	12.9301	7.85064	32.8358	20.4565	14.9725	0.000165671	1.17967	up
TRIAE_CS42_5BL_TGACv1_404418_AA1299220	850	838	625	2171	1790	1023	5.91288	6.65363	5.00135	22.9425	14.5512	9.60326	1.98118e-06	1.42806	up
TRIAE_CS42_5DL_TGACv1_433028_AA1398770	1319	1361	855	3314	2658	1577	9.19025	10.8242	6.85459	35.0786	21.6404	14.8238	4.78355e-06	1.41908	up
TRIAE_CS42_2AL_TGACv1_093757_AA0286160	147	216	225	35	62	93	0.925685	1.56835	1.63704	0.333757	0.455799	0.796942	0.006459	-1.35582	down
TRIAE_CS42_U_TGACv1_641232_AA2089140	475	481	569	115	156	207	2.80595	3.44503	3.91182	1.07523	1.10457	1.59339	1.1129e-06	-1.38448	down
TRIAE_CS42_3B_TGACv1_226636_AA0818250	238	213	142	393	330	237	2.98597	3.04128	2.03711	7.48803	4.82579	4.00993	0.00421948	1.01964	up
MSTRG.56839	184	166	217	63	93	69	1.27284	1.31367	1.72954	0.653681	0.749001	0.643356	0.00219241	-1.05217	down
TRIAE_CS42_7DL_TGACv1_604100_AA1993750	318	250	206	633	552	440	1.66382	1.49372	1.23782	5.03837	3.37972	3.11187	5.68081e-08	1.39325	up
TRIAE_CS42_7BS_TGACv1_593672_AA1953660	65	96	51	104	204	319	0.430822	0.72797	0.387902	1.04617	1.58249	2.85347	0.000205891	1.84918	up
TRIAE_CS42_7AS_TGACv1_569101_AA1807150	113	107	78	104	240	287	0.80355	0.870439	0.638878	1.13023	2.0028	2.77222	0.00204257	1.36522	up
TRIAE_CS42_7DS_TGACv1_622089_AA2032550	145	127	107	138	305	395	0.918339	0.918519	0.775371	1.32494	2.26321	3.38083	0.000551526	1.43039	up
TRIAE_CS42_5DL_TGACv1_435775_AA1454800	119	84	135	226	195	224	1.10659	0.881933	1.43672	3.16668	2.10631	2.81537	0.000287401	1.24446	up
TRIAE_CS42_5BL_TGACv1_405004_AA1317680	85	70	51	162	143	122	0.590152	0.562835	0.407734	1.97079	1.40978	1.01163	0.000283893	1.37314	up
TRIAE_CS42_4DL_TGACv1_343171_AA1131020	121	102	91	185	206	132	1.14754	1.08567	0.98798	2.62134	2.25905	1.68026	0.00198869	1.03933	up
TRIAE_CS42_4BS_TGACv1_329445_AA1101390	414	351	240	1078	1339	394	2.49376	2.41058	1.65962	9.85848	9.41914	3.20123	0.00824458	1.78189	up
TRIAE_CS42_4BS_TGACv1_327914_AA1078490	123	122	61	305	421	161	1.23677	1.3969	0.699216	4.6646	4.95911	2.19035	1.61987e-05	1.82793	up
TRIAE_CS42_4DS_TGACv1_361027_AA1159170	83	95	63	317	402	213	1.14608	1.49301	0.997058	6.65597	6.49174	3.96513	2.32344e-13	2.24198	up
TRIAE_CS42_6AS_TGACv1_487651_AA1572060	246	280	226	58	104	117	0.988039	1.28171	1.04187	0.353287	0.484493	0.630887	0.00118442	-1.14746	down
TRIAE_CS42_7BL_TGACv1_578406_AA1894260	238	174	143	288	411	225	0.943801	0.789953	0.654441	1.73968	1.90788	1.20802	0.0010261	1.03128	up
TRIAE_CS42_7BS_TGACv1_592198_AA1933030	278	313	345	549	725	301	1.7597	2.26047	2.50871	5.28705	5.36858	2.56681	0.00432076	1.02595	up
TRIAE_CS42_7BS_TGACv1_591846_AA1923450	48	80	52	59	361	140	0.318931	0.609178	0.399876	0.594388	2.8224	1.25823	0.00466667	1.84182	up
TRIAE_CS42_5AL_TGACv1_377519_AA1247650	153	220	131	299	393	189	1.22858	2.02668	1.21459	3.66749	3.70074	2.05717	0.00529209	1.08799	up
TRIAE_CS42_2DS_TGACv1_178677_AA0599610	33	32	36	97	117	127	0.175318	0.195155	0.221474	0.905914	0.808638	1.05478	3.54477e-08	2.05147	up
TRIAE_CS42_6DL_TGACv1_527571_AA1705770	46	24	16	125	67	63	0.498872	0.29051	0.194794	2.05973	0.841116	0.923234	0.00289602	1.93489	up
TRIAE_CS42_3B_TGACv1_222057_AA0756260	77	94	58	170	317	192	0.516209	0.725244	0.429353	1.73893	2.46152	1.77265	2.18381e-08	1.84029	up
TRIAE_CS42_3AL_TGACv1_194940_AA0642360	60	72	47	200	309	196	0.390777	0.549988	0.355758	2.01551	2.41071	1.71562	2.51539e-14	2.25928	up
TRIAE_CS42_3DL_TGACv1_250299_AA0865620	76	80	70	242	423	217	0.544476	0.662259	0.567011	2.62731	3.59108	2.07995	2.40644e-14	2.23531	up
MSTRG.122302	101	85	54	154	192	114	0.927787	0.930374	0.597174	2.10509	2.27816	1.54362	0.00167225	1.24203	up
TRIAE_CS42_7DL_TGACv1_602792_AA1968750	198	159	98	384	385	275	1.91905	1.75769	1.09105	5.66525	4.37247	3.6008	1.34519e-06	1.51789	up
TRIAE_CS42_7AL_TGACv1_557145_AA1777390	146	114	50	205	213	157	1.41687	1.22246	0.558473	3.01659	2.50952	2.0761	0.00858952	1.21631	up
TRIAE_CS42_3DL_TGACv1_249033_AA0835410	79	58	27	240	212	106	0.48338	0.402538	0.188888	2.24103	1.52174	0.880553	3.33491e-05	2.09981	up
TRIAE_CS42_3B_TGACv1_221079_AA0729630	199	205	119	454	339	255	1.20563	1.41701	0.829201	4.17828	2.39965	2.07738	0.000345867	1.33226	up
TRIAE_CS42_7AL_TGACv1_558100_AA1790140	67	101	91	107	196	249	0.447941	0.746597	0.676625	1.07025	1.52185	2.24224	0.00214107	1.36445	up
TRIAE_CS42_5BS_TGACv1_424249_AA1388030	113	89	79	119	167	213	0.760022	0.681933	0.612995	1.21906	1.31795	1.94088	0.00227127	1.13146	up
TRIAE_CS42_5DS_TGACv1_456565_AA1474220	88	79	48	180	122	129	0.600471	0.618209	0.37608	1.86866	0.972724	1.18587	0.00256219	1.34057	up
TRIAE_CS42_5BL_TGACv1_405902_AA1337260	78	93	38	132	187	108	0.678409	0.926714	0.376195	1.75637	1.9206	1.27656	0.00522386	1.32287	up
TRIAE_CS42_2DL_TGACv1_157984_AA0504770	113	109	65	177	162	143	0.928817	1.02261	0.616831	2.21055	1.55556	1.58163	0.00553651	1.06685	up
TRIAE_CS42_7BL_TGACv1_578802_AA1900410	93	84	53	136	141	114	0.674041	0.696954	0.442971	1.50858	1.20613	1.12577	0.00625345	1.07832	up
TRIAE_CS42_6AL_TGACv1_472402_AA1521780	91	123	77	100	184	521	0.667521	0.982488	0.656797	1.23913	1.56523	5.85117	0.00540576	1.766	up
TRIAE_CS42_4BL_TGACv1_322089_AA1068430	185	109	91	404	316	169	1.25689	0.845332	0.706401	4.17277	2.51219	1.55181	0.000539024	1.54697	up
TRIAE_CS42_2DS_TGACv1_177926_AA0587570	96	114	82	394	257	197	0.641468	0.872377	0.630985	4.0151	2.01494	1.7875	1.27457e-06	1.86642	up
TRIAE_CS42_5AL_TGACv1_374132_AA1191290	87	81	66	186	228	74	0.67778	0.723881	0.593562	2.21137	2.08703	0.778877	0.00823026	1.35215	up
TRIAE_CS42_2AS_TGACv1_112955_AA0348580	93	137	69	329	212	170	0.674743	1.1326	0.578138	3.63812	1.80348	1.67089	0.000512164	1.57822	up
TRIAE_CS42_2BS_TGACv1_146117_AA0455700	165	172	134	600	448	266	1.19341	1.42127	1.1196	6.62143	3.80171	2.60667	4.36573e-07	1.80332	up
TRIAE_CS42_7DS_TGACv1_623756_AA2055850	152	84	64	343	375	151	0.859434	0.543566	0.417174	2.95244	2.4825	1.15656	4.03038e-05	1.85574	up
TRIAE_CS42_U_TGACv1_645469_AA2144470	66	64	35	184	303	135	0.304848	0.334831	0.185343	1.29089	1.63182	0.840281	2.29032e-08	2.19702	up
TRIAE_CS42_7BS_TGACv1_592030_AA1928780	108	67	29	212	274	142	0.663064	0.463492	0.204333	2.05516	2.00145	1.1939	6.6129e-05	1.94017	up
TRIAE_CS42_7DS_TGACv1_623278_AA2051560	232	265	176	524	425	364	1.0424	1.41281	0.940155	3.56153	2.25053	2.29878	1.2257e-05	1.28299	up
TRIAE_CS42_U_TGACv1_643560_AA2133000	122	180	130	335	355	221	0.68895	1.15946	0.844086	2.8737	2.3421	1.68474	3.19767e-05	1.36907	up
TRIAE_CS42_4DL_TGACv1_343097_AA1129610	339	383	323	141	158	117	2.04022	2.72895	2.31746	1.33319	1.11273	0.983984	5.73968e-05	-1.03371	down
TRIAE_CS42_5AL_TGACv1_374126_AA1191010	40	28	26	151	75	53	0.40109	0.283279	0.281796	2.19346	0.831087	0.739571	0.00235894	1.9251	up
TRIAE_CS42_4DL_TGACv1_342469_AA1114340	33	20	23	142	143	95	0.309492	0.213667	0.279029	2.38461	1.727	1.55812	1.06018e-10	2.63452	up
TRIAE_CS42_5AL_TGACv1_378077_AA1251060	236	206	155	231	320	428	1.65062	1.65166	1.24413	2.43974	2.61516	4.06573	0.00191524	1.01811	up
TRIAE_CS42_1DL_TGACv1_062328_AA0212700	27	39	24	65	70	58	0.180382	0.306295	0.19038	0.681367	0.558555	0.535864	0.00895813	1.39829	up
TRIAE_CS42_3AS_TGACv1_210659_AA0676650	229	123	99	531	415	128	1.75591	1.07161	0.873922	6.17907	3.71953	1.3252	0.00584088	1.59638	up
TRIAE_CS42_6BL_TGACv1_499505_AA1584500	174	150	162	415	516	333	0.70926	0.730691	0.798747	2.64168	2.5233	1.87018	2.54176e-14	1.6719	up
TRIAE_CS42_6AL_TGACv1_470862_AA1497020	198	118	180	250	541	628	0.914005	0.646161	1.00053	1.70369	2.93231	4.02423	4.30582e-07	1.79915	up
TRIAE_CS42_6DL_TGACv1_526852_AA1693540	222	178	204	448	855	1179	1.10531	1.01022	1.16987	3.39915	4.98933	7.94261	3.27079e-14	2.32598	up
TRIAE_CS42_7DL_TGACv1_602897_AA1971380	417	181	161	769	666	422	2.04484	1.01328	0.90836	5.73393	3.81722	2.79554	3.99993e-05	1.63659	up
TRIAE_CS42_4AL_TGACv1_288898_AA0960880	126	50	72	384	297	301	0.449446	0.203908	0.294972	2.32473	1.27483	1.4477	8.04687e-11	2.32712	up
MSTRG.110266	386	408	179	1275	1591	820	2.52821	3.03353	1.35109	12.6789	12.2006	7.25575	9.19447e-13	2.22321	up
TRIAE_CS42_7AS_TGACv1_569613_AA1820410	20126	16313	12545	6096	5641	6112	122.938	110.369	85.43	53.3517	39.4085	47.0273	3.29647e-10	-1.13256	down
TRIAE_CS42_6AS_TGACv1_487896_AA1573480	172	167	81	683	895	377	1.07788	1.20381	0.564452	6.50937	6.62841	3.21064	3.91875e-13	2.51652	up
TRIAE_CS42_2AL_TGACv1_096348_AA0318750	248	267	182	672	656	327	1.35335	1.79101	1.13067	5.9359	4.39584	2.61714	3.25004e-06	1.5552	up
TRIAE_CS42_2BL_TGACv1_130022_AA0401820	11	44	42	419	232	241	0.070412	0.326294	0.308479	3.98429	1.82267	2.10196	1.1872e-11	3.50825	up
TRIAE_CS42_5DL_TGACv1_434051_AA1427960	76	42	33	166	112	174	0.418169	0.262354	0.208244	1.40073	0.727156	1.30804	2.56444e-05	1.93148	up
TRIAE_CS42_5BL_TGACv1_404785_AA1310740	136	78	82	809	698	315	0.713687	0.469698	0.563157	7.20455	4.7949	2.46471	8.73493e-16	2.95015	up
TRIAE_CS42_2DL_TGACv1_159431_AA0538230	370	305	309	579	642	489	2.53608	2.57643	2.71554	6.0292	5.63046	5.01309	3.80213e-09	1.10043	up
TRIAE_CS42_2AL_TGACv1_093126_AA0272780	45	29	70	577	399	280	0.192346	0.175865	0.312755	4.09557	2.41408	1.85793	1.66649e-17	3.44174	up
TRIAE_CS42_6DS_TGACv1_542882_AA1732120	35	32	13	102	158	83	0.154437	0.164716	0.065222	0.70739	0.84977	0.50529	1.01538e-06	2.39319	up
TRIAE_CS42_6DS_TGACv1_542882_AA1732150	228	133	51	892	1129	535	1.24781	0.838289	0.312889	7.42228	7.20344	3.89069	3.81899e-05	2.95883	up
TRIAE_CS42_6BS_TGACv1_513852_AA1650700	46	27	9	105	130	131	0.229517	0.159436	0.056831	0.818055	0.852604	0.957026	4.60112e-06	2.48686	up
TRIAE_CS42_6BS_TGACv1_513852_AA1650710	65	51	33	469	464	232	0.389029	0.363572	0.191814	4.18757	3.27883	1.85471	1.50032e-20	3.2839	up
MSTRG.112051	404	285	182	921	674	366	5.03123	4.04582	2.65664	17.8381	9.89427	6.18104	0.00030301	1.51488	up
TRIAE_CS42_7AL_TGACv1_556201_AA1757940	580	383	289	856	581	668	6.50335	4.89747	3.72807	14.49	7.58927	10.1128	0.000975823	1.0973	up
TRIAE_CS42_7DL_TGACv1_603921_AA1991090	141	67	70	210	192	215	1.52686	0.825003	0.870105	3.46631	2.43262	3.15681	9.06058e-05	1.48468	up
TRIAE_CS42_5DS_TGACv1_458055_AA1491680	84	118	75	107	223	318	1.04932	1.68512	1.07975	2.03194	3.2701	5.40182	0.00165405	1.50555	up
TRIAE_CS42_7DL_TGACv1_603987_AA1992050	92	68	37	127	147	253	1.01182	0.858654	0.465008	2.13002	1.90009	3.77864	0.00024411	1.74555	up
TRIAE_CS42_7BL_TGACv1_576916_AA1859680	212	188	130	773	488	443	2.04468	2.06569	1.43854	11.3419	5.5051	5.76464	3.59963e-10	2.02651	up
TRIAE_CS42_1BL_TGACv1_034629_AA0145150	125	146	106	471	388	125	1.39704	1.8619	1.35998	8.00266	5.07879	1.88265	0.000936734	1.69745	up
TRIAE_CS42_7AL_TGACv1_557236_AA1778610	156	83	69	242	288	304	1.50997	0.916566	0.762535	3.57378	3.2701	3.97928	1.04143e-07	1.75977	up
TRIAE_CS42_U_TGACv1_718972_AA2168440	163	135	72	393	298	226	4.93839	4.6634	2.49747	18.1602	10.5749	9.24954	3.1343e-05	1.64727	up
TRIAE_CS42_6DL_TGACv1_527301_AA1702080	159	183	93	365	367	189	0.868745	1.14114	0.582964	3.0368	2.34877	1.39299	0.000620423	1.39106	up
TRIAE_CS42_6DL_TGACv1_527990_AA1710490	859	951	623	1944	1661	763	4.26163	5.31776	3.51902	14.6173	9.67388	5.11529	0.00203323	1.16036	up
TRIAE_CS42_4DS_TGACv1_361710_AA1171840	113	108	103	280	224	115	0.634969	0.694843	0.667448	2.39881	1.47391	0.869703	0.00566205	1.25046	up
TRIAE_CS42_6BL_TGACv1_500033_AA1597660	505	500	383	1202	1066	487	2.93132	3.31034	2.5729	10.6283	7.24842	3.85418	0.000283408	1.30327	up
TRIAE_CS42_1AL_TGACv1_001798_AA0035330	330	271	262	1644	2358	1253	2.30677	2.16562	2.10608	17.4922	19.2999	11.8427	5.23397e-49	2.89313	up
TRIAE_CS42_1DL_TGACv1_064652_AA0235250	225	258	180	1796	2329	1120	1.62549	2.12762	1.49785	19.7663	19.7097	10.9461	6.237e-42	3.27109	up
TRIAE_CS42_1BL_TGACv1_030979_AA0104980	520	489	450	2124	3405	2548	3.65305	3.9157	3.63506	22.6764	27.9593	24.1666	2.31139e-93	2.75114	up
TRIAE_CS42_5BS_TGACv1_423387_AA1375670	44	34	29	230	71	44	0.358331	0.314051	0.264442	2.85684	0.676731	0.480906	0.00764648	2.07257	up
TRIAE_CS42_3AL_TGACv1_193623_AA0615440	116	76	57	318	206	74	1.00689	0.749093	0.56472	4.21247	2.10065	0.863522	0.00982313	1.61422	up
TRIAE_CS42_2AS_TGACv1_112882_AA0346500	66	87	55	278	309	80	0.499884	0.75665	0.481169	3.24384	2.77518	0.824843	0.000295376	1.97161	up
MSTRG.35440	144	150	56	314	368	230	1.30059	1.52375	0.57171	4.37491	3.83898	2.85831	2.80015e-05	1.69102	up
TRIAE_CS42_2BS_TGACv1_146201_AA0458680	90	85	43	213	175	143	0.495987	0.534804	0.268535	1.79579	1.12669	1.06279	0.000100917	1.61267	up
MSTRG.46602	189	241	184	46	70	58	1.29477	2.45675	1.42094	0.493242	0.56903	0.530081	2.71085e-06	-1.53653	down
TRIAE_CS42_4BS_TGACv1_327958_AA1079730	59	76	49	280	235	48	0.422976	0.479825	0.313356	3.05477	1.9653	0.458314	0.00445379	1.92375	up
TRIAE_CS42_6AL_TGACv1_472802_AA1526140	648	476	412	1211	1132	1190	6.34459	5.32989	4.67134	18.1599	13.0499	15.9712	1.82563e-15	1.52462	up
TRIAE_CS42_7AS_TGACv1_570630_AA1838540	112	106	72	285	345	255	1.12505	1.13932	0.794809	4.2164	3.98044	3.33442	4.50125e-14	1.91107	up
TRIAE_CS42_7AS_TGACv1_569519_AA1818110	89	71	48	196	195	109	0.76177	0.69915	0.473762	2.58979	1.98291	1.285	0.000150588	1.58171	up
TRIAE_CS42_6BL_TGACv1_500077_AA1598350	177	86	65	283	138	267	0.705498	0.391346	0.296519	1.72014	0.640986	1.44084	0.00707073	1.44251	up
TRIAE_CS42_4AL_TGACv1_288748_AA0957150	105	159	109	583	499	144	0.599217	1.04204	0.714631	5.08284	3.34348	1.11286	8.76389e-05	2.01993	up
TRIAE_CS42_4DS_TGACv1_361431_AA1167870	193	233	126	1075	850	292	1.01963	1.53584	0.700408	8.92686	5.61558	2.08474	0.00247345	2.32739	up
TRIAE_CS42_4BS_TGACv1_328779_AA1093570	209	188	140	716	608	197	0.840505	0.862339	0.648818	4.38006	2.85956	1.06345	8.89406e-05	1.82233	up
TRIAE_CS42_7DS_TGACv1_625903_AA2065970	752	594	569	1154	1249	711	7.84633	7.06383	6.83094	18.2824	15.2248	10.0124	6.42742e-05	1.00734	up
TRIAE_CS42_2BL_TGACv1_129799_AA0396440	381	403	272	1944	1061	955	2.3872	2.84836	1.97414	18.3493	7.64524	7.99277	4.79231e-12	2.25202	up
TRIAE_CS42_2DL_TGACv1_159717_AA0541960	285	261	170	1941	740	653	1.89893	1.9832	1.3006	19.6808	5.76521	5.8757	0.000737661	2.59188	up
TRIAE_CS42_2AL_TGACv1_098359_AA0326050	372	342	204	1998	956	760	2.41081	2.52396	1.52146	19.6712	7.23682	6.64608	0.000482478	2.37815	up
TRIAE_CS42_2DL_TGACv1_161475_AA0558760	715	770	623	3460	1659	1252	4.90742	6.03076	4.92012	36.0863	13.3027	11.5932	0.00398157	1.94484	up
TRIAE_CS42_2AL_TGACv1_096158_AA0317510	668	689	638	2639	1839	1097	4.30384	5.0893	4.72501	26.3405	13.9763	9.61508	9.65932e-09	1.8072	up
TRIAE_CS42_2BL_TGACv1_129799_AA0396430	1357	1367	1169	5102	3001	1951	8.9442	10.2672	8.85737	51.7637	23.203	17.3807	0.00753027	1.70712	up
TRIAE_CS42_5BL_TGACv1_406054_AA1339930	149	172	123	303	311	234	1.40593	1.85646	1.33608	4.35684	3.4378	2.99359	9.91007e-06	1.23673	up
TRIAE_CS42_U_TGACv1_641929_AA2107490	59	52	45	118	142	98	0.411779	0.419588	0.359421	1.27011	1.17288	0.933741	3.21382e-05	1.4972	up
MSTRG.24824	110	146	129	9	15	13	1.29377	1.94717	1.73521	0.154198	0.19265	0.196068	1.43283e-11	-3.10036	down
TRIAE_CS42_6AL_TGACv1_471406_AA1508310	336	309	227	1079	941	352	1.12448	1.179	0.874685	5.4884	3.68207	1.5899	1.24788e-05	1.76214	up
TRIAE_CS42_2AL_TGACv1_096113_AA0317230	47	34	28	97	156	128	0.27285	0.221206	0.185514	0.853602	1.06413	1.00197	1.15319e-08	2.09924	up
TRIAE_CS42_6BL_TGACv1_500556_AA1606450	278	344	218	995	913	429	1.3316	1.87621	1.19846	7.2414	5.10943	2.77355	3.09333e-07	1.78426	up
TRIAE_CS42_6DL_TGACv1_527273_AA1701620	223	216	187	761	707	465	1.14717	1.26936	1.10786	5.96353	4.25982	3.23367	5.07128e-15	1.93702	up
TRIAE_CS42_4DL_TGACv1_343224_AA1131720	69	102	67	128	287	117	0.619209	1.03993	0.684378	1.7385	3.01271	1.4184	0.00229878	1.40979	up
TRIAE_CS42_3B_TGACv1_225182_AA0805900	1616	1411	1163	2940	2128	1631	8.93799	8.90746	7.40128	24.7085	13.755	12.1749	0.00040534	1.00854	up
TRIAE_CS42_3AL_TGACv1_195540_AA0650890	1260	1049	789	2258	1363	1323	6.76604	6.39885	4.86864	18.3693	8.50947	9.58612	0.00171893	1.02039	up
TRIAE_CS42_1AL_TGACv1_000412_AA0011510	174	140	76	348	229	172	1.53688	1.41416	0.760936	4.68202	2.36048	2.09571	0.00666808	1.2887	up
TRIAE_CS42_1DL_TGACv1_061746_AA0202810	116	117	83	229	165	159	1.01049	1.16432	0.823627	3.02212	1.67148	1.86432	0.00316324	1.13457	up
TRIAE_CS42_1BL_TGACv1_031523_AA0115550	134	120	91	283	170	188	1.27822	1.32224	1.00934	4.10065	1.9223	2.4204	0.00220342	1.23395	up
TRIAE_CS42_2BL_TGACv1_130783_AA0417970	81	72	78	108	123	150	1.3038	1.32403	1.45832	2.65146	2.33099	3.2826	0.00554402	1.02389	up
TRIAE_CS42_2BL_TGACv1_129569_AA0388950	44	40	20	95	70	110	0.763749	0.801302	0.390619	2.54597	1.44894	2.61093	0.00107856	1.73843	up
TRIAE_CS42_7AL_TGACv1_556520_AA1764620	175	136	173	59	74	50	0.921069	0.818732	1.04759	0.467097	0.452505	0.354101	0.00220644	-1.11044	down
MSTRG.137746	269	321	249	86	110	144	1.87664	2.57137	1.99143	0.904611	0.86994	1.32933	0.00262887	-1.00766	down
MSTRG.47510	14	13	7	63	83	77	0.033795	0.034059	0.017519	0.237113	0.23861	0.25648	4.69734e-09	3.01478	up
MSTRG.25696	111	103	82	29	47	27	0.760816	0.79416	0.646877	0.293818	0.374859	0.243294	0.00857456	-1.23695	down
TRIAE_CS42_6DL_TGACv1_527038_AA1697540	1246	1146	926	313	432	498	21.483	22.549	18.3641	8.18531	8.69085	11.5872	6.14358e-08	-1.117	down
MSTRG.10910	419	523	508	125	198	81	2.58122	3.85608	3.73095	1.15823	1.50532	0.65277	1.70591e-06	-1.5783	down
TRIAE_CS42_2DL_TGACv1_158945_AA0529300	87	68	82	208	170	124	0.790081	0.711281	0.869746	2.93137	1.85332	1.55154	0.000261638	1.39962	up
TRIAE_CS42_2BL_TGACv1_129281_AA0376270	113	106	76	174	212	113	1.12909	1.21477	0.869409	2.6457	2.48345	1.52448	0.00704105	1.05638	up
TRIAE_CS42_2DL_TGACv1_159371_AA0537320	39	52	20	94	88	82	0.438703	0.666789	0.260863	1.62247	1.17436	1.26136	0.00345801	1.56422	up
TRIAE_CS42_1DL_TGACv1_063028_AA0223190	76	62	57	175	115	93	0.809643	0.727785	0.713959	2.54392	1.53763	1.28758	0.00557417	1.30763	up
TRIAE_CS42_1AL_TGACv1_001349_AA0029070	56	30	55	84	127	91	0.703236	0.391174	0.684605	1.57103	1.36987	1.2313	0.00223224	1.38647	up
TRIAE_CS42_3DS_TGACv1_272242_AA0917650	517	512	322	934	863	450	1.68988	1.91035	1.20874	4.64268	3.29674	1.9857	0.00348686	1.05016	up
TRIAE_CS42_5BL_TGACv1_407571_AA1358040	365	382	343	79	116	133	3.97864	4.70969	4.31832	1.28537	1.50661	2.02313	3.97469e-08	-1.44207	down
TRIAE_CS42_1DS_TGACv1_081312_AA0259740	136	102	67	178	715	518	0.730267	0.627231	0.411579	1.45373	4.49983	3.76886	9.58661e-09	2.47175	up
TRIAE_CS42_3B_TGACv1_221687_AA0747450	285	220	169	1211	1611	956	2.10674	1.85277	1.4365	13.6115	13.9264	9.54059	2.72655e-40	2.78618	up
TRIAE_CS42_3DS_TGACv1_272677_AA0923750	329	289	336	1807	2111	976	2.53222	2.53753	2.97651	21.1569	19.0074	10.1446	9.87891e-26	2.64991	up
TRIAE_CS42_1BS_TGACv1_050483_AA0172630	84	89	84	101	311	378	0.602458	0.729303	0.695226	1.10076	2.61131	3.67533	6.61391e-05	1.8857	up
TRIAE_CS42_1AS_TGACv1_020128_AA0074940	92	125	79	166	435	341	0.691685	1.07535	0.684348	1.90262	3.84543	3.48358	1.66437e-07	1.92905	up
TRIAE_CS42_3AS_TGACv1_211264_AA0687620	336	292	456	2305	2649	1750	2.26801	2.24999	3.54687	23.684	20.9389	15.9795	2.023e-41	2.91624	up
TRIAE_CS42_4DS_TGACv1_363169_AA1183480	58	92	77	13	16	14	0.913517	1.66483	1.39912	0.314908	0.289471	0.298022	0.000223307	-2.11811	down
TRIAE_CS42_6BL_TGACv1_501779_AA1620700	57	83	40	137	100	116	0.337454	0.562375	0.27037	1.23696	0.693776	0.932523	0.00897896	1.2936	up
TRIAE_CS42_7BL_TGACv1_576920_AA1859830	141	68	81	439	209	210	1.75747	0.969588	1.163	8.32499	3.03837	3.52556	3.99993e-05	1.93239	up
TRIAE_CS42_1DL_TGACv1_061289_AA0191360	38	28	31	68	86	55	0.311352	0.264333	0.292325	0.851711	0.831019	0.611548	0.004268	1.40369	up
TRIAE_CS42_1BL_TGACv1_035210_AA0146280	48	48	38	91	90	112	0.402291	0.464458	0.364588	1.17072	0.893225	1.34567	0.000512332	1.43907	up
TRIAE_CS42_3AL_TGACv1_195831_AA0654570	348	231	268	297	556	702	3.02963	2.28853	2.67792	3.92625	5.65387	8.2568	0.000606452	1.16939	up
TRIAE_CS42_5AL_TGACv1_375937_AA1229100	33	60	60	99	499	786	0.328491	0.618926	0.647143	1.57846	5.69321	9.82862	0.000793349	3.42246	up
TRIAE_CS42_3DL_TGACv1_250988_AA0875890	47	49	36	66	118	78	0.453694	0.533105	0.392574	0.965832	1.32765	1.01109	0.00516928	1.26757	up
TRIAE_CS42_2BL_TGACv1_130972_AA0420710	399	344	245	608	495	631	3.4939	3.43348	2.46457	8.08521	5.06529	7.45057	2.24899e-05	1.14027	up
TRIAE_CS42_4AL_TGACv1_288223_AA0941270	165	155	97	556	375	132	0.832312	0.895963	0.565245	4.27977	2.21705	0.901629	0.00208042	1.68824	up
TRIAE_CS42_5BL_TGACv1_405604_AA1331280	46	29	46	61	167	72	0.25472	0.184873	0.295522	0.518501	1.09901	0.543358	0.00520175	1.56016	up
TRIAE_CS42_6DL_TGACv1_528351_AA1713560	167	131	182	164	364	354	1.05183	0.938256	1.31764	1.5682	2.68162	3.01227	0.00186684	1.14857	up
TRIAE_CS42_1BS_TGACv1_050818_AA0175880	1636	1578	1239	2925	2884	1772	22.4206	24.5479	19.6158	50.8488	42.9408	30.4581	5.45418e-06	1.07703	up
TRIAE_CS42_3AS_TGACv1_212091_AA0697590	142	72	85	148	270	136	1.57872	0.901968	1.08142	2.47762	3.49585	2.04586	0.00522176	1.17681	up
TRIAE_CS42_3AS_TGACv1_211530_AA0691240	97	79	60	104	243	192	0.741099	0.688761	0.528438	1.20488	2.16995	1.98032	0.000164979	1.4689	up
TRIAE_CS42_2DS_TGACv1_178829_AA0601440	1089	1303	1079	318	388	419	9.99374	13.5752	11.396	4.26089	4.04047	4.8992	6.9296e-13	-1.33188	down
TRIAE_CS42_2AS_TGACv1_112483_AA0338910	1496	1595	1168	391	428	506	14.5848	17.6209	12.9556	5.80542	4.82691	6.58447	3.91875e-13	-1.37863	down
TRIAE_CS42_2BS_TGACv1_146299_AA0461810	648	652	559	147	154	129	4.09053	4.69863	4.05985	1.40031	1.12631	1.07262	1.96799e-21	-1.81022	down
TRIAE_CS42_7BS_TGACv1_593838_AA1954740	96	66	89	117	178	119	0.705778	0.550256	0.791121	1.30502	1.53837	1.25945	0.00582965	1.00804	up
MSTRG.399	127	149	175	49	49	64	0.379368	0.50831	0.602163	0.220127	0.16804	0.256038	0.00520806	-1.18208	down
TRIAE_CS42_3DL_TGACv1_252610_AA0891020	51	48	29	258	297	76	0.328781	0.179753	0.122469	1.30372	1.42915	0.352425	1.05654e-06	2.60132	up
TRIAE_CS42_U_TGACv1_644082_AA2136990	74	93	100	25	29	24	0.520935	0.724207	0.824508	0.27035	0.217246	0.228387	0.00289697	-1.48961	down
TRIAE_CS42_2BL_TGACv1_129333_AA0379120	114	150	87	222	312	149	0.972181	1.46325	0.855331	2.87575	3.11808	1.71413	0.00162657	1.24227	up
TRIAE_CS42_4DS_TGACv1_362037_AA1176000	118	116	77	211	188	171	0.832086	0.936181	0.627459	2.26713	1.55828	1.63159	0.000411638	1.19182	up
TRIAE_CS42_6BS_TGACv1_513162_AA1632620	67	40	30	383	126	73	0.450022	0.307775	0.233258	3.94941	1.00051	0.661397	0.000375532	2.48102	up
TRIAE_CS42_4BS_TGACv1_328815_AA1094040	89	55	33	165	93	118	0.990051	0.691266	0.416831	2.77547	1.20219	1.76205	0.00900851	1.44794	up
TRIAE_CS42_6AL_TGACv1_471947_AA1516150	36	49	44	117	121	98	0.197558	0.31273	0.279854	1.00151	0.791465	0.745531	2.21313e-05	1.6763	up
TRIAE_CS42_6AS_TGACv1_485708_AA1550610	129	174	66	468	197	189	0.878929	1.35983	0.514362	4.8693	1.57213	1.74936	0.00654829	1.57097	up
TRIAE_CS42_4AL_TGACv1_289634_AA0974460	661	534	357	1040	916	789	4.66479	4.3055	2.90029	11.1531	7.55782	7.52023	1.26793e-05	1.15017	up
TRIAE_CS42_2DS_TGACv1_177249_AA0570430	967	810	836	902	1618	1846	13.9772	13.1359	13.7782	18.9526	22.2292	32.1076	4.25303e-05	1.027	up
TRIAE_CS42_2BS_TGACv1_148165_AA0491090	849	819	949	861	1739	2206	13.8272	15.3935	18.3032	20.6353	28.185	43.5039	0.000267737	1.153	up
TRIAE_CS42_1BL_TGACv1_031634_AA0117550	56	38	36	115	115	131	0.546967	0.418206	0.397947	1.7178	1.3223	1.73368	1.80293e-06	1.79089	up
TRIAE_CS42_1BS_TGACv1_049401_AA0152360	17	34	25	76	63	58	0.138933	0.315796	0.232583	0.951419	0.607878	0.647403	0.00449413	1.67499	up
TRIAE_CS42_3B_TGACv1_222263_AA0760740	16	16	13	43	241	137	0.121961	0.145088	0.112676	0.518828	2.28279	1.49813	1.20665e-08	3.45733	up
TRIAE_CS42_6DL_TGACv1_526688_AA1689940	169	163	136	505	605	524	1.39153	1.53019	1.28001	6.3116	5.823	5.8164	4.16215e-34	2.10312	up
TRIAE_CS42_3AS_TGACv1_211171_AA0686400	55	65	58	243	652	333	0.430974	0.573883	0.516596	2.893	5.97402	3.52145	6.63833e-20	3.03236	up
TRIAE_CS42_1DL_TGACv1_061584_AA0199160	73	63	39	125	109	95	0.472106	0.461314	0.28748	1.23262	0.827644	0.833118	0.00588427	1.23442	up
TRIAE_CS42_3DS_TGACv1_273236_AA0929770	93	101	105	274	649	470	0.935606	1.16034	1.20575	4.17609	7.62574	6.38306	3.96743e-18	2.47821	up
TRIAE_CS42_1DL_TGACv1_061126_AA0186260	46	59	35	239	189	31	0.366402	0.537271	0.324188	2.91978	1.77464	0.330491	0.00801353	2.02921	up
TRIAE_CS42_2AL_TGACv1_094592_AA0300030	81	64	59	100	170	96	0.766556	0.693212	0.64365	1.44335	1.8971	1.2318	0.00464538	1.12581	up
TRIAE_CS42_6BL_TGACv1_501018_AA1612620	135	134	78	252	332	269	1.08408	1.2312	0.716847	3.09313	3.12578	2.93182	6.52798e-09	1.59743	up
TRIAE_CS42_6AL_TGACv1_472698_AA1525040	80	67	25	163	160	165	0.69289	0.66087	0.245558	2.13788	1.61525	1.92486	6.34021e-05	1.8333	up
TRIAE_CS42_5BL_TGACv1_404994_AA1317440	75	59	63	132	105	101	0.953213	0.851428	0.91111	2.53673	1.55336	1.72262	0.00799047	1.09939	up
TRIAE_CS42_5DL_TGACv1_435314_AA1448770	164	151	126	294	248	180	2.13442	2.23971	1.88021	5.81756	3.76475	3.16017	0.00280462	1.02925	up
TRIAE_CS42_2BS_TGACv1_145909_AA0449060	136	140	112	117	275	293	0.86216	1.01219	0.809602	1.11101	2.03927	2.48515	0.00869662	1.09496	up
TRIAE_CS42_2AS_TGACv1_112934_AA0348020	104	75	76	67	206	398	0.606151	0.497446	0.509088	0.587716	1.40499	3.13681	0.00750603	1.68698	up
TRIAE_CS42_2AS_TGACv1_113878_AA0361830	85	86	79	209	166	144	0.497604	0.567219	0.556151	1.92024	1.12326	1.13129	9.8478e-05	1.37015	up
TRIAE_CS42_3DS_TGACv1_272319_AA0918890	602	576	241	768	703	976	3.58243	4.23555	1.58453	7.29929	5.22346	8.13851	0.00287845	1.11703	up
TRIAE_CS42_5BS_TGACv1_423773_AA1382940	31	53	42	49	318	864	0.322327	0.951823	0.719073	1.22191	5.68335	18.7664	0.00846402	3.5566	up
TRIAE_CS42_5DL_TGACv1_434865_AA1442800	20	18	29	49	82	43	0.368981	0.370506	0.603688	1.37347	1.7842	1.05983	0.00679353	1.64361	up
MSTRG.100141	412	393	371	110	181	154	2.44627	2.62327	2.16424	1.05525	1.4102	1.15338	1.00351e-06	-1.11725	down
MSTRG.73039	100	121	144	36	52	44	1.04482	1.28812	1.77716	0.513519	0.586497	0.546702	0.00750147	-1.19074	down
MSTRG.48234	736	799	738	215	265	317	4.16936	4.69998	4.37334	1.70164	1.58407	2.38083	7.8558e-09	-1.21681	down
TRIAE_CS42_4BS_TGACv1_327908_AA1078290	141	128	91	261	256	152	1.10378	1.13587	0.815768	3.10374	2.33456	1.59953	0.00104252	1.2065	up
TRIAE_CS42_7BS_TGACv1_591914_AA1925470	151	225	269	464	544	222	1.46415	2.48282	2.9921	6.8306	6.16456	2.90108	0.00645047	1.20314	up
TRIAE_CS42_7AS_TGACv1_570345_AA1834200	171	160	188	416	410	166	1.54225	1.67313	1.92286	5.29472	4.17682	2.03489	0.00398554	1.23301	up
TRIAE_CS42_3B_TGACv1_220725_AA0716850	627	537	430	499	759	1446	6.26056	6.11327	4.8701	7.50499	8.77714	19.4251	0.00857149	1.0693	up
TRIAE_CS42_7AS_TGACv1_570840_AA1841550	396	325	275	512	658	473	1.71202	1.6019	1.36397	3.35929	3.32091	2.758	2.19546e-07	1.0215	up
TRIAE_CS42_2BS_TGACv1_146716_AA0471400	264	260	242	111	81	79	2.17438	2.4077	2.27844	1.38908	0.778773	0.87057	0.000399855	-1.1808	down
TRIAE_CS42_1BS_TGACv1_049504_AA0155220	182	146	177	41	62	49	1.33129	1.21781	1.49233	0.454752	0.525748	0.47701	1.71305e-05	-1.44445	down
MSTRG.103221	470	470	471	160	173	215	2.87295	3.28034	3.31107	1.48592	1.2302	1.77354	7.54283e-06	-1.06324	down
TRIAE_CS42_U_TGACv1_641384_AA2093500	54	35	14	189	140	45	0.442578	0.329213	0.131723	2.36361	1.3487	0.494111	0.00231247	2.21156	up
TRIAE_CS42_1DL_TGACv1_061450_AA0195590	516	346	245	866	661	398	1.65842	1.2677	0.903746	4.22919	2.483	1.72619	0.0047369	1.1395	up
MSTRG.100848	140	156	154	35	50	68	0.567728	0.724532	0.719522	0.216208	0.237161	0.373402	0.00268373	-1.26697	down
TRIAE_CS42_3DL_TGACv1_249271_AA0843790	21	12	10	49	55	45	0.076571	0.047997	0.042948	0.276477	0.241808	0.225207	0.000622595	2.10837	up
MSTRG.59081	250	204	185	83	75	96	2.08261	2.02709	1.72003	1.14405	0.863382	1.17793	0.00231952	-1.01403	down
TRIAE_CS42_2BS_TGACv1_147075_AA0477590	49	38	34	84	99	62	0.424269	0.376619	0.330371	1.09975	1.00583	0.718371	0.00460747	1.32005	up
TRIAE_CS42_3AS_TGACv1_210873_AA0680580	91	97	122	30	35	35	0.354545	0.43037	0.542625	0.175123	0.154937	0.180411	0.00381673	-1.34372	down
TRIAE_CS42_3DS_TGACv1_274169_AA0934950	435	612	963	110	266	329	2.61699	4.20453	6.67436	0.998999	1.8707	2.67168	0.00977624	-1.26136	down
TRIAE_CS42_3AS_TGACv1_211021_AA0683230	450	547	652	81	200	259	1.52605	2.17444	2.5944	0.416599	0.834065	1.20634	0.00168318	-1.34769	down
TRIAE_CS42_2BS_TGACv1_146588_AA0468800	48	26	23	48	104	93	0.285071	0.165877	0.170606	0.411882	0.753114	0.770881	0.00331835	1.62983	up
TRIAE_CS42_3B_TGACv1_223136_AA0776890	46	26	27	145	129	71	0.366769	0.234397	0.244993	1.75013	1.19744	0.76496	1.54929e-05	2.12592	up
TRIAE_CS42_3DS_TGACv1_271696_AA0905980	76	44	34	157	127	86	0.495562	0.32843	0.212367	1.30001	0.955234	0.759685	0.00132538	1.60217	up
TRIAE_CS42_5BL_TGACv1_404131_AA1285740	97	77	71	107	210	161	1.44213	1.31093	1.20611	2.42252	3.65591	3.24114	0.000383012	1.24515	up
TRIAE_CS42_7DS_TGACv1_622808_AA2045580	40	49	15	152	85	83	0.311144	0.444328	0.130653	1.82513	0.782402	0.884304	0.00157993	1.96959	up
TRIAE_CS42_5DL_TGACv1_433673_AA1419180	85	123	77	147	199	234	1.1026	1.82823	1.15384	2.90274	3.03101	4.10837	0.000316835	1.3158	up
TRIAE_CS42_5AL_TGACv1_374835_AA1209850	154	113	100	121	246	274	1.38374	1.15402	1.03523	1.64711	2.59359	3.33086	0.00660026	1.09498	up
TRIAE_CS42_7BS_TGACv1_592138_AA1931450	69	50	31	157	110	138	0.458385	0.37656	0.239568	1.59421	0.859757	1.24757	7.09578e-05	1.77504	up
TRIAE_CS42_7AS_TGACv1_570543_AA1837410	69	68	36	124	111	197	0.609952	0.686315	0.360008	1.66945	1.14457	2.36229	0.000417744	1.646	up
TRIAE_CS42_7DS_TGACv1_623403_AA2052800	99	146	62	356	328	149	0.566849	0.956215	0.409017	3.1099	2.20552	1.15788	0.000257252	1.7486	up
TRIAE_CS42_5AL_TGACv1_374181_AA1192640	9	17	24	74	85	44	0.117099	0.252082	0.346171	1.46409	1.28637	0.761057	0.000375532	2.2935	up
TRIAE_CS42_7BL_TGACv1_577926_AA1886300	290	223	179	643	637	362	2.51145	2.20798	1.78392	8.47841	6.45564	4.2376	1.49447e-07	1.56256	up
TRIAE_CS42_7DL_TGACv1_604302_AA1996620	379	245	184	672	571	360	3.00803	2.17827	1.57106	7.65806	5.18857	3.86433	0.000228135	1.32272	up
TRIAE_CS42_7DL_TGACv1_603348_AA1981520	94	79	78	88	158	226	0.331328	0.318172	0.318724	0.47136	0.654528	1.08307	0.00886555	1.20329	up
TRIAE_CS42_2DL_TGACv1_160351_AA0549610	776	761	753	652	1359	1828	4.75581	5.32637	5.31225	6.07195	9.73576	15.1355	0.00326271	1.02528	up
TRIAE_CS42_4DS_TGACv1_362189_AA1177600	232	163	147	67	78	54	2.26277	1.77957	1.62484	1.15311	0.870562	0.825844	0.00161821	-1.13744	down
TRIAE_CS42_3DL_TGACv1_250418_AA0867880	499	544	350	1179	810	434	5.81868	7.2393	4.69195	20.8884	11.0342	6.82484	0.00787778	1.12997	up
TRIAE_CS42_3AL_TGACv1_196255_AA0658850	465	397	316	1099	715	403	8.75325	8.53204	6.85228	31.4781	15.7531	10.2387	0.00236471	1.25159	up
TRIAE_CS42_U_TGACv1_641605_AA2099240	49	30	46	94	233	123	0.401147	0.22392	0.413083	0.835192	1.75948	1.27718	1.19539e-06	2.10787	up
TRIAE_CS42_6AL_TGACv1_473755_AA1532770	237	233	175	414	392	253	2.05825	2.31312	1.74782	5.48242	3.99143	2.97684	0.00107856	1.02673	up
TRIAE_CS42_3B_TGACv1_225811_AA0812030	30	7	16	55	55	46	0.106008	0.028575	0.064471	0.299197	0.229429	0.219726	0.00931097	1.88825	up
MSTRG.29483	133	125	62	290	456	312	0.321189	0.344059	0.170067	1.0663	1.28949	1.01704	4.46811e-11	2.01877	up
TRIAE_CS42_5BS_TGACv1_423220_AA1371340	39	24	10	66	158	91	0.167609	0.115518	0.045748	0.43308	0.807395	0.537168	3.45344e-05	2.39587	up
TRIAE_CS42_6BL_TGACv1_501539_AA1618530	54	56	35	88	146	93	0.250335	0.29311	0.184074	0.614177	0.790178	0.580369	0.000473302	1.45693	up
TRIAE_CS42_U_TGACv1_643022_AA2126350	78	46	51	144	195	75	0.258834	0.171993	0.194275	0.726961	0.757476	0.337133	0.00152394	1.53809	up
MSTRG.72283	93	120	194	22	45	43	0.610657	0.858246	1.40295	0.22864	0.314091	0.37982	0.00278534	-1.63169	down
TRIAE_CS42_2DL_TGACv1_158509_AA0520480	664	546	416	1082	911	620	8.50816	7.92595	6.15305	20.9978	13.2938	10.3092	0.000766533	1.01015	up
TRIAE_CS42_2BL_TGACv1_129653_AA0391780	788	649	529	1305	1250	813	9.00363	8.45913	6.95357	22.6556	16.6944	12.5309	1.40802e-05	1.09293	up
TRIAE_CS42_2AL_TGACv1_094593_AA0300040	381	326	226	668	619	335	4.22754	4.12558	2.8748	11.253	8.02299	5.01223	0.00162282	1.11718	up
TRIAE_CS42_5BL_TGACv1_404576_AA1304770	80	55	48	157	138	113	0.644575	0.538182	0.416242	1.86118	1.25325	1.22569	0.000147692	1.4807	up
TRIAE_CS42_5DL_TGACv1_433857_AA1423910	20	23	13	76	83	68	0.119065	0.15646	0.089862	0.695301	0.589105	0.551677	1.79057e-06	2.32321	up
TRIAE_CS42_2BS_TGACv1_147285_AA0481090	30	14	20	90	169	59	0.306731	0.166189	0.239721	1.46865	2.11748	0.853249	2.17984e-06	2.58921	up
TRIAE_CS42_2AS_TGACv1_114832_AA0369660	103	98	53	203	244	233	1.23173	1.32751	0.71961	3.68085	3.40317	3.75568	3.54477e-08	1.72896	up
TRIAE_CS42_2DS_TGACv1_178392_AA0594940	142	111	85	232	251	154	1.42951	1.27608	0.987557	3.55308	2.9586	2.09365	0.000416253	1.22485	up
TRIAE_CS42_3B_TGACv1_229159_AA0828290	542	440	436	486	1060	1335	1.83115	1.52753	1.7549	2.5242	4.10134	6.20364	8.50439e-05	1.3068	up
TRIAE_CS42_3B_TGACv1_222261_AA0760700	584	509	555	491	870	1349	2.34762	2.33665	2.5699	3.00235	4.08958	7.32505	0.0059238	1.00759	up
TRIAE_CS42_6AS_TGACv1_485180_AA1539150	59	80	36	296	169	54	0.671842	1.04354	0.474715	5.18823	2.27709	0.826226	0.00691348	1.91037	up
TRIAE_CS42_3AS_TGACv1_210692_AA0677220	63	81	36	306	193	82	0.914098	1.34116	0.585298	6.72809	3.26394	1.60193	0.000676761	2.02745	up
TRIAE_CS42_6BL_TGACv1_501119_AA1613750	216	199	153	498	338	258	2.26788	2.39295	1.84653	7.97218	4.16043	3.66114	0.000482166	1.27909	up
TRIAE_CS42_6DL_TGACv1_527601_AA1706250	370	370	296	896	814	560	3.32042	3.82817	3.08906	12.2021	8.57623	6.77245	5.0767e-09	1.44429	up
TRIAE_CS42_3DL_TGACv1_250760_AA0872700	67	78	61	9	16	26	0.95539	1.28547	1.01175	0.181344	0.261374	0.493354	0.00815247	-1.72382	down
TRIAE_CS42_7BS_TGACv1_593152_AA1948650	28	32	29	62	79	70	0.195632	0.260922	0.234188	0.676923	0.660991	0.676629	0.000969664	1.53633	up
MSTRG.123177	7	21	4	66	91	57	0.020513	0.13499	0.019436	0.362968	0.463907	0.37534	1.66847e-05	3.02047	up
MSTRG.129482	1208	1162	1248	473	428	359	4.86175	5.81625	6.38895	3.20091	1.98244	2.02137	1.06038e-09	-1.21474	down
TRIAE_CS42_5AS_TGACv1_393001_AA1267310	19	8	27	1316	527	78	0.151037	0.071154	0.246361	16.081	4.95371	0.838831	5.33577e-05	5.51144	up
TRIAE_CS42_7DL_TGACv1_603770_AA1988930	226	199	137	537	290	211	2.61892	2.62724	1.82698	9.45556	3.92657	3.27798	0.00951012	1.23685	up
TRIAE_CS42_7AL_TGACv1_556520_AA1764600	214	184	137	496	369	210	2.44404	2.39091	1.79972	8.61084	4.92606	3.23567	0.00105043	1.33789	up
TRIAE_CS42_3B_TGACv1_221690_AA0747520	24	26	24	114	72	44	0.29125	0.354343	0.325384	2.11822	1.0223	0.722646	0.00144778	1.96325	up
TRIAE_CS42_3DL_TGACv1_250418_AA0867860	60	62	30	160	127	90	0.777476	0.926194	0.4432	3.19745	1.94644	1.59741	0.000871322	1.63771	up
MSTRG.10983	45	36	28	245	387	490	0.941053	0.863701	0.675558	7.86053	9.54428	13.9604	1.00866e-30	3.66236	up
MSTRG.91747	155	108	99	125	349	301	2.29989	1.82761	1.69094	2.81584	6.06051	6.02811	0.000885204	1.37292	up
TRIAE_CS42_5AL_TGACv1_374439_AA1200210	167	158	155	130	704	393	0.947119	1.02097	1.01199	1.1227	4.68198	3.01306	0.00179163	1.58211	up
TRIAE_CS42_3AL_TGACv1_199326_AA0669650	136	85	65	210	272	440	0.819052	0.595906	0.326676	1.98266	1.89348	3.51072	1.72063e-07	2.00992	up
TRIAE_CS42_3DL_TGACv1_249262_AA0843480	147	183	120	248	545	562	1.04827	1.48962	0.985056	2.68686	4.55552	5.42423	1.59893e-08	1.8637	up
TRIAE_CS42_3DL_TGACv1_251001_AA0876070	167	112	130	316	277	327	2.53617	1.94889	2.27659	7.30898	4.93367	6.72912	3.18364e-08	1.49092	up
TRIAE_CS42_3B_TGACv1_226451_AA0816990	134	126	62	171	338	412	1.07536	1.14846	0.569439	2.07924	3.16928	4.45347	1.1403e-05	1.81156	up
TRIAE_CS42_7BL_TGACv1_576940_AA1860550	107	90	62	185	285	94	0.704848	0.675885	0.466989	1.85079	2.19191	0.832543	0.00351937	1.40736	up
TRIAE_CS42_6DL_TGACv1_527452_AA1704180	102	102	69	292	344	140	0.75352	0.865016	0.588599	3.30057	2.99342	1.40733	5.94501e-06	1.80417	up
TRIAE_CS42_2AS_TGACv1_112269_AA0334540	112	113	125	252	253	132	0.629808	0.730287	0.811864	2.16053	1.67264	1.00808	0.00315152	1.16137	up
TRIAE_CS42_2DS_TGACv1_178272_AA0593680	210	133	142	412	381	203	1.3974	1.00659	1.08792	4.16751	2.96155	1.82159	0.000256798	1.35839	up
TRIAE_CS42_2BS_TGACv1_146290_AA0461610	93	74	65	175	204	117	0.638421	0.576539	0.515658	1.82654	1.64288	1.08347	8.98523e-05	1.39839	up
TRIAE_CS42_4DL_TGACv1_342602_AA1117710	87	55	27	177	144	107	0.672981	0.488983	0.235728	2.10241	1.31558	1.12405	0.00124233	1.68412	up
TRIAE_CS42_4AS_TGACv1_306678_AA1011980	22	31	11	91	70	52	0.158352	0.258695	0.0929	1.01116	0.601236	0.512544	0.00108447	2.0578	up
TRIAE_CS42_2AL_TGACv1_093846_AA0288050	86	141	106	321	327	140	0.548227	1.04955	0.797829	3.2115	2.51424	1.2216	0.000622948	1.53146	up
TRIAE_CS42_7BL_TGACv1_576941_AA1860590	110	109	107	245	345	316	0.706319	0.798471	0.792954	2.4002	2.60559	2.75527	1.68673e-15	1.76387	up
TRIAE_CS42_3DS_TGACv1_271669_AA0905200	73	68	55	103	142	116	0.494969	0.523869	0.424384	1.05643	1.12346	1.075	0.000709601	1.17526	up
TRIAE_CS42_7DL_TGACv1_604759_AA2001440	51	117	31	232	136	128	0.199056	0.529285	0.140597	1.40083	0.630384	0.683491	0.00995977	1.64704	up
TRIAE_CS42_U_TGACv1_641484_AA2096150	267	225	221	448	604	493	1.43221	1.37526	1.36355	3.64564	3.78294	3.56533	1.98991e-17	1.40993	up
TRIAE_CS42_7DL_TGACv1_604759_AA2001450	124	133	161	129	333	416	0.644198	0.791188	0.964204	1.01742	2.02437	2.92647	0.00406364	1.33526	up
TRIAE_CS42_5AL_TGACv1_379178_AA1255700	135	159	102	349	276	139	1.70271	2.29081	1.47026	6.68981	4.0734	2.3584	0.00629503	1.2668	up
TRIAE_CS42_3AS_TGACv1_213316_AA0706560	113	91	101	134	203	221	1.69589	1.55019	1.74605	3.0467	3.57135	4.48415	0.000283691	1.16374	up
TRIAE_CS42_2AL_TGACv1_093717_AA0285630	189	127	102	342	291	180	1.44106	1.10352	0.895863	3.97375	2.60119	1.85285	0.00104861	1.28977	up
TRIAE_CS42_5BL_TGACv1_404280_AA1293700	218	138	158	320	408	171	1.54697	1.08925	1.23902	3.45559	3.38698	1.62346	0.00519902	1.10393	up
TRIAE_CS42_2AL_TGACv1_093196_AA0274800	612	515	388	1083	906	615	5.99476	5.76379	4.37523	16.1377	10.376	8.1355	0.000187535	1.1069	up
MSTRG.70650	28	35	16	85	78	59	0.531297	0.755255	0.332866	2.46209	1.72707	1.5035	0.00102833	1.80401	up
TRIAE_CS42_4BL_TGACv1_320350_AA1036370	95	61	51	174	139	98	2.14223	1.57041	1.31865	5.93915	3.65649	2.95641	0.00416168	1.32275	up
TRIAE_CS42_3AL_TGACv1_194875_AA0641190	82	48	53	181	179	101	1.28899	0.85935	0.958667	4.3617	3.30498	2.1466	8.41652e-05	1.64989	up
TRIAE_CS42_3B_TGACv1_221690_AA0747530	55	68	53	153	164	103	0.860515	1.20313	0.961328	3.6817	3.0213	2.19364	4.66947e-05	1.55106	up
TRIAE_CS42_U_TGACv1_647031_AA2147340	50	68	93	146	305	122	0.428133	0.661045	0.912441	1.90115	3.05031	1.40437	0.000369424	1.68102	up
TRIAE_CS42_1DL_TGACv1_062857_AA0221050	112	75	106	36	27	27	0.745848	0.597623	0.795475	0.342484	0.219104	0.241952	0.00653618	-1.38477	down
TRIAE_CS42_4DL_TGACv1_342659_AA1119240	562	545	410	1025	896	559	7.78934	8.61336	6.53019	21.5587	14.4882	10.4467	0.000660289	1.02632	up
TRIAE_CS42_3DL_TGACv1_250140_AA0862890	65	43	34	91	127	90	0.840743	0.624439	0.495007	1.77787	1.9065	1.57031	0.000827622	1.41976	up
TRIAE_CS42_3AL_TGACv1_195605_AA0651860	77	45	45	82	219	95	0.679716	0.447359	0.476369	1.07899	2.23923	1.11569	0.00294983	1.51064	up
MSTRG.86998	205	155	187	65	71	76	2.5327	1.68081	2.34886	1.27658	1.50418	1.45208	0.00136162	-1.06336	down
TRIAE_CS42_5BL_TGACv1_408005_AA1360980	148	145	145	67	58	39	1.4073	1.56133	1.57934	0.968462	0.637307	0.492581	0.00895882	-1.11008	down
TRIAE_CS42_5BS_TGACv1_423213_AA1370910	365	274	335	84	141	130	3.20776	2.70163	3.37175	1.11442	1.43505	1.52877	2.18367e-05	-1.16893	down
TRIAE_CS42_4DL_TGACv1_342560_AA1116690	63	91	109	6	33	11	0.561983	0.936721	1.13481	0.079468	0.338982	0.133386	0.00284324	-2.18304	down
TRIAE_CS42_3B_TGACv1_220982_AA0725770	645	738	792	168	315	276	5.69104	7.4375	8.04496	2.24972	3.24525	3.28176	6.46047e-07	-1.24981	down
TRIAE_CS42_7DL_TGACv1_602665_AA1964610	159	139	141	50	43	70	0.707805	0.676529	0.554281	0.261335	0.297725	0.566689	0.00844607	-1.11452	down
TRIAE_CS42_7DL_TGACv1_603245_AA1979040	105	90	62	153	212	158	1.20392	1.20641	0.804207	2.67577	2.87056	2.48116	3.1343e-05	1.32322	up
TRIAE_CS42_1BS_TGACv1_050680_AA0174340	72	70	54	110	620	212	0.531928	0.591479	0.462201	1.24156	5.39193	2.13217	3.24196e-06	2.48132	up
TRIAE_CS42_1DS_TGACv1_080147_AA0241250	108	102	101	239	919	361	0.755338	0.81194	0.814978	2.54693	7.5284	3.41341	3.19483e-10	2.51675	up
TRIAE_CS42_6BS_TGACv1_514327_AA1658410	149	220	173	54	51	59	0.713058	1.20388	0.953965	0.389869	0.282443	0.381489	0.000206841	-1.42685	down
TRIAE_CS42_3DL_TGACv1_250372_AA0867150	16	29	20	87	216	143	0.114718	0.1739	0.138575	1.01631	1.64772	1.60994	1.88087e-11	3.02975	up
TRIAE_CS42_7BS_TGACv1_591860_AA1923800	203	205	197	303	520	280	2.91735	3.35936	3.25502	6.60525	8.72982	5.41939	2.82525e-05	1.13798	up
TRIAE_CS42_U_TGACv1_641055_AA2083650	29	35	28	96	165	130	0.14812	0.185375	0.165067	0.720451	1.00288	0.981289	1.32468e-10	2.36505	up
TRIAE_CS42_3DL_TGACv1_250372_AA0867140	48	51	48	66	133	93	0.170027	0.206534	0.197686	0.361297	0.557226	0.4495	0.00413388	1.25957	up
TRIAE_CS42_5AL_TGACv1_374370_AA1198270	70	44	45	95	132	79	0.47659	0.342034	0.351408	0.994875	1.06271	0.72974	0.00429273	1.24246	up
TRIAE_CS42_3AL_TGACv1_193623_AA0615500	178	171	200	448	384	236	2.16119	2.39485	2.82951	7.87301	5.49126	3.7839	0.000222031	1.268	up
TRIAE_CS42_1AL_TGACv1_002286_AA0040510	221	211	190	376	376	287	0.979696	1.06614	0.968864	2.53904	1.95158	1.72028	1.93395e-05	1.04627	up
TRIAE_CS42_5DL_TGACv1_433256_AA1407140	127	116	83	202	242	124	0.665556	0.697456	0.501689	1.61309	1.48933	0.878572	0.00464538	1.10071	up
TRIAE_CS42_2DL_TGACv1_158428_AA0518510	313	240	275	430	720	670	3.12014	2.74185	3.15773	6.52169	8.39288	9.03787	1.61661e-11	1.42258	up
TRIAE_CS42_2AL_TGACv1_092917_AA0267030	219	209	287	402	708	614	2.56366	2.78624	3.86936	7.14624	9.69264	9.71859	8.05525e-10	1.54063	up
TRIAE_CS42_2BL_TGACv1_129299_AA0377240	335	268	265	708	1233	926	3.37107	3.07519	3.07067	10.8405	14.5148	12.5903	9.76067e-30	2.0065	up
TRIAE_CS42_6AL_TGACv1_471383_AA1508110	176	198	139	599	505	229	1.90851	2.44174	1.72985	9.8744	6.40018	3.34853	2.21195e-05	1.69218	up
TRIAE_CS42_2DS_TGACv1_179205_AA0605200	154	127	82	178	236	177	1.22715	1.15542	0.746647	2.15742	2.20105	1.90501	0.00270383	1.00649	up
TRIAE_CS42_2BL_TGACv1_131413_AA0427400	234	171	114	606	448	313	2.06779	1.72753	1.1558	8.14775	4.6354	3.73827	1.83501e-06	1.73753	up
TRIAE_CS42_5BL_TGACv1_404533_AA1303290	128	115	170	27	59	53	1.23804	1.27412	1.8999	0.396566	0.667405	0.68605	0.00581808	-1.30398	down
TRIAE_CS42_2DL_TGACv1_161896_AA0561020	280	206	151	656	452	361	2.28809	1.91671	1.41562	8.1454	4.31463	3.98533	9.16954e-06	1.54792	up
TRIAE_CS42_2AL_TGACv1_095767_AA0314310	170	147	82	408	274	166	1.61381	1.59723	0.895355	5.90685	3.05133	2.13706	0.00272009	1.43081	up
MSTRG.101557	339	73	96	27	42	45	2.43841	0.49699	0.656802	0.237984	0.289236	0.361113	0.00819823	-1.81543	down
TRIAE_CS42_1AL_TGACv1_000088_AA0002870	139	109	78	17	30	12	3.00247	2.70399	1.92723	0.533866	0.740239	0.349465	2.40831e-05	-2.17739	down
TRIAE_CS42_7BL_TGACv1_578351_AA1893390	184	140	131	589	395	186	2.4592	2.13603	2.00571	11.9767	6.1692	3.35933	0.000185392	1.69998	up
TRIAE_CS42_4AS_TGACv1_307255_AA1018930	335	307	193	742	601	244	1.57946	1.63699	1.04321	5.3479	3.3105	1.52237	0.00725899	1.25343	up
TRIAE_CS42_2AS_TGACv1_114596_AA0368370	180	167	144	232	428	244	2.00534	2.12341	1.84655	3.93041	5.59699	3.67428	4.62334e-05	1.15492	up
TRIAE_CS42_2BS_TGACv1_147408_AA0482800	261	193	178	342	430	281	3.04932	2.55569	2.38961	6.0326	5.82287	4.42491	4.0072e-05	1.03775	up
TRIAE_CS42_5DL_TGACv1_434614_AA1438720	465	609	677	191	315	134	2.6676	3.98795	4.46899	1.66407	2.11363	1.0348	0.000709601	-1.19424	down
AIG90414	105	112	98	332	430	73	1.1219	1.37209	1.20761	5.42216	5.40896	1.06038	0.00560011	1.68434	up
AIG90413	73	51	55	274	318	84	1.04645	0.835911	0.899142	6.00512	5.34764	1.62801	1.3684e-05	2.21501	up
TRIAE_CS42_1BL_TGACv1_030884_AA0102970	45	29	31	86	64	110	0.333713	0.245867	0.258696	0.969065	0.554458	1.09547	0.00137176	1.64024	up
TRIAE_CS42_6AL_TGACv1_472859_AA1526640	215	267	206	185	586	454	2.15361	3.05921	2.36936	2.81408	6.86838	6.13867	0.0095625	1.08276	up
TRIAE_CS42_6AL_TGACv1_472052_AA1517240	19	13	13	44	130	106	0.211333	0.167049	0.16261	0.745549	1.70348	1.60691	1.44188e-07	2.90607	up
TRIAE_CS42_4DL_TGACv1_342852_AA1123760	51	30	12	235	259	88	0.490902	0.329028	0.132406	3.48109	2.94404	1.15429	1.78184e-07	2.9717	up
TRIAE_CS42_U_TGACv1_643625_AA2133730	114	131	260	28	39	66	0.613171	0.81171	1.62812	0.225346	0.243793	0.479051	0.00519902	-1.65084	down
TRIAE_CS42_7BL_TGACv1_579467_AA1907590	141	101	86	132	171	228	1.03392	0.845623	0.727624	1.47727	1.46556	2.25996	0.0091363	1.00596	up
TRIAE_CS42_4DL_TGACv1_343906_AA1141340	238	183	140	329	435	199	2.2165	1.94786	1.50277	4.65849	4.74152	2.50281	0.00322046	1.0777	up
TRIAE_CS42_3B_TGACv1_225398_AA0808000	96	104	83	183	180	167	0.591158	0.729986	0.585294	1.71548	1.2977	1.38867	6.22643e-05	1.21143	up
MSTRG.20402	125	128	109	28	61	36	0.506487	0.586727	0.561727	0.154087	0.281257	0.203916	0.00443792	-1.26371	down
TRIAE_CS42_5AL_TGACv1_376810_AA1241100	652	467	351	625	857	1033	4.99355	4.07946	3.09215	7.27339	7.67842	10.6833	6.35015e-05	1.08615	up
MSTRG.79510	660	553	537	98	325	94	13.2466	12.6747	12.3949	2.98442	7.6096	2.54043	0.000512332	-1.52323	down
TRIAE_CS42_5DL_TGACv1_433797_AA1422290	36	49	19	81	196	157	0.309633	0.484448	0.191302	1.0802	2.01601	1.86684	1.67435e-06	2.33117	up
TRIAE_CS42_6BL_TGACv1_500806_AA1609970	270	190	152	463	505	214	1.57513	1.26445	1.01875	4.10886	3.44718	1.68301	0.00153822	1.26164	up
TRIAE_CS42_6AL_TGACv1_471180_AA1504220	316	243	267	475	595	510	1.75583	1.54073	1.70578	4.00399	3.86226	3.82361	3.76048e-13	1.23444	up
MSTRG.106033	61	47	38	100	82	114	0.592871	0.475601	0.379144	1.36068	0.907885	1.51082	0.00288769	1.34657	up
TRIAE_CS42_6DL_TGACv1_527769_AA1708380	268	252	220	350	673	373	3.08772	3.33106	2.93067	6.16474	9.05076	5.80894	5.42361e-06	1.18633	up
TRIAE_CS42_6BL_TGACv1_499393_AA1581160	242	245	230	436	737	441	3.16887	3.66036	3.46566	8.70128	11.3277	7.81308	3.85904e-11	1.44476	up
TRIAE_CS42_6AL_TGACv1_474526_AA1535380	189	157	152	270	398	302	2.41464	2.28837	2.22379	5.2305	5.93982	5.2078	4.06867e-09	1.2521	up
TRIAE_CS42_5BL_TGACv1_407723_AA1359100	362	419	332	98	135	201	1.6813	2.22501	1.77435	0.690373	0.728978	1.25781	0.00256474	-1.06348	down
MSTRG.76262	427	384	315	622	687	607	1.22575	1.21052	1.01438	2.87601	2.47552	2.35421	6.65707e-10	1.0731	up
TRIAE_CS42_3AL_TGACv1_194871_AA0641030	149	138	113	271	295	209	1.04962	1.10556	0.912219	2.89871	2.42549	1.97924	2.93297e-06	1.25814	up
TRIAE_CS42_3B_TGACv1_220782_AA0719130	126	138	105	284	321	174	0.869825	1.08894	0.837159	2.99198	2.60006	1.62264	3.10644e-05	1.37422	up
TRIAE_CS42_1BL_TGACv1_030380_AA0088660	44	44	27	105	102	57	0.311512	0.362572	0.221468	1.15378	0.855915	0.548594	0.0039788	1.51021	up
TRIAE_CS42_3DL_TGACv1_250295_AA0865510	152	136	153	295	372	193	1.07148	1.09194	1.24481	3.16696	3.07165	1.83829	5.73968e-05	1.25142	up
TRIAE_CS42_7AS_TGACv1_571944_AA1850910	149	183	184	54	40	19	0.492475	0.678008	0.656068	0.263305	0.144173	0.12216	0.000140359	-1.88444	down
TRIAE_CS42_5AL_TGACv1_373971_AA1185940	50	52	48	59	777	955	0.460138	0.54409	0.510853	0.818545	8.39984	11.9305	0.00178273	3.82169	up
TRIAE_CS42_5DL_TGACv1_435071_AA1445660	106	132	80	21	26	35	0.377675	0.58427	0.326104	0.186009	0.187864	0.29183	0.000892105	-1.65559	down
TRIAE_CS42_5DL_TGACv1_438120_AA1467920	19	23	14	41	867	555	0.168428	0.23141	0.144236	0.562482	9.32824	6.89037	7.79895e-05	4.92065	up
TRIAE_CS42_5BL_TGACv1_407166_AA1354040	69	40	38	114	1022	631	0.678489	0.4519	0.425218	1.71756	11.8915	8.4739	5.36465e-05	3.82719	up
TRIAE_CS42_1BS_TGACv1_049377_AA0151180	59	60	46	132	121	67	0.495522	0.577378	0.449439	1.74044	1.20372	0.787668	0.00972707	1.26588	up
TRIAE_CS42_3AS_TGACv1_210712_AA0677480	580	507	445	566	1030	1087	5.39876	5.30527	4.78484	7.99919	11.0663	13.5039	1.0312e-05	1.09525	up
TRIAE_CS42_1BS_TGACv1_050049_AA0166550	108	125	148	18	53	28	0.379066	0.501021	0.596941	0.094725	0.216039	0.131037	0.000813888	-1.69841	down
TRIAE_CS42_1BS_TGACv1_049387_AA0151800	534	388	490	118	262	185	1.73643	1.44064	1.83416	0.582593	0.995233	0.811256	0.000428613	-1.0503	down
TRIAE_CS42_7AL_TGACv1_556467_AA1763690	75	74	43	387	298	141	0.673937	0.748147	0.423626	5.27901	3.13427	1.73136	4.6463e-08	2.43319	up
TRIAE_CS42_7BL_TGACv1_577581_AA1878970	67	47	17	295	169	137	0.608057	0.499527	0.164765	4.18213	1.8348	1.7071	2.9135e-06	2.56306	up
TRIAE_CS42_1AS_TGACv1_018995_AA0057540	101	98	68	424	280	74	0.66387	0.737953	0.513189	4.24555	2.15915	0.658233	0.00287196	1.87916	up
TRIAE_CS42_3DS_TGACv1_271475_AA0899730	650	643	587	1267	2531	1773	4.29998	4.81682	4.55731	13.0022	20.0335	16.1773	6.36257e-23	1.83647	up
TRIAE_CS42_2AL_TGACv1_093442_AA0280180	41	31	32	851	810	259	0.353923	0.302891	0.320275	11.3814	8.33214	3.06852	2.15001e-28	4.5167	up
TRIAE_CS42_2BL_TGACv1_129530_AA0387370	46	24	53	1400	1278	376	0.391363	0.234415	0.521688	18.2777	12.8342	4.35248	9.93855e-12	4.94044	up
TRIAE_CS42_7DL_TGACv1_602895_AA1971290	553	533	515	783	1701	1802	3.1628	3.47546	3.39216	6.80173	11.3832	13.9287	1.12079e-10	1.69494	up
TRIAE_CS42_2AS_TGACv1_112092_AA0330020	83	64	43	247	212	65	0.767389	0.671413	0.455766	3.46553	2.28102	0.806297	0.00249714	1.78995	up
TRIAE_CS42_2DL_TGACv1_159933_AA0544600	23	28	44	1293	1153	451	0.20009	0.27808	0.444836	17.4882	11.9848	5.4086	3.43933e-17	5.22138	up
TRIAE_CS42_7BL_TGACv1_577483_AA1876500	644	739	733	1164	2156	2191	4.61244	6.03516	6.04035	12.646	18.0464	21.1956	1.72396e-13	1.65345	up
TRIAE_CS42_6BL_TGACv1_501073_AA1613180	31	16	21	355	898	282	0.211956	0.121608	0.165166	3.77476	7.35271	2.66065	4.98507e-31	4.75113	up
TRIAE_CS42_5BL_TGACv1_405518_AA1329210	127	98	95	556	222	144	1.17177	1.02458	1.00164	7.78436	2.38806	1.79082	0.000740646	1.89414	up
TRIAE_CS42_7DS_TGACv1_622168_AA2034370	1263	991	821	1795	2489	1908	12.5412	11.261	9.43621	26.76	28.6612	25.4499	9.35087e-18	1.30868	up
TRIAE_CS42_3DL_TGACv1_252375_AA0889690	76	51	40	125	185	68	0.762912	0.593399	0.461909	1.91733	2.19425	0.914758	0.0043752	1.47179	up
TRIAE_CS42_7DS_TGACv1_622664_AA2043530	37	37	33	143	84	73	0.408772	0.47291	0.418236	2.43204	1.09529	1.09239	0.00046073	1.82124	up
TRIAE_CS42_6AL_TGACv1_471532_AA1510490	86	58	80	611	1452	603	0.636116	0.53717	0.691052	6.82936	12.4525	6.03478	1.88458e-36	3.82739	up
TRIAE_CS42_6AL_TGACv1_470960_AA1499590	128	193	201	37	61	78	1.46071	2.51161	2.63398	0.628729	0.806714	1.19963	0.00599048	-1.29541	down
TRIAE_CS42_6DL_TGACv1_527980_AA1710400	54	34	34	672	1286	417	0.392423	0.278211	0.279448	7.47551	11.0159	4.1563	5.10069e-39	4.55379	up
TRIAE_CS42_7AS_TGACv1_571632_AA1848990	191	138	137	325	399	360	1.14732	0.977578	1.00541	2.85996	2.97631	2.81844	2.1014e-13	1.52208	up
TRIAE_CS42_4AL_TGACv1_291021_AA0991430	458	311	281	737	1075	681	4.10313	3.19485	2.92316	10.0757	11.2639	8.28326	3.89081e-13	1.54448	up
TRIAE_CS42_6DL_TGACv1_527539_AA1705530	66	57	63	106	115	103	0.384867	0.386783	0.406062	0.950683	0.773461	0.805488	0.00278547	1.1023	up
TRIAE_CS42_6AL_TGACv1_471118_AA1503080	102	105	71	153	133	169	0.595557	0.693733	0.477331	1.37175	0.90929	1.34214	0.0067246	1.02938	up
TRIAE_CS42_6BS_TGACv1_513157_AA1632410	495	411	499	135	173	171	5.62954	5.33857	6.53276	2.32294	2.29721	2.62447	4.36011e-09	-1.25819	down
TRIAE_CS42_4BL_TGACv1_320951_AA1052320	104	104	65	448	380	88	0.470851	0.53654	0.336574	3.08339	2.0115	0.535385	0.000403243	2.06574	up
TRIAE_CS42_U_TGACv1_640735_AA2071640	177	143	160	316	276	199	1.6491	1.51924	1.71508	4.47377	3.01203	2.51021	0.00143147	1.03461	up
TRIAE_CS42_7DL_TGACv1_603743_AA1988290	233	255	252	48	90	90	1.47922	1.85013	1.84282	0.460229	0.663565	0.767937	1.48206e-05	-1.42136	down
TRIAE_CS42_5DL_TGACv1_434024_AA1427400	202	216	252	50	103	77	0.853817	1.04154	1.2265	0.319679	0.508768	0.438273	0.000305213	-1.27687	down
TRIAE_CS42_4AL_TGACv1_288248_AA0942270	1062	857	1228	453	367	421	3.39858	3.12934	4.52115	2.20095	1.37255	1.81511	6.13821e-05	-1.0293	down
TRIAE_CS42_3AL_TGACv1_195361_AA0648530	137	219	153	25	57	73	0.421724	0.771412	0.539957	0.113331	0.205646	0.303171	0.00541156	-1.4451	down
TRIAE_CS42_6AL_TGACv1_473409_AA1530920	149	129	247	36	34	48	1.32977	1.31545	2.54324	0.489706	0.352882	0.577858	6.34021e-05	-1.85921	down
TRIAE_CS42_U_TGACv1_641937_AA2107760	120	129	158	38	31	37	0.600745	0.73916	0.912664	0.287698	0.180266	0.246695	0.000114659	-1.63852	down
TRIAE_CS42_5AL_TGACv1_374409_AA1199490	209	199	146	445	387	339	0.768235	0.840884	0.621682	2.49948	1.67071	1.6834	9.00959e-08	1.39862	up
TRIAE_CS42_5AL_TGACv1_375941_AA1229170	98	97	127	38	42	27	0.8294	0.932465	1.23578	0.490398	0.411714	0.302595	0.00637748	-1.30074	down
MSTRG.105086	71	68	96	21	15	26	0.365484	0.400792	0.575839	0.162249	0.09047	0.179796	0.00674559	-1.61406	down
TRIAE_CS42_1AS_TGACv1_021408_AA0081680	241	192	141	268	411	259	2.19227	1.99402	1.46989	3.69366	4.36641	3.17085	0.000551904	1.0017	up
TRIAE_CS42_4AS_TGACv1_309403_AA1030900	126	117	71	133	285	170	1.1784	1.24615	0.753994	1.88911	3.11259	2.14461	0.00278534	1.18008	up
TRIAE_CS42_7BS_TGACv1_593588_AA1952750	144	154	160	217	296	265	1.30265	1.60081	1.67806	3.00367	3.12941	3.23244	2.08425e-05	1.05105	up
TRIAE_CS42_6AL_TGACv1_472272_AA1520290	318	272	243	518	542	399	1.97548	1.92203	1.73521	4.88627	3.93158	3.33892	3.50508e-07	1.11612	up
TRIAE_CS42_6DL_TGACv1_526998_AA1696950	171	172	137	360	257	215	0.882531	1.00959	0.809679	2.8178	1.54988	1.49382	0.00168318	1.11961	up
TRIAE_CS42_5AL_TGACv1_375962_AA1229570	166	167	217	63	96	66	1.01118	1.15641	1.5168	0.58127	0.678583	0.537103	0.00624174	-1.01416	down
TRIAE_CS42_6AL_TGACv1_470984_AA1500170	541	879	983	269	423	266	2.86901	5.32172	5.99689	2.17029	2.61978	1.90169	0.00133099	-1.06851	down
TRIAE_CS42_7BL_TGACv1_579333_AA1906430	40	47	26	64	106	73	0.321129	0.428602	0.233514	0.784864	0.996726	0.789212	0.00481682	1.38789	up
TRIAE_CS42_1AL_TGACv1_002853_AA0045580	888	588	440	1155	1227	896	9.94718	7.68145	5.82545	19.7116	16.0424	14.032	3.09542e-05	1.0964	up
MSTRG.101787	910	725	879	294	326	362	5.16635	4.64292	5.99777	2.20003	2.11758	2.54727	4.43406e-08	-1.05327	down
TRIAE_CS42_3AS_TGACv1_212353_AA0700220	31	22	4	272	131	63	0.694681	0.541412	0.096417	9.24779	3.43278	1.90015	5.59479e-06	3.41401	up
TRIAE_CS42_5DL_TGACv1_433082_AA1401220	40	29	30	61	77	60	0.144788	0.119134	0.125701	0.342579	0.33339	0.297216	0.00763156	1.30003	up
TRIAE_CS42_2AL_TGACv1_094636_AA0300930	213	216	201	58	87	96	1.05734	1.2232	1.09806	0.440253	0.485571	0.571661	0.00075728	-1.09658	down
TRIAE_CS42_2DS_TGACv1_177657_AA0581990	38	10	14	61	58	125	0.386303	0.117366	0.157539	0.963226	0.695958	1.74781	0.0010004	2.3264	up
TRIAE_CS42_1BS_TGACv1_051068_AA0177610	20	16	11	55	199	72	0.293663	0.265035	0.1738	1.21956	3.39777	1.42624	3.76528e-07	3.03686	up
TRIAE_CS42_1AS_TGACv1_020472_AA0077690	47	62	29	112	173	133	0.531655	0.810419	0.383463	1.94771	2.32691	2.06443	2.47638e-06	1.88534	up
TRIAE_CS42_4AL_TGACv1_288792_AA0958260	147	79	87	145	201	212	1.12689	0.690362	0.766192	1.69522	1.80624	2.19295	0.00160728	1.14361	up
TRIAE_CS42_3DS_TGACv1_272166_AA0915970	18	37	9	56	69	189	0.339002	0.825232	0.192372	1.65303	1.56992	5.01065	0.000573749	2.60211	up
TRIAE_CS42_1DS_TGACv1_080798_AA0253870	38	17	35	123	187	65	0.374111	0.182647	0.397186	1.85056	2.17702	0.87447	1.40757e-05	2.34004	up
TRIAE_CS42_U_TGACv1_641594_AA2098990	89	80	26	337	265	93	0.801814	0.81587	0.263339	4.61728	2.79164	1.13204	0.000415827	2.173	up
TRIAE_CS42_2BL_TGACv1_129615_AA0390590	57	101	53	271	173	95	0.702759	1.51524	0.80543	5.39704	2.69112	1.69844	0.00304426	1.67618	up
TRIAE_CS42_1DS_TGACv1_080566_AA0250310	131	109	127	11	47	45	1.54803	1.46157	1.72293	0.180229	0.641033	0.713506	0.0080788	-1.57275	down
TRIAE_CS42_5DL_TGACv1_433189_AA1405010	223	222	163	398	458	291	1.07992	1.22439	0.904965	2.9277	2.59374	1.90317	3.57354e-06	1.21601	up
MSTRG.120429	140	93	222	27	55	19	1.20964	0.876336	2.33984	0.359514	0.556637	0.190118	0.000892105	-1.92154	down
TRIAE_CS42_5BS_TGACv1_423268_AA1372810	406	466	404	99	109	174	1.78584	2.34143	2.04404	0.656944	0.560236	1.03038	3.3998e-06	-1.43835	down
TRIAE_CS42_4DL_TGACv1_343739_AA1138930	4	0	0	45	184	50	0.049095	0	0	0.853478	2.70106	0.845545	5.67859e-09	6.37433	up
TRIAE_CS42_3B_TGACv1_221083_AA0729690	36	22	23	50	277	100	0.267378	0.189428	0.19406	0.570252	2.45989	1.02115	2.88071e-05	2.62712	up
TRIAE_CS42_4AS_TGACv1_308126_AA1026190	53	24	33	95	98	80	0.58858	0.302334	0.41676	1.61529	1.2886	1.21073	0.000622948	1.63068	up
TRIAE_CS42_7AS_TGACv1_570121_AA1830880	196	173	73	278	295	214	1.8712	1.88568	0.796978	4.03819	3.3033	2.7679	0.0070615	1.15271	up
TRIAE_CS42_U_TGACv1_640910_AA2078870	89	85	61	254	121	147	1.06174	1.15605	0.835909	4.59913	1.68484	2.37189	0.00183763	1.50266	up
TRIAE_CS42_5AL_TGACv1_374876_AA1210810	77	65	88	108	169	144	0.634547	0.608396	0.833254	1.34832	1.62259	1.60069	0.00110863	1.15392	up
TRIAE_CS42_6BL_TGACv1_500462_AA1605080	64	35	27	128	99	70	0.347389	0.213529	0.164295	1.05279	0.625962	0.508353	0.00426868	1.57895	up
TRIAE_CS42_3DS_TGACv1_272632_AA0923340	21	38	15	298	172	131	0.117789	0.246877	0.098746	2.59938	1.1522	1.01228	3.16269e-11	3.3553	up
TRIAE_CS42_U_TGACv1_641530_AA2097270	152	200	187	40	80	73	1.47129	2.21379	2.08057	0.578109	0.901442	0.951736	0.00263643	-1.21315	down
TRIAE_CS42_3DS_TGACv1_273892_AA0933840	35	24	27	61	95	63	0.40814	0.317431	0.354769	1.08463	1.29437	0.970097	0.000601183	1.63717	up
TRIAE_CS42_4DL_TGACv1_343470_AA1134950	142	160	159	23	36	63	1.35272	1.74809	1.75104	0.329476	0.396352	0.8131	0.000848103	-1.6282	down
TRIAE_CS42_5BL_TGACv1_407899_AA1360160	316	347	256	693	556	289	3.51636	4.40763	3.26019	11.7112	7.19813	4.38113	0.00796561	1.06077	up
TRIAE_CS42_7DS_TGACv1_623316_AA2051900	321	265	186	584	533	237	2.69659	2.5423	1.82487	7.4417	5.2364	2.67916	0.00755089	1.13128	up
TRIAE_CS42_U_TGACv1_642542_AA2119280	128	131	121	278	179	169	1.87428	2.19246	2.04224	6.19252	3.06879	3.34289	0.00889615	1.04783	up
TRIAE_CS42_3DS_TGACv1_272207_AA0916830	121	46	43	306	314	95	0.583021	0.250175	0.239267	2.27793	1.81013	0.62288	0.000327309	2.10193	up
TRIAE_CS42_2AS_TGACv1_113487_AA0356770	320	323	255	810	925	972	5.03561	5.8112	4.61024	19.3903	17.0419	20.6791	1.09972e-30	1.89531	up
TRIAE_CS42_4DL_TGACv1_342448_AA1114000	57	112	98	110	301	338	0.477386	1.08246	0.955779	1.41848	2.98963	3.8822	0.000567774	1.73788	up
TRIAE_CS42_2BS_TGACv1_147725_AA0486970	69	66	39	690	379	190	0.924326	1.00682	0.595547	14.1791	5.97926	3.46632	1.27452e-11	3.20648	up
TRIAE_CS42_U_TGACv1_643705_AA2134440	62	64	72	122	277	230	0.535119	0.627521	0.715103	1.60273	2.80686	2.69665	5.01022e-08	1.93138	up
TRIAE_CS42_2DS_TGACv1_179008_AA0603420	279	194	191	885	720	863	4.11809	3.27439	3.23446	19.9481	12.43	17.2156	1.15588e-23	2.22302	up
TRIAE_CS42_1BL_TGACv1_032826_AA0134520	66	77	49	103	149	153	0.690018	0.922715	0.590249	1.6536	1.83627	2.18003	0.000256541	1.36932	up
TRIAE_CS42_1AL_TGACv1_000454_AA0012430	40	56	30	103	101	119	0.413181	0.66105	0.35608	1.63905	1.23146	1.68404	0.000150588	1.66577	up
TRIAE_CS42_3AL_TGACv1_197911_AA0667580	518	427	506	578	1114	1073	2.56778	2.42789	2.88033	4.34591	6.4665	7.18767	6.53951e-07	1.20774	up
TRIAE_CS42_2AS_TGACv1_114535_AA0367840	303	250	334	269	743	821	1.65913	1.57282	2.0973	2.26064	4.2213	6.06027	0.000979815	1.31239	up
TRIAE_CS42_2AS_TGACv1_112732_AA0344260	355	284	345	285	874	712	2.28301	2.14702	2.59384	2.84108	6.60664	6.21643	0.00145735	1.18433	up
TRIAE_CS42_U_TGACv1_682308_AA2158510	167	102	154	121	463	273	2.13461	1.49338	2.26863	2.35742	6.92741	4.72497	0.00956218	1.26424	up
TRIAE_CS42_6DL_TGACv1_527680_AA1707350	15	55	21	95	107	97	0.171765	0.713972	0.266027	1.6552	1.43674	1.51107	0.00133099	1.99735	up
TRIAE_CS42_5AL_TGACv1_377447_AA1246910	4	7	0	59	190	83	0.029303	0.057068	0	0.722076	1.78327	0.902458	6.79939e-12	5.16253	up
TRIAE_CS42_5DL_TGACv1_435998_AA1457130	2	0	2	67	298	130	0.015838	0	0.016528	0.887751	3.06869	1.53986	5.85134e-14	7.18307	up
TRIAE_CS42_2DL_TGACv1_159355_AA0536990	10	21	10	51	66	81	0.095984	0.236103	0.111606	0.796303	0.785113	1.11623	1.93263e-05	2.56156	up
TRIAE_CS42_2AS_TGACv1_113212_AA0353130	128	170	127	129	479	486	1.71703	2.58254	1.97303	2.5233	7.3384	8.85076	0.000827432	1.61647	up
TRIAE_CS42_2AL_TGACv1_094854_AA0304110	13	10	0	57	90	68	0.136909	0.119704	0	0.935246	1.13847	0.981528	4.17173e-06	3.53609	up
TRIAE_CS42_2DL_TGACv1_161851_AA0560830	49	21	17	66	77	119	0.57419	0.278708	0.230777	1.20372	1.0997	1.94876	0.00127188	1.92463	up
MSTRG.104877	179	175	232	76	79	71	1.61304	1.80134	2.417	1.03734	0.832523	0.864001	0.00231563	-1.08066	down
TRIAE_CS42_2AL_TGACv1_096798_AA0321400	223	262	158	412	442	279	1.51222	2.02227	1.23001	4.24692	3.50861	2.55695	0.000375532	1.11973	up
TRIAE_CS42_3DL_TGACv1_249099_AA0837620	73	75	76	161	201	423	0.488134	0.578621	0.585478	1.65012	1.58337	3.86403	9.28616e-07	2.11153	up
MSTRG.26954	297	301	311	94	126	89	2.32178	2.38239	2.85215	1.13751	1.03984	0.795256	4.58693e-07	-1.27026	down
TRIAE_CS42_1AS_TGACv1_019749_AA0070940	295	283	154	618	553	302	1.74565	1.90884	1.04828	5.55806	3.8217	2.4075	0.000551526	1.33094	up
TRIAE_CS42_5BL_TGACv1_404885_AA1314160	123	103	98	136	437	547	0.717438	0.687608	0.658423	1.21055	2.9957	4.32431	5.45418e-06	2.06259	up
TRIAE_CS42_4AS_TGACv1_307672_AA1022550	1822	1826	2000	501	831	932	13.1642	15.0536	16.623	5.49274	7.01468	9.08634	7.44211e-06	-1.03781	down
TRIAE_CS42_4BL_TGACv1_320541_AA1042570	1463	1356	1644	330	736	761	10.8584	11.4872	14.0384	3.71081	6.38296	7.62307	0.000791749	-1.0198	down
MSTRG.92771	86	113	81	146	451	552	0.489933	0.742311	0.531052	1.27551	3.0347	4.2849	2.39885e-07	2.30104	up
TRIAE_CS42_3DL_TGACv1_249876_AA0857910	94	126	81	175	237	163	0.687316	0.92781	0.640538	1.49018	1.58784	1.60724	0.000226178	1.21977	up
TRIAE_CS42_3B_TGACv1_221256_AA0735320	70	90	54	262	296	248	0.486239	0.692375	0.426469	2.64472	2.24686	2.34069	1.18656e-15	2.21247	up
TRIAE_CS42_6BL_TGACv1_500380_AA1603890	149	203	126	492	347	184	1.04624	1.60758	1.01945	5.16237	2.86924	1.75615	0.00203931	1.41987	up
TRIAE_CS42_6BL_TGACv1_499766_AA1591280	34	46	34	49	195	81	0.233035	0.362843	0.273574	0.524073	1.60745	0.762771	0.00449257	1.73781	up
MSTRG.5407	265	304	251	671	486	307	2.28721	3.00644	2.49382	8.84434	4.92413	3.57653	0.00202131	1.15673	up
TRIAE_CS42_1DS_TGACv1_080665_AA0251920	317	280	261	673	542	380	2.57011	2.55188	2.57094	8.63371	5.54194	4.14802	3.96183e-05	1.21508	up
TRIAE_CS42_6AL_TGACv1_471039_AA1501510	76	64	35	251	310	49	0.668414	0.641804	0.345348	3.35526	3.18515	0.579059	0.00181334	2.10068	up
TRIAE_CS42_6AL_TGACv1_471039_AA1501530	97	96	44	306	346	74	1.84148	2.06785	0.963789	8.86009	7.7023	1.89299	0.00181019	1.91918	up
TRIAE_CS42_4AS_TGACv1_307999_AA1025130	31	44	10	187	118	48	0.283411	0.461502	0.103306	2.63441	1.28156	0.599221	0.00133099	2.39561	up
TRIAE_CS42_1DL_TGACv1_061294_AA0191540	831	668	568	1026	1237	1167	5.59377	5.12796	4.39984	10.4916	9.73065	10.6	2.59961e-11	1.03699	up
TRIAE_CS42_1AL_TGACv1_001247_AA0027720	562	449	402	761	860	666	3.94994	3.59872	3.24592	8.12954	7.06191	6.31925	2.73335e-08	1.00116	up
TRIAE_CS42_4DS_TGACv1_363041_AA1183130	182	143	138	47	79	46	1.15271	0.956325	0.97792	0.386289	0.540022	0.386107	0.00244079	-1.14277	down
TRIAE_CS42_1BL_TGACv1_033059_AA0136530	339	308	352	472	518	819	2.41169	2.49914	2.88637	5.0926	4.3124	7.86955	5.77336e-05	1.1612	up
TRIAE_CS42_U_TGACv1_641545_AA2097630	323	346	302	493	511	847	2.66275	3.27262	2.87643	5.98672	4.95952	9.46892	2.32705e-05	1.23871	up
TRIAE_CS42_1AL_TGACv1_001758_AA0034810	302	286	255	424	436	689	2.65142	2.8541	2.54001	5.52176	4.33575	8.12414	2.6344e-05	1.18927	up
TRIAE_CS42_1DL_TGACv1_061339_AA0192600	259	204	139	570	445	346	2.45574	2.20006	1.51162	8.21136	4.93173	4.4236	3.4891e-06	1.51057	up
TRIAE_CS42_1BL_TGACv1_031235_AA0110070	516	412	267	965	840	547	4.65868	4.24473	2.77369	13.2482	8.87406	6.66791	4.22987e-05	1.30512	up
TRIAE_CS42_1AL_TGACv1_001845_AA0035770	252	294	149	611	484	316	2.16875	2.89273	1.46986	7.99162	4.86885	3.67219	0.000468307	1.34591	up
TRIAE_CS42_3B_TGACv1_227048_AA0821050	58	44	17	140	104	91	0.532996	0.453457	0.171315	1.94693	1.10858	1.12491	0.00107912	1.83831	up
TRIAE_CS42_4DL_TGACv1_342817_AA1122800	346	323	232	743	788	483	2.89748	3.08373	2.23281	9.44527	7.70594	5.45492	7.8558e-09	1.46811	up
MSTRG.12396	111	87	82	269	190	120	0.378421	0.305707	0.290884	1.26947	0.697368	0.500245	0.00185649	1.37961	up
TRIAE_CS42_3B_TGACv1_220726_AA0717070	110	98	90	12	23	12	0.629528	0.837085	0.681749	0.089126	0.136806	0.081812	6.77562e-07	-2.38346	down
TRIAE_CS42_4AS_TGACv1_306460_AA1008500	143	145	95	218	243	210	1.33031	1.54607	1.01178	3.093	2.64861	2.64792	0.000115767	1.11458	up
TRIAE_CS42_4BL_TGACv1_321197_AA1057050	121	96	60	158	205	146	1.2131	1.09475	0.684785	2.40313	2.40202	1.97278	0.0011818	1.18326	up
MSTRG.94493	81	73	65	219	192	77	0.687643	0.707084	0.633482	2.8441	1.91661	0.890249	0.00410093	1.46959	up
TRIAE_CS42_3DL_TGACv1_252993_AA0892880	223	182	176	359	532	465	1.33926	1.23881	1.23508	3.16302	3.72195	3.62398	1.56096e-15	1.51508	up
TRIAE_CS42_3AL_TGACv1_195734_AA0653210	128	148	105	207	318	233	0.793913	0.98533	0.712307	1.94493	2.25252	1.89339	2.28903e-06	1.27604	up
TRIAE_CS42_6DL_TGACv1_528537_AA1714880	265	227	224	55	99	118	2.05782	2.01149	2.00057	0.647773	0.897594	1.22865	0.00224315	-1.10705	down
TRIAE_CS42_5AL_TGACv1_376103_AA1232170	189	191	203	69	62	68	2.08025	2.40042	2.572	1.14122	0.791496	0.99949	0.000152386	-1.24618	down
TRIAE_CS42_7BS_TGACv1_592511_AA1939560	154	134	113	228	238	183	1.23842	1.23146	1.04756	2.78813	2.19815	1.94047	0.000502956	1.00255	up
TRIAE_CS42_3B_TGACv1_220934_AA0724360	140	132	129	222	265	205	0.852111	0.908236	0.918722	2.1225	1.88347	1.78013	1.24007e-05	1.08316	up
MSTRG.7012	411	340	300	911	857	516	2.01741	1.92096	1.68959	6.86842	4.90449	3.42847	9.04956e-08	1.43451	up
TRIAE_CS42_1AS_TGACv1_019311_AA0064780	236	184	182	65	89	82	2.01229	1.78967	1.7785	0.838356	0.88018	0.941459	0.000512893	-1.05258	down
TRIAE_CS42_U_TGACv1_640781_AA2073910	85	148	85	15	34	18	0.669902	1.335	0.77078	0.173986	0.307232	0.190114	0.000346478	-1.98833	down
TRIAE_CS42_4DL_TGACv1_345077_AA1151430	173	328	208	26	48	69	1.36799	2.96353	1.89471	0.301624	0.439689	0.728198	1.58206e-05	-2.03492	down
TRIAE_CS42_1DL_TGACv1_061941_AA0206020	474	456	456	503	899	890	2.88573	3.16527	3.19115	4.65237	6.39699	7.31471	1.76311e-05	1.0056	up
TRIAE_CS42_5BS_TGACv1_423203_AA1370500	66	75	48	168	221	257	0.351542	0.458152	0.29807	1.37665	1.39016	1.8706	3.73355e-11	2.07165	up
TRIAE_CS42_2BS_TGACv1_149664_AA0497460	15	22	19	70	55	49	0.093423	0.161612	0.141701	0.689476	0.410866	0.420793	0.000961613	1.94419	up
TRIAE_CS42_2DS_TGACv1_180205_AA0610430	95	99	57	130	279	197	0.562482	0.668499	0.394779	1.17059	2.0449	1.65517	3.26414e-05	1.54664	up
TRIAE_CS42_2BS_TGACv1_148165_AA0491110	144	115	139	253	273	148	2.6113	2.37692	2.90116	6.96309	5.78619	3.60963	0.00347989	1.0591	up
TRIAE_CS42_3B_TGACv1_227191_AA0822090	89	122	105	37	21	18	0.674902	1.05936	0.915571	0.416802	0.179931	0.184568	0.00193173	-1.73775	down
TRIAE_CS42_4DS_TGACv1_361988_AA1175370	148	146	142	182	206	370	0.724039	0.65451	0.65821	1.05533	0.920953	2.43943	0.00552604	1.10354	up
TRIAE_CS42_5BL_TGACv1_407718_AA1359090	40	43	34	57	105	68	0.282347	0.346008	0.269418	0.608375	0.864048	0.644065	0.00978142	1.25006	up
TRIAE_CS42_7AL_TGACv1_556854_AA1772140	45	57	24	117	348	417	0.990028	1.44051	0.614634	3.94382	9.04404	12.5167	1.60194e-10	3.08194	up
TRIAE_CS42_7DL_TGACv1_604344_AA1997060	28	65	44	76	343	277	0.296732	0.785075	0.535562	1.22465	4.24584	3.96217	5.42361e-06	2.57221	up
MSTRG.40963	139	101	95	194	267	152	0.876894	0.690814	0.802964	1.93694	1.96667	1.47372	0.000336926	1.16689	up
TRIAE_CS42_5DL_TGACv1_433131_AA1403070	187	195	185	60	72	89	2.03039	2.4539	2.31562	1.02038	0.924662	1.37504	0.00186903	-1.06234	down
TRIAE_CS42_4AL_TGACv1_289420_AA0970770	246	239	281	3026	2611	1285	4.3854	4.82033	5.73862	79.2345	53.6416	30.3013	7.12376e-34	3.48277	up
TRIAE_CS42_5BL_TGACv1_404132_AA1285860	64	54	49	467	340	156	0.803717	0.759564	0.669628	8.48338	4.81841	2.57854	2.06262e-11	2.85601	up
TRIAE_CS42_4DS_TGACv1_361072_AA1160380	312	454	491	1325	2091	1370	5.46937	9.14349	9.9474	34.7148	42.8883	32.1837	1.30401e-21	2.19168	up
TRIAE_CS42_4BS_TGACv1_328451_AA1087970	69	65	37	1835	1608	293	0.945681	0.967913	0.551287	37.2912	25.8458	5.31513	8.09065e-08	4.77058	up
TRIAE_CS42_4DL_TGACv1_342547_AA1116290	271	264	215	429	553	393	3.46708	3.85017	3.16747	8.34422	8.28117	6.78453	4.36011e-09	1.16856	up
TRIAE_CS42_4AS_TGACv1_308149_AA1026380	556	543	426	886	1076	757	5.52836	5.91521	5.30163	11.8487	10.4306	8.96972	3.03102e-10	1.13203	up
TRIAE_CS42_7AS_TGACv1_569413_AA1815190	64	85	57	105	157	104	0.310196	0.469203	0.317294	0.773066	0.889448	0.680165	0.00559675	1.10993	up
MSTRG.135497	445	521	486	186	179	157	1.84857	2.43188	2.28004	1.11383	0.83029	0.851925	9.78074e-07	-1.17607	down
TRIAE_CS42_U_TGACv1_641497_AA2096450	65	70	63	105	174	106	0.405973	0.499627	0.452568	1.00659	1.28642	0.904954	0.000839673	1.23525	up
TRIAE_CS42_1DL_TGACv1_061519_AA0197570	110	109	92	228	239	117	1.29477	1.46007	1.23966	4.06925	3.2771	1.86011	0.00259349	1.21013	up
TRIAE_CS42_1AL_TGACv1_002908_AA0046240	72	84	66	166	161	110	0.678084	0.90639	0.70978	2.38414	1.7764	1.4018	0.000742123	1.2805	up
TRIAE_CS42_6BS_TGACv1_513284_AA1637280	230	209	170	57	87	78	3.04022	3.14918	2.58392	1.12893	1.33993	1.38376	0.000186902	-1.16249	down
TRIAE_CS42_1BL_TGACv1_030695_AA0098090	66	37	43	120	137	58	0.729353	0.46525	0.546326	2.01728	1.77658	0.869791	0.00822567	1.41672	up
MSTRG.82717	63	31	37	47	145	254	0.550718	0.268739	0.370623	0.675198	1.23046	2.77334	0.00176776	2.06584	up
TRIAE_CS42_5DL_TGACv1_435762_AA1454600	98	128	124	27	48	20	0.576167	0.85295	0.833808	0.234038	0.326826	0.157532	0.00111425	-1.61886	down
TRIAE_CS42_1AL_TGACv1_003709_AA0051150	70	56	57	179	203	75	0.346875	0.314496	0.323346	1.34913	1.1788	0.500482	0.000768031	1.6181	up
TRIAE_CS42_1BS_TGACv1_050697_AA0174530	110	103	81	28	40	26	2.00172	2.12864	1.68626	0.768024	0.847617	0.630543	0.00305016	-1.35283	down
MSTRG.75751	192	197	210	75	83	49	0.932542	1.10312	1.16452	0.550602	0.53188	0.321188	0.000464856	-1.24101	down
TRIAE_CS42_7BL_TGACv1_580925_AA1915960	309	357	380	102	133	141	2.05617	2.71626	2.90937	1.02466	1.03196	1.2663	1.33678e-05	-1.1897	down
MSTRG.7706	453	323	159	537	783	679	3.33892	3.35022	1.51826	5.43572	5.72084	6.78164	2.88071e-05	1.40868	up
MSTRG.67123	2379	1985	1849	3675	3346	3436	12.5144	12.0359	11.6606	29.4236	21.6711	26.236	1.21477e-11	1.06933	up
MSTRG.17532	420	349	291	630	704	511	3.31508	3.1676	2.59545	7.2679	6.25778	5.32521	8.42322e-08	1.10621	up
TRIAE_CS42_4DL_TGACv1_343316_AA1133120	20	17	12	214	511	176	0.144601	0.143711	0.101491	2.42182	4.45972	1.77032	7.52808e-25	4.45669	up
TRIAE_CS42_4BL_TGACv1_320848_AA1050110	24	37	16	136	445	170	0.174382	0.308515	0.129325	1.53774	3.87789	1.70832	3.01372e-13	3.52093	up
TRIAE_CS42_3B_TGACv1_220877_AA0722120	60	60	57	5	21	15	0.675276	0.764991	0.737154	0.076776	0.274448	0.216541	0.00861775	-1.85209	down
TRIAE_CS42_4AS_TGACv1_307080_AA1016780	42	25	18	137	369	148	0.322993	0.221233	0.159549	1.62559	3.36308	1.55791	1.55526e-12	3.20909	up
TRIAE_CS42_2DS_TGACv1_180649_AA0611150	155	186	180	48	72	83	1.8069	2.48093	2.4189	0.84817	0.982981	1.30438	0.00556564	-1.07602	down
TRIAE_CS42_2BS_TGACv1_145856_AA0447300	83	85	133	15	18	41	1.12108	1.30705	2.05723	0.300605	0.274257	0.731676	0.00741217	-1.73286	down
TRIAE_CS42_5AL_TGACv1_374581_AA1203830	55	79	50	140	498	219	0.503625	0.81341	0.482903	1.83778	4.56958	2.59284	3.73299e-08	2.45054	up
TRIAE_CS42_5BL_TGACv1_404494_AA1301920	71	91	51	185	655	275	0.554492	0.851531	0.440832	2.2285	4.97669	2.73282	8.05028e-10	2.62321	up
TRIAE_CS42_5DL_TGACv1_435275_AA1448220	89	84	71	213	558	283	0.724367	0.762727	0.621662	2.46981	4.55466	2.97002	9.59139e-13	2.36581	up
MSTRG.109318	0	0	0	48	75	85	0	0	0	0.997884	1.20888	1.59536	8.05525e-10	8.8466	up
TRIAE_CS42_6AL_TGACv1_471582_AA1511400	2690	2647	1919	3201	4437	4635	27.1667	30.5063	22.2927	49.1034	52.3555	63.1738	1.23541e-09	1.05595	up
TRIAE_CS42_6BL_TGACv1_499606_AA1587120	618	710	528	652	1055	1447	7.42811	9.73118	7.30393	11.8987	14.8181	23.474	0.000579314	1.05475	up
TRIAE_CS42_3AL_TGACv1_194089_AA0626100	33	35	20	106	1122	540	0.204068	0.24647	0.138516	1.00846	8.21676	4.56612	3.85713e-06	4.54319	up
MSTRG.37226	163	124	126	36	32	55	1.01596	0.858421	0.908644	0.319967	0.219924	0.436176	0.00112843	-1.42904	down
TRIAE_CS42_3B_TGACv1_221225_AA0734360	27	15	32	80	1156	423	0.207647	0.132553	0.283338	0.944851	10.5326	4.44745	4.18915e-05	4.67677	up
TRIAE_CS42_7AL_TGACv1_561936_AA1803400	161	156	98	150	358	342	2.03929	2.25683	1.42863	2.89533	5.3212	5.8611	0.000848103	1.31282	up
TRIAE_CS42_6AL_TGACv1_472927_AA1527290	28	20	14	61	76	53	0.116258	0.095673	0.063768	0.384947	0.372569	0.296371	0.000344454	1.92188	up
TRIAE_CS42_5BL_TGACv1_404817_AA1311720	93	79	99	29	11	27	1.50314	1.44655	1.83763	0.701835	0.198067	0.58343	0.00768444	-1.67833	down
TRIAE_CS42_5AS_TGACv1_392851_AA1265460	155	118	113	112	275	394	1.57655	1.36817	1.31938	1.72792	3.265	5.41262	0.00754204	1.30412	up
TRIAE_CS42_3AS_TGACv1_212263_AA0699310	5079	4621	4712	1351	2312	2006	106.214	110.304	113.381	42.9246	56.4913	56.6082	7.40177e-12	-1.0656	down
TRIAE_CS42_5BL_TGACv1_406522_AA1346490	6	10	0	94	108	61	0.056189	0.11085	0	1.45858	1.29076	0.839732	8.90804e-10	4.34317	up
TRIAE_CS42_5AL_TGACv1_375015_AA1213980	46	40	16	387	378	344	0.684282	0.687537	0.270851	8.92197	6.69964	7.05319	1.75733e-31	3.76478	up
TRIAE_CS42_5DL_TGACv1_433016_AA1398230	82	39	37	396	500	469	1.23678	0.674447	0.641984	9.14431	8.87979	9.61329	1.01725e-34	3.42638	up
TRIAE_CS42_4BL_TGACv1_321363_AA1059630	429	462	381	588	900	606	5.08407	6.30485	5.00685	9.15826	10.749	8.83879	2.05749e-07	1.0005	up
TRIAE_CS42_1AL_TGACv1_009365_AA0055660	1317	972	562	437	215	319	11.7699	9.91243	5.77997	5.92838	2.23602	3.84545	0.0051828	-1.18889	down
TRIAE_CS42_U_TGACv1_643126_AA2127630	42	35	33	78	61	92	0.487046	0.464469	0.432524	1.37138	0.820096	1.43776	0.00562968	1.39382	up
TRIAE_CS42_5BL_TGACv1_413043_AA1367940	99	92	55	233	361	136	1.49714	1.58678	0.951846	5.37849	6.41801	2.78729	7.3753e-06	1.85368	up
TRIAE_CS42_2BL_TGACv1_129770_AA0395310	447	326	524	11	103	51	7.72947	6.42586	10.4295	0.274264	2.07842	1.18591	0.00460471	-2.76445	down
TRIAE_CS42_7AS_TGACv1_571244_AA1846230	724	651	583	2345	1746	1206	4.70693	4.82556	4.35929	23.1629	13.2653	10.5872	3.85267e-11	1.76224	up
TRIAE_CS42_6DL_TGACv1_528750_AA1715980	58	43	27	60	195	138	0.312627	0.281853	0.127541	0.381207	1.09929	1.23006	0.000372398	1.88788	up
TRIAE_CS42_7DS_TGACv1_622328_AA2037720	616	605	662	1567	1555	835	4.01722	4.50635	4.96874	15.5313	11.857	7.34902	4.03318e-07	1.37087	up
TRIAE_CS42_6BL_TGACv1_499501_AA1584390	62	66	78	96	237	100	0.258454	0.454214	0.520272	0.562943	1.20447	0.777647	0.00609495	1.31577	up
TRIAE_CS42_7BS_TGACv1_592280_AA1934870	98	64	54	322	285	147	0.720066	0.516382	0.377532	2.89867	2.08069	1.44098	1.27083e-07	2.1298	up
TRIAE_CS42_7AS_TGACv1_571198_AA1845710	67	78	51	208	239	138	0.501899	0.663632	0.436112	2.36578	2.09232	1.39338	7.4e-08	1.87425	up
TRIAE_CS42_6DS_TGACv1_544611_AA1748920	196	185	120	601	417	228	1.17507	1.27188	0.828865	5.47696	2.91224	1.85242	9.35808e-05	1.64968	up
TRIAE_CS42_6AS_TGACv1_487866_AA1573300	178	190	186	458	443	182	1.12068	1.36125	1.34888	4.38212	3.25592	1.5428	0.00235035	1.26667	up
TRIAE_CS42_7AL_TGACv1_557755_AA1785700	133	101	89	160	237	178	1.44167	1.24106	1.10329	2.63289	3.00234	2.60537	0.000109442	1.12674	up
TRIAE_CS42_6BS_TGACv1_513504_AA1643730	188	143	123	533	348	147	1.09783	0.923852	0.81262	4.65211	2.33758	1.14202	0.00303234	1.52036	up
TRIAE_CS42_7DS_TGACv1_621479_AA2016820	61	47	60	159	158	75	0.471921	0.412734	0.531642	1.86136	1.43115	0.778976	0.00117638	1.52551	up
TRIAE_CS42_4AS_TGACv1_307293_AA1019260	93	112	109	193	247	118	0.698615	0.967866	0.944901	2.22214	2.1953	1.20072	0.00552933	1.10963	up
TRIAE_CS42_2AL_TGACv1_094123_AA0292860	638	499	416	607	1037	1112	7.23135	6.35965	5.48983	9.85785	11.633	15.3482	6.78507e-06	1.12244	up
TRIAE_CS42_4AL_TGACv1_288889_AA0960680	184	203	193	51	83	63	0.971693	1.22343	1.17832	0.408819	0.490766	0.435997	6.37199e-05	-1.2785	down
TRIAE_CS42_5BS_TGACv1_424687_AA1391330	203	130	119	3751	2066	1811	1.56811	1.12014	1.10089	45.6974	19.3229	19.3288	3.35761e-20	4.43438	up
TRIAE_CS42_5DS_TGACv1_456478_AA1471590	319	321	215	6790	3252	2579	3.19389	3.81028	2.43617	114.55	41.7122	35.8978	1.99272e-13	4.23966	up
TRIAE_CS42_5AS_TGACv1_394198_AA1278700	48	16	11	316	330	339	0.462916	0.176465	0.113437	4.63634	3.72712	4.41815	3.87769e-23	4.05553	up
TRIAE_CS42_5AS_TGACv1_394198_AA1278690	121	208	79	3200	1720	1118	1.11665	2.19582	0.836225	44.9944	18.6005	13.9652	4.44003e-09	4.22821	up
TRIAE_CS42_5AL_TGACv1_376957_AA1242740	174	100	106	30	45	52	1.20793	0.791886	0.84313	0.309416	0.362914	0.478315	0.00652449	-1.27321	down
TRIAE_CS42_7DL_TGACv1_603981_AA1991930	477	488	345	2330	3142	1003	3.39457	3.96358	2.81712	25.2237	26.1619	9.64068	9.71616e-07	2.59026	up
TRIAE_CS42_7BL_TGACv1_577418_AA1875080	631	661	506	4124	5286	1800	5.00475	5.98025	4.61828	49.7083	49.0099	19.271	1.29683e-09	2.92649	up
TRIAE_CS42_1AS_TGACv1_019984_AA0073590	1386	1760	1324	2413	2441	3039	15.2132	22.0503	16.7256	40.2515	31.3182	45.0417	3.18364e-08	1.12433	up
TRIAE_CS42_7AL_TGACv1_556285_AA1759970	344	272	251	2880	3570	1219	3.21607	2.85788	2.5206	44.4705	42.3308	15.6816	3.78701e-13	3.43967	up
TRIAE_CS42_2BL_TGACv1_129800_AA0396470	2	12	18	49	76	66	0.018283	0.129125	0.199716	0.740481	0.890572	0.890507	0.000259475	2.82579	up
TRIAE_CS42_2DL_TGACv1_158148_AA0510540	138	195	129	38	43	50	1.30446	2.09583	1.39567	0.546034	0.474661	0.632341	0.000185392	-1.5226	down
TRIAE_CS42_2AL_TGACv1_095262_AA0308800	146	146	119	22	14	15	0.89917	1.05207	0.859145	0.206345	0.106807	0.122216	5.65619e-10	-2.69292	down
TRIAE_CS42_5AL_TGACv1_375760_AA1226770	39	58	32	241	300	86	0.655456	1.10838	0.609785	6.15823	5.8916	1.9467	4.89021e-07	2.56332	up
TRIAE_CS42_3AS_TGACv1_211110_AA0685150	60	83	57	382	240	75	1.25893	1.99123	1.35661	12.195	5.88635	2.10761	0.00048595	2.12879	up
TRIAE_CS42_5DL_TGACv1_436444_AA1461030	81	55	29	337	298	119	1.38589	1.06338	0.555563	8.81216	5.98904	2.76498	4.30582e-07	2.52575	up
TRIAE_CS42_3AL_TGACv1_198518_AA0668780	37	27	11	40	182	62	0.287998	0.239786	0.099573	0.481701	1.68864	0.661714	0.00372844	2.16653	up
TRIAE_CS42_6DL_TGACv1_526988_AA1696740	183	241	196	65	58	75	0.833376	1.2026	1.04185	0.443282	0.301817	0.449535	0.000170256	-1.34325	down
TRIAE_CS42_5AL_TGACv1_374866_AA1210520	67	105	118	31	35	23	0.366231	0.66305	0.748338	0.259121	0.220905	0.169999	0.00997619	-1.42661	down
TRIAE_CS42_3AS_TGACv1_212615_AA0702110	8	8	6	41	50	52	0.059988	0.070927	0.049572	0.500343	0.468284	0.564466	3.18879e-06	3.00105	up
TRIAE_CS42_6DL_TGACv1_526384_AA1681470	260	170	132	1571	2532	770	3.2665	2.43944	1.89588	29.9985	37.2043	13.054	4.6848e-10	3.40432	up
TRIAE_CS42_7BS_TGACv1_592375_AA1936900	215	331	265	1645	1056	577	1.49166	2.61979	2.11051	17.3562	8.56688	5.40304	0.00037833	2.3347	up
TRIAE_CS42_6AL_TGACv1_471150_AA1503570	110	59	58	273	595	170	0.967291	0.585745	0.588148	3.65617	6.1379	2.02088	2.49743e-08	2.46352	up
TRIAE_CS42_3DS_TGACv1_273589_AA0932290	22	14	18	129	200	53	0.186172	0.130544	0.174696	1.72511	2.02584	0.607198	3.0314e-08	3.09952	up
TRIAE_CS42_6BL_TGACv1_500192_AA1600940	20	31	7	480	474	115	0.259832	0.455781	0.100218	9.60088	7.28549	2.03969	2.773e-06	4.51197	up
TRIAE_CS42_5AL_TGACv1_374818_AA1209560	118	124	113	252	345	292	0.828197	0.994667	0.908211	2.69114	2.83332	2.77517	1.23564e-13	1.61356	up
TRIAE_CS42_5BL_TGACv1_404316_AA1295270	268	244	200	326	514	640	1.72993	1.73223	1.36131	3.22843	3.75059	5.39516	1.33112e-06	1.35092	up
TRIAE_CS42_5DL_TGACv1_433273_AA1407830	294	246	242	307	516	463	1.59703	1.52354	1.51262	2.52918	3.27683	3.39746	9.51562e-06	1.00411	up
TRIAE_CS42_7BS_TGACv1_592627_AA1941750	95	81	91	131	210	157	0.522859	0.509288	0.579756	1.09768	1.35525	1.17097	0.000106271	1.18209	up
MSTRG.58946	100	117	135	36	43	39	1.51051	2.01333	2.34233	0.828313	0.760628	0.788071	0.00294255	-1.29075	down
TRIAE_CS42_2DS_TGACv1_178348_AA0594360	402	405	483	137	186	195	2.95087	3.38774	4.07851	1.51976	1.59285	1.92924	6.06122e-05	-1.02989	down
TRIAE_CS42_3DL_TGACv1_249921_AA0858590	104	133	293	6	33	34	0.820071	1.08339	2.58913	0.063272	0.269606	0.322851	0.000141974	-2.6338	down
TRIAE_CS42_4AL_TGACv1_292421_AA0998790	583	534	752	183	245	319	3.33191	3.43937	4.95145	1.53313	1.65325	2.45085	0.000686392	-1.03475	down
TRIAE_CS42_7DS_TGACv1_621408_AA2014650	65	39	22	253	132	61	1.41226	0.96564	0.527422	8.3542	3.33328	1.76826	0.00119683	2.1955	up
TRIAE_CS42_5BL_TGACv1_404191_AA1289280	146	99	65	145	291	315	1.68688	1.30199	0.853311	2.5458	3.92855	4.90158	0.00011391	1.57556	up
TRIAE_CS42_5AL_TGACv1_379509_AA1256480	50	39	33	188	165	118	0.552613	0.506854	0.43301	3.35974	2.27302	1.8843	1.47107e-09	2.26858	up
TRIAE_CS42_5BS_TGACv1_423197_AA1370330	139	94	72	289	310	195	1.84479	1.42327	1.09919	5.82127	4.81541	3.49724	3.03808e-07	1.69664	up
MSTRG.89366	192	129	74	149	390	408	2.35979	1.79387	1.05033	2.73106	5.61393	6.84948	0.000951744	1.55448	up
TRIAE_CS42_5DS_TGACv1_458100_AA1492020	147	165	131	403	308	235	2.08603	2.67372	2.14149	8.68137	5.09708	4.49253	2.15454e-05	1.41324	up
TRIAE_CS42_5BL_TGACv1_404158_AA1287290	12	21	22	71	128	74	0.120147	0.253895	0.26527	1.14937	1.60347	1.0714	3.61172e-07	2.56954	up
TRIAE_CS42_5AS_TGACv1_392869_AA1265640	205	107	111	365	405	287	2.4167	1.43127	1.50555	6.53167	5.57196	4.57114	5.66515e-08	1.63987	up
TRIAE_CS42_5AL_TGACv1_374213_AA1193820	85	72	28	112	244	201	1.0543	1.02101	0.396509	2.11756	3.54317	3.37537	7.60957e-05	1.88037	up
TRIAE_CS42_1AL_TGACv1_004279_AA0053040	111	128	94	231	544	154	1.95644	2.58898	1.91209	6.2004	11.2459	3.67767	0.000133603	1.72551	up
TRIAE_CS42_U_TGACv1_643016_AA2126200	63	81	41	129	335	86	1.19763	1.7651	0.900279	3.75778	7.50961	2.21008	0.00137507	1.81413	up
TRIAE_CS42_1BL_TGACv1_030713_AA0098740	79	55	47	194	211	69	1.62918	1.29576	1.1004	6.0941	5.08626	1.91506	0.00139819	1.6977	up
TRIAE_CS42_3B_TGACv1_226269_AA0815470	55	29	37	75	112	65	0.24288	0.144258	0.186668	0.507884	0.587228	0.38888	0.00634735	1.35333	up
TRIAE_CS42_4BL_TGACv1_320475_AA1040760	96	119	109	360	1244	1048	1.01267	1.43718	1.33023	5.81978	15.4801	15.0596	8.12062e-21	3.2793	up
TRIAE_CS42_5BL_TGACv1_404139_AA1286130	0	0	0	83	264	66	0	0	0	2.20174	5.41872	1.56392	1.1872e-11	9.7758	up
TRIAE_CS42_3AL_TGACv1_194146_AA0627440	24	24	13	41	203	240	0.172726	0.202489	0.110881	0.451914	1.75422	2.39314	3.29266e-07	3.25483	up
TRIAE_CS42_5BL_TGACv1_407972_AA1360710	5	3	2	56	73	61	0.048686	0.025488	0.016016	0.9418	0.948321	0.911272	8.54774e-11	4.54961	up
TRIAE_CS42_5DL_TGACv1_433263_AA1407510	2	0	0	161	267	86	0.011167	0	0	2.71729	3.47747	1.28733	2.5164e-11	8.2841	up
TRIAE_CS42_U_TGACv1_641158_AA2086950	34	14	15	57	168	59	0.34624	0.153542	0.175413	0.877453	1.99601	0.801413	0.000131179	2.43742	up
TRIAE_CS42_1AL_TGACv1_002432_AA0041900	514	483	457	377	1224	958	4.60204	4.81241	4.64809	4.92082	12.7918	11.5821	0.00399994	1.06997	up
TRIAE_CS42_1BL_TGACv1_031713_AA0119490	312	331	275	381	1016	630	3.17567	3.83942	3.22008	5.82683	12.278	8.60215	3.39001e-06	1.39725	up
TRIAE_CS42_1BL_TGACv1_032766_AA0133950	78	79	63	98	294	323	1.10434	1.26684	1.01835	2.10788	4.87899	6.17679	1.3865e-05	1.96915	up
TRIAE_CS42_3DL_TGACv1_252924_AA0892640	30	39	35	58	328	268	0.326418	0.477894	0.437838	0.965793	4.20062	3.97098	3.51173e-07	2.88612	up
TRIAE_CS42_U_TGACv1_643085_AA2127120	83	97	86	234	728	552	0.840914	1.1247	1.00123	3.61559	8.67778	7.59607	1.30308e-15	2.75867	up
TRIAE_CS42_3B_TGACv1_222710_AA0769340	31	35	11	75	313	286	0.40659	0.52864	0.160809	1.52966	4.94636	5.22455	2.09707e-09	3.39426	up
TRIAE_CS42_1DL_TGACv1_061441_AA0195350	104	104	90	91	298	366	1.32653	1.51695	1.32337	1.7545	4.44688	6.31664	0.00149505	1.60944	up
TRIAE_CS42_2AL_TGACv1_094549_AA0299530	63	41	23	108	278	109	0.605593	0.453016	0.251993	1.58927	3.16693	1.42311	1.34889e-05	2.23341	up
TRIAE_CS42_5DL_TGACv1_433916_AA1425190	62	93	53	68	449	342	0.810418	1.39371	0.787053	1.34177	6.8839	6.06113	0.000146949	2.2769	up
TRIAE_CS42_7BS_TGACv1_592732_AA1943780	137	221	152	150	517	452	1.57679	2.9125	2.02397	2.62927	6.98827	7.05735	0.00364313	1.37884	up
TRIAE_CS42_5BL_TGACv1_407194_AA1354250	27	33	9	50	360	279	0.399536	0.571462	0.150318	1.15854	6.4504	5.76269	9.35803e-08	3.56608	up
TRIAE_CS42_7DS_TGACv1_622925_AA2047350	160	179	150	164	462	340	1.89124	2.42355	2.04988	2.95351	6.4027	5.45058	0.000979815	1.23768	up
TRIAE_CS42_U_TGACv1_642235_AA2113930	104	94	96	739	664	387	1.1008	1.12266	1.15352	11.9635	8.19503	5.51196	1.0812e-24	2.91682	up
TRIAE_CS42_2DL_TGACv1_158113_AA0509590	942	664	707	4675	4695	3108	10.1909	8.19365	8.79474	76.8295	59.3515	45.3797	6.59275e-47	2.74483	up
TRIAE_CS42_2BL_TGACv1_130682_AA0416020	589	578	508	2968	3177	1913	5.41962	6.07343	5.37338	41.5062	34.1698	23.7632	9.07163e-40	2.56733	up
TRIAE_CS42_6BL_TGACv1_499667_AA1588720	1094	880	778	7569	14397	9756	5.676	5.23897	4.62761	57.7391	86.6632	67.9572	4.04849e-119	3.80569	up
TRIAE_CS42_6AL_TGACv1_472560_AA1523640	1104	877	1010	8992	16843	11927	8.67565	7.85547	9.12086	107.23	154.535	126.394	6.70788e-139	3.93237	up
TRIAE_CS42_6DL_TGACv1_526343_AA1680050	1778	1298	1149	11319	18814	15405	12.1446	10.0396	9.13149	112.644	143.35	138.982	5.72354e-130	3.72234	up
TRIAE_CS42_4AS_TGACv1_309415_AA1030920	33	33	51	50	126	90	0.170957	0.187628	0.334903	0.431803	0.851608	0.726881	0.00951056	1.4361	up
TRIAE_CS42_6AL_TGACv1_471066_AA1502080	347	398	438	89	196	187	3.96932	5.19416	5.75562	1.53254	2.61906	2.87938	0.00259734	-1.06112	down
TRIAE_CS42_6DL_TGACv1_526310_AA1679180	426	366	362	97	152	203	1.9756	1.93679	1.93313	0.679137	0.824015	1.27055	0.00108259	-1.05727	down
TRIAE_CS42_3DL_TGACv1_250120_AA0862410	27	38	28	63	96	51	0.464053	0.734309	0.54359	1.63516	1.92531	1.18821	0.00714799	1.44947	up
MSTRG.86254	190	164	151	52	37	65	0.779972	0.744103	0.705063	0.282516	0.154933	0.317313	0.000726116	-1.38903	down
MSTRG.133903	17	9	19	41	54	44	0.134213	0.08245	0.175599	0.523856	0.538243	0.584358	0.00303482	1.9195	up
MSTRG.86768	1030	1045	394	269	169	254	4.11916	4.77392	1.81407	1.63249	0.786868	1.36855	0.00042204	-1.48755	down
TRIAE_CS42_1DL_TGACv1_061649_AA0200990	298	274	221	704	543	217	3.44338	3.72937	2.94637	12.7952	7.50531	3.3611	0.00997122	1.20915	up
TRIAE_CS42_4AL_TGACv1_290530_AA0986310	230	172	121	413	353	177	1.14608	1.1518	0.677227	3.13357	1.96274	1.46064	0.0075866	1.17908	up
TRIAE_CS42_5BL_TGACv1_404654_AA1307490	95	96	91	19	29	21	1.20322	1.33342	1.26021	0.374589	0.400596	0.361053	0.00012401	-1.74581	down
TRIAE_CS42_7AS_TGACv1_570613_AA1838230	1520	1735	2313	420	778	740	10.5274	13.5796	19.7894	5.29226	8.75792	9.0644	3.58663e-06	-1.25871	down
MSTRG.44954	304	188	213	422	468	276	1.82784	1.54523	1.62354	3.6601	3.13893	2.21296	0.0008209	1.0352	up
MSTRG.99702	212	182	221	75	68	100	0.77499	0.760738	0.931415	0.412627	0.2911	0.49095	0.00522403	-1.03036	down
MSTRG.112946	106	89	58	209	266	138	0.630806	0.609757	0.397323	1.8987	1.86293	1.38304	2.17169e-05	1.57749	up
MSTRG.8950	201	96	87	371	448	311	1.9082	1.09174	1.05592	4.74998	4.62863	4.25203	1.12712e-08	1.87776	up
MSTRG.93717	296	299	292	70	91	148	1.62676	1.85371	1.83121	0.54605	0.544257	1.13722	0.000897913	-1.2232	down
TRIAE_CS42_2BS_TGACv1_145978_AA0451650	97	131	68	241	228	113	1.27576	1.96923	1.02466	4.84001	3.51947	2.01087	0.00751997	1.28198	up
MSTRG.97044	81	76	57	101	180	130	1.9767	2.11848	1.59395	3.74796	5.16524	4.30828	0.000728147	1.22417	up
MSTRG.85605	116	87	78	151	202	133	2.07723	1.75884	1.58301	4.03515	4.17689	3.25884	0.000959004	1.08832	up
MSTRG.56996	67	106	138	12	13	42	1.09736	1.9083	2.62855	0.265742	0.221651	0.956593	0.00991405	-1.92605	down
TRIAE_CS42_1BS_TGACv1_050900_AA0176530	103	71	72	344	462	281	1.71358	1.33774	1.37773	8.69277	9.0049	6.31898	6.68394e-22	2.43983	up
TRIAE_CS42_2BS_TGACv1_145859_AA0447410	120	74	68	18	34	18	1.67282	1.18446	1.10772	0.316853	0.551616	0.337515	0.00339366	-1.61272	down
TRIAE_CS42_7DS_TGACv1_622549_AA2041560	168	171	193	27	69	64	2.42685	2.82631	3.20366	0.589381	1.16328	1.24647	0.000583939	-1.46765	down
TRIAE_CS42_6DS_TGACv1_544597_AA1748840	62	21	23	109	97	65	1.15084	0.432104	0.474082	3.06155	2.09211	1.62894	0.00595076	1.69796	up
TRIAE_CS42_3DL_TGACv1_252048_AA0887280	93	106	64	248	175	100	2.88404	3.78093	2.2902	11.779	6.36342	4.18766	0.00951634	1.31962	up
MSTRG.67365	221	240	216	669	479	334	3.43761	3.88799	3.48278	14.5874	7.66352	6.37481	1.58539e-05	1.45159	up
MSTRG.63583	880	836	784	1383	1413	1292	4.13271	4.44573	4.16172	10.0747	8.0808	8.3691	2.51689e-12	1.01541	up
MSTRG.59386	69	62	64	5	17	19	0.488048	0.506106	0.527004	0.043513	0.136377	0.176734	0.00339469	-1.97567	down
TRIAE_CS42_6BS_TGACv1_513770_AA1649090	18	25	12	225	432	102	0.1863	0.295511	0.140042	3.55561	5.25452	1.4312	3.87917e-15	4.04314	up
TRIAE_CS42_3AL_TGACv1_194790_AA0639570	12	17	18	277	583	131	0.199402	0.339312	0.361172	7.53851	12.2042	3.1468	1.33109e-20	4.63685	up
MSTRG.81171	54	45	18	90	127	112	0.666607	0.57655	0.212053	1.37552	1.48139	1.78097	0.000245182	1.80005	up
MSTRG.110036	166	140	124	46	43	47	1.22994	1.03907	0.996263	0.574606	0.358243	0.443785	0.000280848	-1.34807	down
TRIAE_CS42_2AS_TGACv1_115066_AA0370730	153	110	221	584	413	674	1.15934	0.949193	1.93512	6.73865	3.66648	6.91506	1.66201e-09	2.10441	up
MSTRG.98495	237	231	204	97	98	66	1.32385	1.56309	1.32509	1.05593	0.67417	0.551688	0.00114985	-1.06136	down
TRIAE_CS42_3DS_TGACv1_272688_AA0923900	48	64	42	358	345	70	0.858072	1.30538	0.866216	9.81499	7.2758	1.69733	7.912e-06	2.62648	up
MSTRG.20459	143	179	159	46	74	59	0.875357	1.26454	1.01678	0.389015	0.473467	0.431647	0.00189088	-1.14854	down
MSTRG.78797	216	176	258	51	41	98	1.82073	1.69113	2.49273	0.651479	0.399354	1.09918	0.00257742	-1.46082	down
TRIAE_CS42_6AL_TGACv1_470854_AA1496470	32	43	12	80	71	83	0.577918	0.906736	0.240183	2.24238	1.52972	2.06317	0.00498759	1.74917	up
TRIAE_CS42_2DL_TGACv1_160529_AA0551440	564	534	572	175	237	214	4.30959	4.63922	4.98496	2.01268	2.11002	2.20429	1.72882e-09	-1.1258	down
TRIAE_CS42_5AL_TGACv1_374343_AA1197240	113	130	89	370	213	140	0.747448	0.992104	0.657974	3.72602	1.6097	1.32082	0.00281512	1.46085	up
TRIAE_CS42_1AL_TGACv1_001965_AA0037320	134	224	120	331	317	216	3.06712	5.88169	3.17504	11.5456	8.50291	6.68834	0.00353308	1.15432	up
TRIAE_CS42_U_TGACv1_643582_AA2133170	772	1155	1404	239	439	500	8.71621	14.8924	18.2426	4.09584	5.78861	7.61055	0.000461803	-1.23796	down
MSTRG.5633	454	558	370	142	231	133	5.53777	7.8113	5.26097	2.61618	3.46784	2.29692	4.78298e-05	-1.17229	down
MSTRG.65005	198	189	123	49	70	67	2.90477	3.15449	2.07461	1.08585	1.18918	1.31835	0.00215897	-1.15606	down
TRIAE_CS42_1DL_TGACv1_063189_AA0224800	17	6	8	268	94	46	0.314711	0.118379	0.168987	7.69566	2.07542	1.17408	6.38211e-08	4.11055	up
MSTRG.71560	140	141	103	30	38	45	1.60004	1.84136	1.35339	0.51195	0.501371	0.686223	0.00038044	-1.46353	down
MSTRG.84974	18	14	9	43	61	48	0.07748	0.066747	0.045868	0.358734	0.406121	0.294961	0.000262778	2.19009	up
TRIAE_CS42_1DL_TGACv1_061254_AA0190200	182	138	110	248	354	183	3.23718	2.79759	2.24279	6.72313	7.37834	4.40304	0.000511869	1.16279	up
TRIAE_CS42_7BL_TGACv1_579731_AA1909750	38	15	31	116	104	83	0.864372	0.387973	0.766131	4.21705	2.85454	2.58815	1.1403e-05	2.17183	up
TRIAE_CS42_2AS_TGACv1_112986_AA0349180	4	3	4	273	134	120	0.044099	0.037812	0.052225	4.7273	1.78321	1.83925	1.16646e-19	5.92908	up
MSTRG.119889	494	478	514	148	148	299	6.7308	7.43322	8.04417	3.04482	2.35392	5.49604	0.00887001	-1.01171	down
TRIAE_CS42_7DL_TGACv1_605528_AA2007020	73	76	73	15	19	30	0.719347	0.852074	0.828936	0.219908	0.217767	0.38856	0.00966892	-1.49718	down
TRIAE_CS42_4AS_TGACv1_306462_AA1008680	103	91	81	142	187	139	1.5077	1.51244	1.36051	3.159	3.1978	2.74333	0.000470661	1.06197	up
MSTRG.44144	67	57	84	16	22	21	0.483281	0.49101	0.708251	0.166655	0.181334	0.201047	0.00777169	-1.53175	down
MSTRG.123166	60	67	78	4	25	15	0.662874	0.826672	0.886746	0.115661	0.411624	0.195475	0.00750953	-1.98485	down
TRIAE_CS42_2BS_TGACv1_146458_AA0465600	1942	2221	2168	799	1008	715	9.79009	12.7792	12.5733	6.11607	5.93436	4.86179	8.1535e-10	-1.04266	down
MSTRG.90854	168	192	168	50	42	70	1.38338	1.78818	1.657	0.600297	0.457857	0.769236	0.000469675	-1.39467	down
TRIAE_CS42_1BL_TGACv1_031696_AA0119070	16	10	12	280	103	52	0.35494	0.236759	0.29686	9.62906	2.71006	1.5779	2.41403e-08	3.89066	up
MSTRG.32174	10	4	0	91	74	61	0.054846	0.024398	0	0.784796	0.508767	0.451958	7.8469e-09	4.363	up
MSTRG.87826	166	131	91	292	342	282	0.873256	0.7827	0.55071	2.33105	2.10259	2.00226	3.39778e-09	1.54929	up
MSTRG.63869	477	433	312	184	106	171	1.26094	0.969462	0.969242	0.453007	0.871568	0.444417	0.00520101	-1.0651	down
MSTRG.104959	242	247	234	86	75	107	1.73276	1.94663	1.87569	0.892455	0.602053	0.991973	0.000622622	-1.12145	down
MSTRG.14222	70	87	87	13	31	27	0.460232	0.669557	0.770066	0.114041	0.222907	0.331622	0.00754204	-1.51578	down
MSTRG.66511	119	140	163	26	51	39	2.05748	2.76914	3.26337	0.676661	1.02498	0.910604	0.000167865	-1.59676	down
MSTRG.20548	639	794	1215	236	291	419	3.23813	4.70793	6.47959	1.69529	1.85121	2.86261	0.00108247	-1.20476	down
TRIAE_CS42_3B_TGACv1_220607_AA0711030	139	141	133	42	58	18	1.25723	1.48279	1.38846	0.590667	0.607725	0.206235	0.00271957	-1.52772	down
MSTRG.26713	413	423	367	176	207	107	0.79811	0.938858	1.14064	0.484539	0.463398	0.259419	0.00125466	-1.00289	down
TRIAE_CS42_3DL_TGACv1_251161_AA0878260	847	697	573	1189	1633	1159	11.338	10.6485	8.83471	24.1979	25.5646	20.9486	1.78594e-13	1.20779	up
TRIAE_CS42_2DS_TGACv1_178507_AA0596770	114	103	72	418	252	112	1.4727	1.51405	1.06207	8.21697	3.81214	1.94235	0.000959241	1.78034	up
MSTRG.19900	307	441	511	53	139	188	7.7708	12.7497	14.9007	2.0144	4.1132	6.42925	0.0024141	-1.47014	down
MSTRG.31991	111	56	52	111	152	190	0.523195	0.225762	0.156411	0.447054	0.90727	0.940783	0.00218455	1.36719	up
MSTRG.112999	21	24	34	81	145	67	0.068535	0.08928	0.126657	0.399561	0.553743	0.294883	2.09589e-05	2.1485	up
MSTRG.118281	133	103	94	37	30	29	0.986916	0.89646	0.825775	0.420703	0.249422	0.254489	0.00110804	-1.46162	down
MSTRG.134188	148	170	199	45	40	45	1.43716	1.90527	2.18085	0.628641	0.430745	0.601358	7.48998e-06	-1.69353	down
TRIAE_CS42_5AL_TGACv1_376730_AA1240400	130	109	102	346	488	540	0.739075	0.801756	0.717373	2.76908	3.44609	4.0622	7.52808e-25	2.30778	up
TRIAE_CS42_2DL_TGACv1_159383_AA0537520	45	30	36	109	110	122	0.560865	0.427753	0.507999	2.08208	1.61145	2.05732	3.30016e-07	1.93169	up
TRIAE_CS42_2BS_TGACv1_148526_AA0493470	105	102	134	100	341	359	1.66388	1.83185	2.44328	2.4112	6.32806	7.69027	0.00310606	1.48369	up
MSTRG.102129	306	366	346	132	148	111	1.35236	1.79157	1.77932	0.830292	0.768721	0.655617	5.33533e-05	-1.08965	down
MSTRG.66851	158	119	118	23	41	56	0.779758	0.7943	0.71687	0.20775	0.215104	0.34475	0.0025836	-1.42179	down
TRIAE_CS42_5BL_TGACv1_406189_AA1342000	64	41	31	97	107	67	0.938562	0.681107	0.518327	2.18087	1.8538	1.33956	0.00890415	1.31042	up
MSTRG.128028	177	168	102	10	7	3	1.19319	1.33205	0.799104	0.091892	0.051063	0.018574	2.21661e-14	-4.16558	down
TRIAE_CS42_2DS_TGACv1_179868_AA0609530	383	295	236	492	787	1038	3.45029	3.03278	2.42951	6.60281	8.28247	12.6718	7.8558e-09	1.6445	up
TRIAE_CS42_7DS_TGACv1_623205_AA2050670	379	306	303	678	566	410	2.90142	2.67976	2.67235	7.85146	5.03706	4.2322	0.000173965	1.06373	up
TRIAE_CS42_6BL_TGACv1_501977_AA1622060	45	43	38	679	996	432	0.692425	0.740435	0.659261	15.9066	17.9586	8.99487	1.21054e-49	4.34386	up
TRIAE_CS42_3B_TGACv1_220697_AA0715800	42	56	5	132	151	80	0.723415	1.08752	0.096694	3.43848	3.03993	1.84699	0.00661377	2.1303	up
MSTRG.135660	24	27	10	97	138	72	0.073885	0.104636	0.031034	0.512283	0.530197	0.351337	2.87822e-07	2.62351	up
TRIAE_CS42_4BL_TGACv1_322125_AA1068740	108	96	96	640	371	269	0.91535	0.926516	0.942063	8.30303	3.6932	3.09131	1.14089e-10	2.43177	up
TRIAE_CS42_U_TGACv1_641450_AA2095430	102	121	198	14	29	22	0.979916	1.33007	2.19494	0.20144	0.323356	0.281554	1.42658e-06	-2.43915	down
TRIAE_CS42_3AL_TGACv1_194830_AA0640210	106	81	55	199	210	135	1.29186	1.12013	0.760754	3.69098	2.98723	2.21825	6.97806e-05	1.48367	up
TRIAE_CS42_2BS_TGACv1_145952_AA0450620	145	170	198	36	31	52	2.52994	3.37936	3.97849	0.948618	0.626108	1.20479	1.76311e-05	-1.80701	down
TRIAE_CS42_1DS_TGACv1_080145_AA0241190	466	395	316	1191	1459	1007	7.03489	6.80117	5.48359	27.3193	25.7451	20.5115	8.14883e-29	1.9371	up
TRIAE_CS42_1AS_TGACv1_019883_AA0072390	368	246	208	808	1126	619	6.4758	4.93975	4.21945	21.6314	23.2039	14.7182	3.62003e-15	1.93479	up
MSTRG.32486	46	37	41	70	102	86	0.392094	0.307746	0.328545	0.742933	0.82598	0.859926	0.00119211	1.34757	up
TRIAE_CS42_5DL_TGACv1_433016_AA1398200	167	84	79	266	399	328	1.45617	0.837531	0.793156	3.52735	4.07285	3.86518	7.53295e-10	1.89766	up
MSTRG.37982	61	58	87	147	140	107	0.346779	0.373813	0.510033	1.12476	0.819361	0.617103	0.00345339	1.23298	up
TRIAE_CS42_2DS_TGACv1_181033_AA0611620	299	281	232	474	568	524	1.29277	1.38821	1.15646	3.11756	2.87194	3.05982	4.88156e-13	1.24856	up
MSTRG.136879	40	13	13	87	96	69	0.658057	0.24393	0.235316	2.19366	1.84908	1.52632	0.00012391	2.26524	up
TRIAE_CS42_5BL_TGACv1_406088_AA1340570	421	385	186	90	116	149	2.55915	2.67022	1.29517	0.829525	0.824051	1.22294	0.00469409	-1.1684	down
MSTRG.132242	97	104	95	32	29	30	0.584158	0.690637	0.682985	0.317963	0.193224	0.228336	0.0020219	-1.39728	down
TRIAE_CS42_3DL_TGACv1_253092_AA0893340	264	284	317	628	921	790	1.29639	1.59385	1.82825	4.61194	5.29998	5.16786	4.05458e-21	1.7155	up
TRIAE_CS42_3B_TGACv1_221673_AA0747240	361	294	257	755	936	510	6.25818	5.82133	5.12407	19.9124	18.9687	11.9415	4.78583e-11	1.56938	up
TRIAE_CS42_3DL_TGACv1_250578_AA0870530	3	1	0	56	215	157	0.037563	0.016157	0	1.18395	3.5469	2.98642	2.40997e-13	7.00324	up
MSTRG.116396	31	17	21	47	77	66	0.26547	0.175711	0.325119	0.562916	0.855133	0.885081	0.00106323	1.75605	up
TRIAE_CS42_3B_TGACv1_221408_AA0739970	244	299	307	1126	1250	947	1.05897	1.48536	1.53774	7.4478	6.36117	5.56473	5.67329e-32	2.25734	up
MSTRG.137868	130	85	87	39	28	15	0.891651	0.664368	0.686914	0.402298	0.222362	0.133868	0.00807117	-1.55105	down
TRIAE_CS42_4DL_TGACv1_343145_AA1130560	89	65	46	366	123	129	1.06947	0.881766	0.621558	6.40161	1.71665	2.06609	0.000677703	2.00995	up
TRIAE_CS42_5BL_TGACv1_404792_AA1310920	44	61	37	302	225	149	0.297431	0.471047	0.286082	3.14276	1.80506	1.38027	2.50396e-10	2.57009	up
MSTRG.15911	189	154	107	28	57	63	0.705995	0.686409	0.478308	0.210488	0.337923	0.289739	0.00523097	-1.30987	down
TRIAE_CS42_3AS_TGACv1_212149_AA0698160	105	145	144	20	16	33	0.628785	0.997567	0.992267	0.179632	0.107446	0.261627	9.14324e-06	-2.21207	down
TRIAE_CS42_U_TGACv1_640979_AA2081270	138	156	137	1756	1197	485	1.96634	2.53216	2.23966	38.1357	19.9936	9.36055	3.50508e-07	3.3199	up
TRIAE_CS42_1BL_TGACv1_030445_AA0090830	39	25	28	80	86	84	0.393457	0.29089	0.328887	1.2282	1.01738	1.14755	5.7715e-05	1.75324	up
MSTRG.17540	93	96	77	16	0	6	0.322305	0.379535	0.306647	0.080319	0	0.023568	0.000502844	-3.20765	down
TRIAE_CS42_4AS_TGACv1_307092_AA1016900	424	383	452	484	884	788	2.31833	1.70592	2.79027	3.30418	4.80205	5.76541	5.95071e-06	1.05139	up
TRIAE_CS42_3DS_TGACv1_273028_AA0927660	280	274	199	437	563	383	3.81052	4.25021	3.1059	9.02126	8.94776	7.02499	1.61555e-07	1.17286	up
MSTRG.44408	498	505	429	180	203	191	2.0712	2.43847	2.05976	1.16714	1.01793	1.1203	3.76413e-07	-1.01874	down
TRIAE_CS42_6BL_TGACv1_503194_AA1627450	547	614	468	646	1067	1558	2.60622	3.29482	2.68585	4.12564	5.47839	9.94281	3.50644e-05	1.29622	up
TRIAE_CS42_6BL_TGACv1_500836_AA1610460	443	421	487	170	182	195	1.90379	2.06462	2.41193	1.10834	0.912072	1.1286	1.38294e-05	-1.00582	down
MSTRG.22461	179	126	74	231	262	247	1.94449	1.39233	0.843945	3.01753	2.86207	3.34189	0.00028692	1.28627	up
MSTRG.68106	452	375	327	737	913	475	4.70299	3.92727	4.62916	6.40952	5.76359	3.37193	6.71888e-06	1.17829	up
MSTRG.48072	132	89	71	247	195	184	0.621282	0.470293	0.399812	1.7999	1.05224	1.20286	7.01247e-05	1.43425	up
MSTRG.39590	220	161	151	288	317	302	0.923825	0.772593	0.732002	1.84161	1.569	1.71324	5.14473e-06	1.08034	up
TRIAE_CS42_3AS_TGACv1_211303_AA0688210	42	37	29	64	194	95	0.168636	0.230179	0.132379	0.501475	0.974713	0.708939	9.48239e-05	1.96181	up
TRIAE_CS42_7DS_TGACv1_623918_AA2057390	145	129	91	221	230	190	1.48473	1.50422	1.07159	3.43245	2.75011	2.6255	0.000192845	1.12388	up
TRIAE_CS42_1BL_TGACv1_030970_AA0104750	128	171	145	260	254	223	1.26969	1.91152	1.61253	3.80679	2.90897	2.97358	0.00064441	1.03012	up
TRIAE_CS42_7AS_TGACv1_569178_AA1809310	192	157	180	56	22	47	3.40751	3.18465	3.68863	1.51226	0.450335	1.1215	0.0004471	-1.7373	down
MSTRG.103527	81	59	42	78	160	111	1.32875	1.10027	0.790079	1.96566	3.09323	2.47124	0.00685587	1.22447	up
MSTRG.21914	457	415	365	194	121	147	2.3777	2.63822	2.57565	1.55508	0.937556	1.16286	0.000959142	-1.08843	down
TRIAE_CS42_7BL_TGACv1_578732_AA1899330	89	55	55	215	144	151	0.868631	0.607426	0.610126	3.19131	1.63763	1.98339	2.31376e-05	1.69839	up
MSTRG.80322	1281	1240	1316	548	510	473	7.67243	8.47796	9.07207	4.98898	3.57067	3.82535	2.25908e-08	-1.01926	down
TRIAE_CS42_5AL_TGACv1_374203_AA1193560	68	29	72	407	189	122	0.755553	0.363295	0.962939	7.41433	2.62369	1.84826	2.64986e-05	2.44107	up
MSTRG.137474	17	13	7	57	74	67	0.283783	0.108259	0.062	0.675099	0.994288	1.12893	6.15545e-07	2.72671	up
TRIAE_CS42_3DL_TGACv1_251378_AA0880860	35	43	27	194	128	55	0.477633	0.670271	0.417406	4.06724	2.05404	1.01409	0.000305228	2.17319	up
TRIAE_CS42_6BL_TGACv1_499764_AA1591210	84	94	67	111	198	109	0.573872	0.738376	0.525333	1.15926	1.59397	1.01063	0.00920842	1.04443	up
TRIAE_CS42_4BL_TGACv1_320741_AA1047630	101	124	134	20	31	53	0.406822	0.569083	0.622758	0.122994	0.145191	0.289593	0.00594512	-1.50248	down
MSTRG.47067	127	103	92	205	253	195	0.858697	0.774912	0.697917	2.04874	1.95172	1.7358	3.14336e-07	1.32069	up
TRIAE_CS42_7DS_TGACv1_624905_AA2063870	110	104	97	21	21	28	0.784087	0.851411	0.798724	0.228172	0.175378	0.268905	3.41333e-05	-1.84602	down
MSTRG.87144	152	134	115	37	64	57	0.773163	0.772428	0.732164	0.276484	0.375417	0.375473	0.0079994	-1.05458	down
TRIAE_CS42_7AL_TGACv1_556732_AA1769910	695	606	500	1088	1229	776	5.08563	5.06502	4.20827	12.1011	10.5174	7.66767	4.46171e-07	1.0841	up
TRIAE_CS42_3AL_TGACv1_196489_AA0660780	348	193	250	305	374	728	1.54521	0.987114	1.27677	1.98283	1.67835	4.17833	0.00663035	1.14943	up
TRIAE_CS42_2AL_TGACv1_096364_AA0318930	144	202	96	349	410	258	1.44295	2.30575	1.10825	5.31508	4.80624	3.4951	1.59892e-05	1.49788	up
MSTRG.135722	92	74	73	218	167	184	0.690017	0.634488	0.631743	2.49602	1.47103	1.86782	1.44382e-06	1.57596	up
MSTRG.46364	47	25	40	66	126	78	0.457451	0.265439	0.443039	0.948716	1.60754	1.03193	0.00152953	1.54814	up
MSTRG.135076	1006	1208	1246	240	345	575	2.49763	3.42256	3.56031	0.904588	0.99919	1.92698	0.000129807	-1.28876	down
MSTRG.116126	39	32	46	89	114	99	0.5773	0.612052	0.721434	1.51443	1.71328	2.06576	3.00706e-05	1.65849	up
TRIAE_CS42_6AL_TGACv1_471306_AA1506720	43	21	16	185	396	156	0.783623	0.422843	0.325245	5.13264	8.4589	3.8363	3.14615e-15	3.48424	up
MSTRG.131720	239	245	204	76	88	97	1.47573	1.82314	1.64218	0.755364	0.756113	0.780328	0.000178718	-1.09794	down
TRIAE_CS42_1BS_TGACv1_051470_AA0180000	193	162	129	213	770	854	3.30501	3.16353	2.51374	5.40186	15.2687	19.754	2.82307e-07	2.19465	up
TRIAE_CS42_7DL_TGACv1_605994_AA2008750	53	35	27	167	99	50	0.54855	0.406447	0.321295	2.64135	1.20114	0.702359	0.00519034	1.81083	up
TRIAE_CS42_4AL_TGACv1_289144_AA0965930	160	149	152	24	22	46	1.1991	1.27109	1.30651	0.267858	0.192016	0.463633	5.88396e-06	-2.01446	down
TRIAE_CS42_7DS_TGACv1_621495_AA2017350	136	90	96	33	35	33	1.09155	0.824151	0.887974	0.395145	0.327921	0.349465	0.00201743	-1.36112	down
TRIAE_CS42_7BS_TGACv1_591995_AA1927600	169	301	193	39	68	79	4.60135	9.37805	6.0649	1.59118	2.14234	2.88483	0.000351965	-1.55918	down
MSTRG.95427	213	249	179	70	75	74	0.938983	0.938778	0.973454	0.32023	0.304043	0.369354	8.41652e-05	-1.24842	down
TRIAE_CS42_3AL_TGACv1_196305_AA0659290	13	20	12	75	644	400	0.123331	0.227972	0.13792	1.15126	7.63012	5.46881	1.99272e-07	4.85182	up
TRIAE_CS42_5DL_TGACv1_434078_AA1428480	363	382	409	131	119	159	1.27664	1.53412	1.65764	0.698467	0.4885	0.751952	1.93263e-05	-1.19138	down
TRIAE_CS42_1BS_TGACv1_049926_AA0164450	291	309	242	491	639	387	2.49041	3.02686	2.38638	6.39851	6.40613	4.4835	1.19539e-06	1.13915	up
TRIAE_CS42_3DS_TGACv1_271826_AA0908870	90	16	32	176	108	237	1.75093	0.3416	0.706768	5.22995	2.47103	6.25029	0.000456664	2.29315	up
TRIAE_CS42_3B_TGACv1_220823_AA0720240	191	157	128	326	341	257	1.75481	1.6478	1.35064	4.56791	3.67892	3.19666	9.28616e-07	1.26755	up
TRIAE_CS42_4DL_TGACv1_343828_AA1140190	109	104	103	810	471	331	0.862362	0.942159	0.940448	9.77173	4.36861	3.54921	2.04815e-13	2.68743	up
TRIAE_CS42_1BS_TGACv1_051592_AA0180550	322	218	234	734	1223	643	3.01429	2.31861	2.52698	10.4096	13.3845	8.12596	1.15168e-18	2.03139	up
TRIAE_CS42_7DS_TGACv1_621731_AA2024520	100	78	53	144	159	104	1.21671	1.07953	0.738281	2.64959	2.26292	1.7047	0.00630637	1.12904	up
TRIAE_CS42_4AS_TGACv1_306761_AA1013110	27	16	20	61	77	48	0.261909	0.180725	0.225608	0.925603	0.901541	0.642331	0.000586479	1.86159	up
TRIAE_CS42_3B_TGACv1_223009_AA0775160	26	30	23	177	967	485	0.203466	0.270648	0.205376	2.13725	9.00828	5.21727	2.03178e-23	4.5891	up
MSTRG.60104	597	558	515	153	175	170	3.00295	3.23373	3.08752	1.87209	1.4082	1.93866	8.98734e-16	-1.44508	down
TRIAE_CS42_5DL_TGACv1_433312_AA1409190	35	30	24	168	123	55	0.321593	0.313038	0.254907	2.38384	1.34079	0.681826	4.94414e-05	2.28771	up
TRIAE_CS42_6AS_TGACv1_487435_AA1570590	261	197	232	85	84	74	2.37301	2.11417	2.42212	1.17268	0.885663	0.899723	5.79048e-05	-1.19833	down
TRIAE_CS42_4AL_TGACv1_289636_AA0974540	234	182	121	409	314	202	3.37467	2.992	1.99821	8.94126	5.27867	3.92493	0.00780289	1.11989	up
MSTRG.159	541	496	438	776	995	808	3.11013	3.34182	2.95721	5.98735	5.87233	5.80097	3.49837e-15	1.10221	up
TRIAE_CS42_5DL_TGACv1_434302_AA1433530	73	74	57	429	321	138	1.00756	1.1595	0.892531	9.01866	5.18154	2.56455	4.30729e-08	2.44576	up
MSTRG.6054	19	11	13	67	63	79	0.121315	0.076843	0.094291	0.64479	0.469911	0.677533	7.1597e-07	2.60081	up
TRIAE_CS42_2DL_TGACv1_160265_AA0548850	334	280	239	699	696	519	2.08135	1.9854	1.70968	6.61915	5.06458	4.36638	5.26643e-12	1.47823	up
TRIAE_CS42_3B_TGACv1_221299_AA0736550	323	297	257	87	66	139	4.10639	4.26847	3.78871	1.67225	0.998967	2.18792	0.00150457	-1.26211	down
MSTRG.135609	277	273	278	92	98	138	1.41117	1.59469	1.63435	0.711407	0.587586	0.945601	0.00107052	-1.03307	down
MSTRG.22419	246	199	198	342	442	340	2.77761	2.4656	1.90176	4.10983	4.18221	4.54864	2.18381e-08	1.10239	up
TRIAE_CS42_3DL_TGACv1_249226_AA0842310	49	29	31	143	117	61	0.521244	0.346458	0.379579	2.31834	1.44986	0.879013	0.000393346	1.88633	up
MSTRG.123014	73	66	51	135	184	107	0.419675	0.493847	0.314739	1.16896	1.21759	0.905847	5.34129e-05	1.45727	up
MSTRG.60372	49	28	22	84	98	64	0.531025	0.365337	0.215942	0.972305	1.00612	0.995903	0.00151438	1.62852	up
TRIAE_CS42_7DL_TGACv1_604289_AA1996280	101	82	40	296	208	98	1.86856	1.71019	0.81133	8.36087	4.61539	2.42908	0.00150448	1.77721	up
TRIAE_CS42_3AL_TGACv1_194092_AA0626230	276	172	174	413	430	322	2.19944	1.56239	1.59742	5.01263	3.94559	3.44428	5.32421e-06	1.22191	up
TRIAE_CS42_6DS_TGACv1_543130_AA1735880	107	89	75	94	187	189	0.979931	0.761014	0.638615	1.13081	1.68353	2.00464	0.0073875	1.08033	up
MSTRG.71092	94	77	73	130	191	170	1.4463	1.34546	1.31921	3.07116	3.48836	3.63485	1.22107e-05	1.3022	up
MSTRG.60101	0	6	24	87	87	56	0	0.146225	0.654037	3.16032	2.43738	1.80173	0.00207131	3.18617	up
TRIAE_CS42_4BL_TGACv1_320251_AA1032480	117	101	117	27	42	49	2.1276	2.10822	2.41431	0.725286	0.849053	1.1543	0.00725187	-1.21542	down
MSTRG.13423	81	121	82	18	16	22	0.343107	0.589982	0.400698	0.111007	0.076832	0.126921	0.000102151	-2.0411	down
TRIAE_CS42_4BL_TGACv1_320358_AA1036600	92	69	67	132	120	130	1.18559	1.01451	0.991433	2.57451	1.79453	2.26404	0.00393914	1.06264	up
TRIAE_CS42_6DL_TGACv1_528247_AA1712770	716	727	706	695	1260	1717	3.23427	3.48369	3.91637	5.39082	7.40173	10.8239	0.00079156	1.05684	up
TRIAE_CS42_1BS_TGACv1_051200_AA0178460	181	141	137	417	652	594	3.17668	2.83104	2.76326	11.1623	13.4216	14.1383	1.90414e-27	2.14893	up
TRIAE_CS42_3B_TGACv1_224574_AA0798260	468	366	384	163	225	79	1.67132	1.51618	1.58069	0.880106	0.939006	0.377007	0.0058794	-1.09701	down
MSTRG.99011	45	20	14	130	146	84	0.327068	0.253005	0.111633	1.64535	1.3961	1.24048	1.14523e-06	2.51436	up
TRIAE_CS42_3B_TGACv1_226594_AA0817940	171	168	120	334	424	207	1.2553	1.41338	1.01194	3.74585	3.65404	2.05866	3.02444e-05	1.36561	up
MSTRG.125443	201	258	272	91	116	90	1.11007	1.57458	1.70051	0.826133	0.771769	0.689425	0.00197458	-1.01841	down
MSTRG.38017	272	313	153	99	74	94	1.39863	1.45516	0.783934	0.591407	0.422358	0.518567	0.00822567	-1.13965	down
MSTRG.75981	238	202	142	370	438	314	0.839852	0.812953	0.57639	1.98331	1.80596	1.49432	8.30446e-07	1.25301	up
TRIAE_CS42_3B_TGACv1_220628_AA0712720	109	63	83	456	606	259	0.793621	0.526159	0.693237	5.07304	5.19375	2.56086	4.82553e-16	2.66702	up
TRIAE_CS42_3B_TGACv1_221388_AA0739030	565	506	470	995	968	584	4.3908	4.48897	4.20147	11.7483	8.79485	6.12606	8.59536e-05	1.03352	up
MSTRG.68800	55	18	16	89	171	70	0.360121	0.142507	0.119656	0.920702	1.34499	0.616615	0.000449087	2.19192	up
TRIAE_CS42_7DL_TGACv1_603168_AA1977480	152	172	163	41	62	59	3.08261	3.91898	3.79901	1.16291	1.42823	1.51464	0.000224214	-1.30398	down
TRIAE_CS42_7DL_TGACv1_604441_AA1998190	127	134	121	58	38	33	1.8809	2.25172	2.05718	1.30073	0.642381	0.656647	0.00931707	-1.24579	down
MSTRG.90678	234	194	195	65	74	55	1.29946	1.22639	1.3648	0.561231	0.61258	1.00294	3.15908e-06	-1.38247	down
MSTRG.138183	234	296	195	469	481	352	1.55399	2.2547	1.43234	4.49104	3.51306	3.14202	2.89673e-05	1.14658	up
MSTRG.44412	110	102	99	22	42	37	0.731505	0.639198	0.724101	0.241485	0.349235	0.34537	0.00289322	-1.34038	down
TRIAE_CS42_2DL_TGACv1_158945_AA0529270	57	86	43	179	155	78	1.41598	2.47274	1.24781	6.85504	4.5614	2.64076	0.00712767	1.45651	up
TRIAE_CS42_6DL_TGACv1_528292_AA1713090	23	49	53	572	1222	379	0.408244	0.972064	1.05515	15.9781	25.9162	9.20946	1.10982e-26	4.34886	up
TRIAE_CS42_1BS_TGACv1_050900_AA0176540	28	29	12	288	982	405	0.591057	0.716477	0.289475	9.50634	24.9786	11.881	1.32429e-30	4.84634	up
MSTRG.104852	32	11	16	101	79	71	0.176145	0.065713	0.099476	0.895485	0.521029	0.539933	1.56917e-05	2.42977	up
MSTRG.139372	283	236	247	98	96	99	4.02811	3.75901	4.05085	2.10641	1.58038	1.89254	7.816e-05	-1.07849	down
MSTRG.25439	4	11	7	57	56	49	0.02842	0.088504	0.05277	0.732347	0.597232	0.776242	1.7989e-06	3.17422	up
MSTRG.17328	643	605	512	136	218	297	2.39576	2.23681	1.91679	0.625536	0.92986	1.24895	0.000218628	-1.14007	down
MSTRG.2431	1395	1366	1134	2494	2050	1728	8.4759	8.4665	7.89283	19.6505	14.3333	13.8084	5.13607e-06	1.0069	up
MSTRG.9335	114	115	96	28	38	37	1.3794	1.6106	1.25646	0.5374	0.500778	0.589705	0.00113758	-1.36347	down
TRIAE_CS42_2BS_TGACv1_146323_AA0462570	0	0	0	125	51	72	0	0	0	1.74422	0.663202	1.09825	4.36503e-10	9.16352	up
TRIAE_CS42_5BS_TGACv1_423539_AA1378980	118	150	162	33	27	50	1.56224	2.25398	2.45514	0.649532	0.408941	0.884909	0.000420558	-1.66412	down
MSTRG.81281	306	231	208	672	590	354	1.88507	1.57869	1.37326	6.27254	4.27815	3.00654	3.56791e-06	1.43878	up
TRIAE_CS42_U_TGACv1_641160_AA2087040	403	464	261	750	768	471	6.46797	8.51005	4.80846	18.302	14.4185	10.2065	0.000317686	1.12553	up
MSTRG.77542	16	23	10	97	69	56	0.171869	0.261132	0.135281	1.4308	0.808406	0.722165	2.42639e-05	2.50421	up
TRIAE_CS42_1DS_TGACv1_080973_AA0256340	162	116	147	259	783	758	2.46711	2.01205	2.57359	5.89155	12.9822	15.5378	6.43401e-11	2.34798	up
TRIAE_CS42_U_TGACv1_641361_AA2093040	74	79	61	258	498	291	1.24873	1.5299	1.1904	6.64172	9.86392	6.64832	1.49453e-20	2.56043	up
TRIAE_CS42_3B_TGACv1_221401_AA0739660	73	71	62	131	173	96	0.31545	0.351652	0.311883	0.870104	0.88014	0.565041	0.000976169	1.24649	up
TRIAE_CS42_3DL_TGACv1_250808_AA0873480	184	188	107	193	471	444	2.88924	3.38001	1.93662	4.61167	8.66371	9.43212	9.5484e-05	1.48698	up
MSTRG.116957	64	66	89	12	10	25	0.736198	0.758908	1.15293	0.23088	0.098274	0.417493	0.00434915	-1.91673	down
TRIAE_CS42_1DS_TGACv1_081229_AA0258940	5	32	26	125	436	135	0.104029	0.764376	0.611457	3.96205	10.682	3.81061	1.76001e-08	3.65784	up
MSTRG.119807	205	208	187	79	61	96	1.80693	2.27991	1.84146	1.44423	0.881183	1.34013	0.00707073	-1.02919	down
MSTRG.36762	231	211	235	65	81	94	1.07762	1.17047	1.25702	0.449975	0.436218	0.568485	7.79906e-05	-1.20038	down
TRIAE_CS42_6DS_TGACv1_544231_AA1747340	267	208	214	103	89	81	1.15547	1.02366	1.06968	0.672356	0.447052	0.4701	0.00143752	-1.0197	down
TRIAE_CS42_4DS_TGACv1_361395_AA1167060	265	207	163	492	453	261	2.78281	2.48565	1.96393	7.84322	5.57183	3.69112	0.000272675	1.2456	up
TRIAE_CS42_5DS_TGACv1_457468_AA1486840	263	232	180	93	72	54	5.63342	5.62034	4.37536	2.97624	1.7687	1.51742	0.000603703	-1.30079	down
MSTRG.20163	330	309	273	53	91	103	1.87182	2.00411	1.78041	0.451119	0.602687	0.78453	7.39316e-08	-1.5947	down
TRIAE_CS42_2DS_TGACv1_178077_AA0590360	11	16	3	451	282	144	0.100106	0.163419	0.024055	6.82467	3.29023	1.99744	1.33109e-20	5.21011	up
TRIAE_CS42_4DL_TGACv1_345060_AA1151380	396	262	304	485	631	578	1.82155	1.37432	1.60852	3.38327	3.39123	3.58702	9.31248e-09	1.11823	up
MSTRG.9882	82	54	32	140	411	526	0.367158	0.273384	0.1629	0.953035	2.15634	3.19018	3.29647e-10	2.97438	up
TRIAE_CS42_5DL_TGACv1_437023_AA1464570	108	100	64	392	292	324	0.700784	0.737823	0.345032	3.46912	1.97594	2.72422	2.11273e-13	2.22087	up
MSTRG.30203	219	127	90	292	350	246	1.09305	0.719877	0.505868	2.25363	2.04008	1.67977	0.000156184	1.34567	up
MSTRG.44930	163	175	145	38	35	40	0.867836	1.09851	0.864401	0.30323	0.212581	0.295569	4.38435e-07	-1.78981	down
TRIAE_CS42_1BS_TGACv1_050895_AA0176480	862	821	661	1117	2648	3631	8.62613	10.0311	7.6969	14.0994	22.9426	44.3661	0.000309453	1.94022	up
MSTRG.76066	95	114	89	22	21	42	0.493222	0.669962	0.519031	0.16615	0.120815	0.289379	0.00638331	-1.5025	down
MSTRG.114595	154	163	152	45	56	61	1.41241	1.71347	1.54722	0.634838	0.511329	0.727379	0.00041167	-1.23933	down
MSTRG.32060	392	321	318	123	123	142	3.03081	2.74226	2.72076	1.39618	1.17356	1.52169	9.21848e-06	-1.09961	down
MSTRG.119880	301	256	161	616	536	583	1.65947	1.66056	1.07585	5.20217	3.63756	4.5324	1.01902e-09	1.60049	up
TRIAE_CS42_2DS_TGACv1_177636_AA0581660	316	518	268	1026	923	556	1.24472	2.33153	1.21607	6.15282	4.25402	2.96182	2.41454e-05	1.48943	up
MSTRG.113996	746	780	796	178	300	338	1.80132	2.28676	2.41301	0.786061	0.850681	1.08519	1.07155e-06	-1.22717	down
TRIAE_CS42_3B_TGACv1_221537_AA0743300	158	133	150	352	266	178	1.9233	1.84911	2.10007	6.51976	3.79843	2.9335	0.00219241	1.17287	up
TRIAE_CS42_2DL_TGACv1_159912_AA0544280	142	134	82	297	253	198	1.58484	1.71512	1.05499	5.04884	3.30255	2.9879	7.0719e-05	1.38633	up
TRIAE_CS42_6AL_TGACv1_471242_AA1505280	641	711	709	761	1201	1487	3.37745	4.28427	4.32982	6.38997	7.46379	10.6266	8.85352e-05	1.02627	up
TRIAE_CS42_4BL_TGACv1_320605_AA1044440	9	8	8	99	102	50	0.156288	0.151937	0.152468	2.71014	2.14717	1.20994	3.10816e-10	3.62971	up
MSTRG.141046	104	69	97	20	30	34	1.06678	0.989841	1.24748	0.370136	0.435167	0.574968	0.00700285	-1.38941	down
TRIAE_CS42_7DS_TGACv1_621614_AA2021130	76	85	84	11	22	22	1.13051	1.43549	1.43276	0.230179	0.370612	0.440622	0.000440662	-1.87807	down
MSTRG.103384	65	35	49	61	167	140	0.308917	0.258036	0.28412	0.408911	0.920222	0.978341	0.00184662	1.57822	up
TRIAE_CS42_6BL_TGACv1_500806_AA1609940	36	24	17	60	89	69	0.470284	0.36444	0.260185	1.21366	1.38167	1.23722	0.000352275	1.80311	up
TRIAE_CS42_1AS_TGACv1_019173_AA0062080	406	259	199	1060	2176	1331	4.33202	3.16107	2.44878	17.2277	27.1966	19.2237	1.27373e-26	2.68746	up
AIG90412	70	47	41	200	111	64	7.25286	5.53181	4.84176	31.5552	13.4454	8.93556	0.00859744	1.60059	up
MSTRG.96009	45	49	28	77	102	71	0.967076	1.1823	0.671828	2.50088	2.54045	2.08308	0.00490561	1.33024	up
TRIAE_CS42_2DS_TGACv1_177625_AA0581350	101	167	175	27	49	29	1.63685	3.07264	3.24614	0.651282	0.910047	0.630821	0.000110921	-1.82027	down
MSTRG.119963	693	645	446	188	257	260	1.91691	2.28282	1.52513	0.96007	0.969258	1.05115	1.57094e-05	-1.03833	down
TRIAE_CS42_2DL_TGACv1_159586_AA0540260	125	141	129	132	312	403	1.14811	1.48204	1.36699	1.8431	3.36212	5.02564	0.0016367	1.3735	up
TRIAE_CS42_4BL_TGACv1_320800_AA1049060	366	290	295	463	617	653	7.20448	6.50893	6.66749	13.8542	14.2025	17.3446	1.3277e-09	1.16519	up
TRIAE_CS42_1BS_TGACv1_049531_AA0156020	296	314	243	60	82	151	6.63605	8.07512	6.27214	2.02295	2.12823	4.58523	0.0041084	-1.23969	down
TRIAE_CS42_3AL_TGACv1_195745_AA0653390	520	491	381	951	1278	775	7.71929	8.3234	6.51776	21.4696	22.199	15.5356	1.2544e-12	1.40196	up
MSTRG.102161	203	244	244	11	51	56	0.919489	1.31621	1.27291	0.072373	0.274027	0.329506	8.61761e-06	-2.2967	down
MSTRG.98572	142	137	157	242	284	194	1.30637	1.38148	1.79261	3.10161	3.37241	2.60474	0.000352137	1.01517	up
TRIAE_CS42_2AS_TGACv1_112357_AA0336310	144	115	154	154	388	319	1.86365	1.70725	2.29483	3.03364	5.90316	5.59534	0.000329713	1.32271	up
TRIAE_CS42_7BL_TGACv1_577970_AA1887010	136	118	139	43	64	46	0.981493	0.993447	1.18553	0.46361	0.535983	0.446892	0.00553647	-1.07597	down
TRIAE_CS42_5AL_TGACv1_374100_AA1190380	99	65	91	154	334	159	0.773642	0.578902	0.814562	1.82808	3.05292	1.67969	2.32258e-05	1.60695	up
TRIAE_CS42_3B_TGACv1_220708_AA0716110	12	14	19	42	127	45	0.155015	0.102182	0.236132	0.489443	1.00615	0.462495	0.000213684	2.47809	up
TRIAE_CS42_3B_TGACv1_224317_AA0795190	7	12	8	71	87	66	0.130497	0.257219	0.17469	2.06656	1.957	1.70724	4.30768e-10	3.3417	up
MSTRG.14211	172	137	187	60	53	55	1.06977	0.995228	1.36359	0.562602	0.374445	0.449247	0.000856363	-1.25482	down
TRIAE_CS42_5DL_TGACv1_435541_AA1451830	66	58	43	459	179	69	0.426694	0.439599	0.320525	4.60064	1.37078	0.611601	0.000295059	2.45412	up
TRIAE_CS42_7BL_TGACv1_578253_AA1891990	8	0	3	76	130	53	0.069393	0	0.022746	1.13294	1.49834	0.695425	2.48167e-10	4.85189	up
TRIAE_CS42_1BL_TGACv1_030430_AA0090500	106	89	78	193	161	120	0.866015	0.823631	0.733832	2.39765	1.53588	1.32302	0.00403316	1.11621	up
TRIAE_CS42_1AS_TGACv1_019194_AA0062750	174	125	79	181	273	261	1.76395	1.44697	0.917062	2.79075	3.23109	3.5718	0.000502828	1.2258	up
MSTRG.3282	143	83	120	272	272	166	0.940978	0.596934	0.900983	2.6986	2.0673	1.62085	0.000200886	1.34806	up
MSTRG.8622	101	68	70	172	164	130	0.537054	0.31832	0.375761	1.25272	0.957903	0.933023	0.000272547	1.2802	up
TRIAE_CS42_U_TGACv1_641143_AA2086540	173	131	172	168	501	594	2.12366	1.83072	2.4351	3.14263	7.19767	9.8695	0.000117943	1.67675	up
MSTRG.126439	451	381	271	641	713	622	2.21752	2.11497	1.59101	4.75763	4.32462	3.86141	3.70863e-08	1.15248	up
MSTRG.24216	80	45	27	116	155	76	0.769464	0.470887	0.253451	1.22989	1.26758	0.809347	0.00600709	1.50401	up
TRIAE_CS42_1AL_TGACv1_003433_AA0049730	62	77	60	117	124	93	0.543583	0.766842	0.59844	1.5548	1.26767	1.09692	0.00978664	1.04472	up
TRIAE_CS42_3AL_TGACv1_194377_AA0631980	417	248	309	770	1257	1038	1.34936	0.916281	1.14796	3.78562	4.75357	4.53487	5.23587e-22	1.94616	up
TRIAE_CS42_5AS_TGACv1_393929_AA1277250	51	34	42	77	131	112	0.400086	0.300203	0.383204	1.00927	1.21636	1.19845	5.20533e-05	1.62081	up
TRIAE_CS42_7AL_TGACv1_560184_AA1801850	33	19	13	187	158	119	0.402739	0.260444	0.180842	3.45647	2.24226	1.95412	3.34732e-13	3.16885	up
MSTRG.128029	190	153	80	23	15	22	2.39251	2.23474	1.12503	0.419109	0.210085	0.354274	1.26672e-06	-2.47873	down
TRIAE_CS42_5DL_TGACv1_434614_AA1438730	628	522	539	207	323	155	6.1809	5.86746	6.10797	3.09159	3.71248	2.05484	0.000232809	-1.0213	down
MSTRG.23685	106	129	109	38	48	37	1.29332	1.83695	1.64654	0.676301	0.681593	0.573139	0.00451411	-1.19553	down
MSTRG.78904	39	50	23	76	99	70	0.380513	0.395184	0.262446	0.8144	0.809982	0.6633	0.00553278	1.42384	up
TRIAE_CS42_3DL_TGACv1_249883_AA0858040	268	345	250	706	613	607	1.66901	2.34349	1.79683	6.22736	4.1102	5.11394	6.50279e-10	1.46845	up
MSTRG.57010	100	80	84	229	271	175	1.33973	1.0572	1.21947	2.92328	3.41813	2.5111	4.19738e-09	1.65271	up
TRIAE_CS42_2BS_TGACv1_147681_AA0486460	473	299	290	569	685	1080	4.26393	3.04517	3.00494	7.57711	7.12204	13.0379	1.44338e-06	1.45501	up
TRIAE_CS42_1AS_TGACv1_020251_AA0076000	390	303	302	413	783	1323	7.86862	6.9985	7.03088	12.646	18.4877	36.2127	1.51609e-05	1.63653	up
TRIAE_CS42_3AS_TGACv1_210628_AA0675890	86	47	56	196	176	91	0.472293	0.291439	0.350709	1.64143	1.13179	0.676678	0.000590339	1.6162	up
MSTRG.68691	61	51	46	82	127	98	0.666934	0.69455	0.687301	1.35836	1.11921	1.26526	0.00117561	1.24801	up
MSTRG.24384	59	25	31	103	128	60	0.483613	0.212639	0.263816	1.28651	1.13287	0.65834	0.00288503	1.6505	up
TRIAE_CS42_7BS_TGACv1_593589_AA1952760	236	254	264	569	686	519	1.09618	1.33072	1.41125	3.43243	3.18492	3.22144	3.79831e-16	1.52431	up
TRIAE_CS42_2AL_TGACv1_092916_AA0266920	196	220	195	182	571	705	1.55539	2.0491	1.82816	2.20129	5.15813	7.60607	0.000791749	1.51913	up
TRIAE_CS42_7DS_TGACv1_623930_AA2057550	329	322	272	501	585	486	1.09335	1.2104	1.05411	2.52947	2.26114	2.16126	1.10883e-09	1.06769	up
MSTRG.132668	97	79	101	14	26	33	0.774931	0.682934	0.904836	0.159055	0.264355	0.368127	0.00210122	-1.63774	down
TRIAE_CS42_7DL_TGACv1_604257_AA1995860	117	80	72	287	244	130	1.43023	1.10414	1.00138	5.32355	3.47869	2.14109	0.000110796	1.62304	up
TRIAE_CS42_1DS_TGACv1_081011_AA0256740	287	217	137	1111	1980	963	2.68116	2.31624	1.47925	15.9502	21.7363	12.201	3.7782e-28	2.94682	up
MSTRG.115976	69	92	49	187	228	304	0.256142	0.393145	0.20896	1.06069	0.998328	1.5334	3.16461e-09	2.07716	up
TRIAE_CS42_5BL_TGACv1_404637_AA1307050	82	91	68	273	355	229	1.00089	1.26276	0.956814	5.06228	5.07004	3.77987	5.22791e-16	2.12057	up
TRIAE_CS42_U_TGACv1_645984_AA2145800	378	303	234	609	515	480	3.27413	3.0378	2.3484	8.06668	5.24891	5.62938	1.24007e-05	1.13609	up
TRIAE_CS42_1DS_TGACv1_082115_AA0263860	121	133	130	343	530	464	1.82671	2.28804	2.24832	7.87361	9.35863	9.46377	3.36e-23	2.08136	up
TRIAE_CS42_5DL_TGACv1_434187_AA1431240	76	153	112	35	30	38	1.15074	2.64521	1.95276	0.794953	0.525925	0.760482	0.00886555	-1.4323	down
TRIAE_CS42_6BS_TGACv1_513226_AA1635090	223	195	141	181	357	432	1.92539	1.91607	1.39285	2.36516	3.60041	5.02526	0.0047867	1.08629	up
MSTRG.67822	224	213	213	74	56	63	1.95733	2.11496	2.13954	0.978531	0.564608	0.726404	1.1403e-05	-1.43703	down
TRIAE_CS42_4AL_TGACv1_290993_AA0991240	112	101	100	175	255	158	1.12396	1.16267	1.15214	2.67281	3.01004	2.15404	4.25303e-05	1.19497	up
TRIAE_CS42_7AL_TGACv1_556570_AA1765800	156	187	262	11	57	61	0.650118	0.892991	1.25979	0.064937	0.276896	0.344772	0.00109427	-1.98922	down
TRIAE_CS42_U_TGACv1_642230_AA2113830	128	157	98	184	326	406	1.41467	1.98484	1.24386	3.09956	4.21927	6.07275	2.02946e-05	1.54446	up
MSTRG.138268	156	190	199	35	26	45	1.00307	1.39301	1.46576	0.339405	0.189029	0.386227	4.1037e-07	-2.05583	down
MSTRG.113861	64	76	82	14	28	22	0.806092	1.1003	1.17278	0.242827	0.388976	0.367803	0.00695099	-1.52549	down
MSTRG.26980	238	175	208	92	70	80	1.19318	0.913661	1.13928	0.608221	0.362349	0.511816	0.00392543	-1.03856	down
MSTRG.58196	727	666	601	1323	1064	1153	3.76518	3.99441	3.61577	10.6145	6.48553	8.20329	1.6107e-08	1.14975	up
MSTRG.1268	136	114	101	6	50	29	0.668403	0.641757	0.573352	0.038276	0.283634	0.192469	0.00927183	-1.807	down
MSTRG.90853	33	33	26	60	140	62	0.607735	0.692327	0.547782	1.67789	3.01642	1.52306	0.000767149	1.76897	up
MSTRG.84275	379	355	384	135	142	154	1.19926	1.70416	1.99458	0.680934	0.735927	0.761378	4.97595e-06	-1.07398	down
MSTRG.58926	184	154	115	46	61	47	0.715077	0.661018	0.529841	0.284986	0.354088	0.237234	0.000787941	-1.25514	down
MSTRG.137812	132	116	156	40	33	53	0.919845	0.922481	1.21861	0.391294	0.248446	0.455137	0.00245135	-1.37226	down
TRIAE_CS42_1BS_TGACv1_049505_AA0155350	177	123	73	242	329	237	1.34459	1.0653	0.63967	2.79371	2.92587	2.43223	3.61248e-05	1.42466	up
TRIAE_CS42_3AL_TGACv1_193587_AA0613980	27	39	26	107	174	111	0.273456	0.446576	0.296233	1.66528	2.08846	1.5349	1.16674e-09	2.36601	up
TRIAE_CS42_3DS_TGACv1_273465_AA0931420	34	22	25	211	155	55	0.69144	0.496238	0.569478	6.58313	3.71489	1.51092	3.617e-06	2.70863	up
TRIAE_CS42_U_TGACv1_642991_AA2125740	87	116	97	27	36	37	0.387332	0.594199	0.501162	0.17976	0.187219	0.221256	0.00585784	-1.2985	down
MSTRG.18277	169	132	129	39	61	62	1.22971	1.05016	1.03837	0.375109	0.425073	0.560976	0.00371941	-1.1129	down
TRIAE_CS42_7DS_TGACv1_623657_AA2055130	360	396	440	161	140	100	4.12938	5.18818	5.815	2.79545	1.8683	1.54492	4.32834e-05	-1.2745	down
MSTRG.32131	58	58	60	104	105	90	0.346518	0.361336	0.380678	0.9998	0.841887	0.832193	0.00776643	1.06622	up
MSTRG.82772	72	40	35	130	142	70	0.538278	0.342058	0.304327	1.98461	1.25516	0.712463	0.00260762	1.53566	up
TRIAE_CS42_1DL_TGACv1_061454_AA0195770	169	163	94	253	347	266	1.5935	1.75393	1.01594	3.62358	3.81816	3.38101	5.0559e-06	1.32217	up
MSTRG.94834	359	311	319	106	107	136	2.80434	2.77846	2.91171	1.24757	0.951705	1.39915	5.03662e-06	-1.19488	down
TRIAE_CS42_4DL_TGACv1_344923_AA1150510	16	30	20	59	176	91	0.227906	0.499409	0.324421	1.29723	2.99349	1.77845	3.58137e-06	2.54148	up

## Sheet: sheet 3
#ID	YNCK-1_Count	YNCK-2_Count	YNCK-3_Count	Supplementary File 3
TRIAE_CS42_1BS_TGACv1_049467_AA0154290	7	2	6
TRIAE_CS42_6AS_TGACv1_487896_AA1573480	28	10	8	YNT1-1_Count	YNT1-2_Count	YNT1-3_Count	YNCK-1_FPKM	YNCK-2_FPKM	YNCK-3_FPKM	YNT1-1_FPKM	YNT1-2_FPKM	YNT1-3_FPKM	FDR	log2FC	regulated
MSTRG.25439	5	10	6	47	30	69	0.030571	0.007487	0.028713	0.245799	0.240188	0.555674	1.17354e-06	3.72798	up
TRIAE_CS42_7AL_TGACv1_556096_AA1755350	12	9	5	115	145	161	0.218384	0.074877	0.060077	0.957099	1.87271	2.05194	4.57956e-14	3.6768	up
TRIAE_CS42_7DS_TGACv1_624042_AA2058470	60	77	48	103	48	52	0.040619	0.089221	0.166071	1.28863	1.66758	1.46911	6.52418e-10	3.61644	up
MSTRG.124898	28	36	19	92	53	46	0.08741	0.064755	0.034386	0.713094	0.631539	0.547956	1.59009e-08	3.24305	up
MSTRG.65798	36	20	63	523	355	419	0.72428	0.964191	0.633899	6.6204	6.93342	8.20018	3.95519e-41	3.20874	up
TRIAE_CS42_7BS_TGACv1_592357_AA1936350	37	29	34	249	169	145	0.185754	0.251282	0.135366	1.75861	1.83126	1.57129	8.48514e-22	3.14259	up
TRIAE_CS42_6DL_TGACv1_526343_AA1680050	1321	1104	2215	348	195	232	0.157366	0.089878	0.300561	1.60263	1.37922	1.64911	6.82079e-19	3.08114	up
TRIAE_CS42_6BS_TGACv1_514327_AA1658390	16	13	10	196	205	184	0.660806	0.549245	0.657295	3.71122	5.98421	5.39266	1.04306e-20	2.98748	up
TRIAE_CS42_2AS_TGACv1_112986_AA0349180	9	0	18	13915	7591	7094	11.4813	9.51501	20.9463	127.635	110.78	104.604	1.11522e-39	2.97788	up
TRIAE_CS42_6AL_TGACv1_472560_AA1523640	929	856	1750	90	63	78	0.09986	0.086124	0.066666	0.606979	0.652816	0.818677	6.52418e-10	2.97568	up
TRIAE_CS42_2BL_TGACv1_129530_AA0387370	37	25	24	95	42	31	0.118362	0	0.276586	1.43664	0.966024	0.703816	0.00133888	2.9576	up
TRIAE_CS42_6BL_TGACv1_499667_AA1588720	731	742	1361	11276	5522	4809	9.3354	8.92096	19.0239	117.293	88.5967	77.3038	6.52418e-10	2.94352	up
TRIAE_CS42_6DS_TGACv1_542498_AA1722610	14	6	14	434	73	65	0.402652	0.284446	0.279925	4.94302	1.2771	1.13072	5.42443e-07	2.93299	up
MSTRG.124653	18	23	39	7440	4697	4378	4.88426	5.11063	9.83502	49.6153	49.8435	44.2701	1.11522e-39	2.91559	up
MSTRG.32174	9	14	10	82	58	46	0.086852	0.039289	0.092441	0.54912	0.603239	0.471856	5.32907e-07	2.83999	up
TRIAE_CS42_7AS_TGACv1_570743_AA1840280	68	80	50	228	100	121	0.043095	0.056617	0.102187	0.578126	0.390511	0.473928	6.21399e-13	2.83011	up
TRIAE_CS42_5AS_TGACv1_394198_AA1278700	76	35	35	97	34	51	0.080971	0.196007	0.073342	0.783575	0.458164	0.749814	3.73653e-06	2.79286	up
TRIAE_CS42_5BS_TGACv1_424687_AA1391330	323	265	709	403	303	282	0.785246	0.961146	0.630343	4.87334	5.65011	5.25892	1.09872e-27	2.71767	up
TRIAE_CS42_4AL_TGACv1_289052_AA0964110	17	6	7	389	164	164	0.936212	0.446848	0.461025	4.98016	3.22925	3.23169	3.40631e-13	2.63291	up
TRIAE_CS42_4AL_TGACv1_288311_AA0944400	269	97	138	3215	1281	1604	3.10361	2.75379	7.6958	36.1696	20.2235	27.3067	5.26331e-05	2.56084	up
TRIAE_CS42_4BL_TGACv1_322125_AA1068740	60	59	25	44	41	38	0.193578	0.06519	0.069252	0.52361	0.736514	0.68688	0.0011686	2.4711	up
TRIAE_CS42_5AS_TGACv1_394198_AA1278690	204	146	345	860	547	655	1.68596	0.627872	0.935178	5.58525	5.47837	6.57176	1.21975e-16	2.4417	up
TRIAE_CS42_5DS_TGACv1_456478_AA1471590	458	405	770	342	150	106	0.648086	0.666666	0.285157	3.86438	2.60418	1.84128	2.59269e-08	2.36677	up
MSTRG.135660	15	51	27	1729	538	650	2.40991	1.78176	4.41959	21.2099	10.1814	12.3117	0.00031299	2.36035	up
TRIAE_CS42_4AL_TGACv1_288898_AA0960880	85	45	47	3661	1327	1711	6.03798	5.54047	10.8907	52.1799	27.56	34.9543	1.02088e-18	2.35344	up
MSTRG.113331	299	140	209	210	93	71	0.074298	0.224133	0.108673	0.869104	0.652721	0.495313	2.04266e-05	2.3104	up
TRIAE_CS42_6AS_TGACv1_486383_AA1560850	50	28	61	236	178	237	0.38548	0.208529	0.23209	1.11317	1.33265	1.98909	2.02582e-12	2.30925	up
TRIAE_CS42_5DL_TGACv1_433158_AA1403960	9	9	39	990	655	751	5.0169	2.43211	3.78572	17.1961	17.5625	20.1451	4.7482e-22	2.29285	up
TRIAE_CS42_4DL_TGACv1_343145_AA1130560	54	48	28	161	119	173	0.360579	0.198395	0.474733	1.17433	1.35201	1.97331	5.44815e-08	2.13254	up
TRIAE_CS42_4DS_TGACv1_361374_AA1166440	935	474	562	83	63	44	0.031462	0.03603	0.162013	0.335582	0.393087	0.273987	0.00861854	2.11686	up
MSTRG.81171	29	46	39	202	74	139	0.830458	0.758914	0.451423	3.19292	1.78822	3.39927	1.94054e-06	2.03278	up
MSTRG.99836	144	172	120	2639	1549	1932	4.08995	2.14636	2.66199	11.9498	10.8224	13.5158	6.4469e-20	2.03155	up
TRIAE_CS42_7AS_TGACv1_569519_AA1818110	66	49	42	176	63	125	0.423536	0.719566	0.619479	2.13611	1.34116	3.126	5.37051e-06	2.026	up
TRIAE_CS42_5BL_TGACv1_404785_AA1310740	143	45	80	618	371	354	1.28409	1.58736	1.15443	5.69925	5.27279	5.04158	8.17674e-20	1.99315	up
TRIAE_CS42_7BL_TGACv1_577244_AA1869930	1190	599	830	185	120	160	0.730414	0.554238	0.506228	2.13724	2.13948	2.86706	2.72929e-09	1.97337	up
TRIAE_CS42_1BL_TGACv1_033245_AA0138120	57	22	31	318	225	235	0.962886	0.311086	0.580881	2.5152	2.41825	2.58452	1.9234e-07	1.95155	up
TRIAE_CS42_6BS_TGACv1_513852_AA1650710	19	20	25	3349	2074	2107	12.0975	6.29728	9.13146	35.2509	33.6782	34.2709	8.17674e-20	1.91305	up
MSTRG.10605	20	40	29	159	67	86	0.468346	0.187889	0.271151	1.36769	0.886431	1.13206	0.000224219	1.8608	up
MSTRG.47510	29	41	56	56	54	60	0.150357	0.152415	0.215891	0.448806	0.667205	0.714193	0.00185937	1.84369	up
TRIAE_CS42_2AS_TGACv1_112683_AA0343380	18	19	27	126	47	79	0.34235	0.686264	0.574839	2.18698	1.60455	2.33053	0.000814454	1.84293	up
TRIAE_CS42_5BL_TGACv1_404929_AA1315390	39	25	28	197	72	88	0.088999	0.132328	0.191996	0.646879	0.360158	0.446017	0.000121917	1.81921	up
TRIAE_CS42_3AL_TGACv1_194377_AA0631980	286	249	288	83	53	38	0.259738	0.286231	0.4129	1.24401	1.2342	0.88057	0.00291108	1.80672	up
MSTRG.46210	56	39	46	82	51	105	0.433187	0.323962	0.367079	1.11802	1.08186	2.04062	0.00119978	1.80394	up
TRIAE_CS42_5BS_TGACv1_423220_AA1371340	19	23	29	1088	581	563	1.18288	1.06825	1.29106	4.66648	3.84087	3.72936	2.77669e-22	1.79711	up
TRIAE_CS42_7BL_TGACv1_577244_AA1869940	127	65	96	197	91	96	0.204907	0.141811	0.240567	0.872271	0.6109	0.680939	1.78578e-06	1.79445	up
MSTRG.88673	62	82	52	81	54	48	0.101467	0.131476	0.171778	0.465344	0.482685	0.428801	0.00187805	1.74494	up
TRIAE_CS42_3B_TGACv1_221388_AA0739050	53	37	50	298	218	205	2.71154	1.43369	2.22067	6.62037	7.45266	7.01513	4.54572e-09	1.72834	up
MSTRG.115813	146	87	99	303	90	125	0.33555	0.455991	0.3032	1.70477	0.778835	1.08355	9.44388e-05	1.70074	up
TRIAE_CS42_4AL_TGACv1_292248_AA0998330	58	23	39	143	90	107	0.662924	0.469928	0.673321	1.84284	1.77954	2.12724	8.10222e-06	1.67482	up
TRIAE_CS42_3B_TGACv1_221408_AA0739970	313	284	288	389	158	272	0.762387	0.733728	0.808721	2.2721	1.68634	2.34686	2.13104e-07	1.67102	up
TRIAE_CS42_7DL_TGACv1_602857_AA1970150	2056	759	1227	69	105	98	0.689212	0.284213	0.497273	0.846942	1.99285	1.8595	0.00652389	1.66963	up
MSTRG.115563	53	52	45	1108	490	598	1.74097	1.63734	1.73614	6.46123	4.35798	5.32514	1.70422e-16	1.65804	up
MSTRG.10154	28	15	29	3899	2738	2830	23.7896	9.08634	15.3675	46.7004	50.5979	52.3724	5.48242e-09	1.64087	up
TRIAE_CS42_5AL_TGACv1_379335_AA1256090	44	22	47	184	105	77	0.978973	0.912892	0.558123	2.1342	2.32624	1.64523	3.13089e-05	1.63931	up
MSTRG.35351	86	83	83	65	47	56	0.298874	0.153124	0.309146	0.739683	0.805859	1.30988	0.00970217	1.63495	up
MSTRG.58197	183	148	153	120	80	68	0.451375	0.234587	0.514855	1.27863	1.30332	1.11061	0.00105109	1.63058	up
MSTRG.72128	83	74	33	249	174	169	1.29572	1.28452	1.34489	3.89043	4.19712	4.07916	8.73268e-10	1.62482	up
TRIAE_CS42_1AL_TGACv1_003058_AA0047360	51	46	68	482	274	353	2.88736	2.37448	2.53591	7.86243	6.95777	8.97104	4.68896e-13	1.58295	up
TRIAE_CS42_2AL_TGACv1_097955_AA0325410	135	104	100	169	104	154	1.56463	1.46125	0.677515	3.33631	3.16307	4.67331	0.000657272	1.57607	up
TRIAE_CS42_5AL_TGACv1_374203_AA1193560	82	58	59	162	103	109	0.725992	0.672883	1.04156	2.37781	2.3293	2.46287	2.02363e-05	1.56602	up
MSTRG.29483	213	168	199	320	198	236	1.41157	1.12518	1.12852	3.47464	3.30515	3.95356	1.10772e-09	1.54659	up
MSTRG.123177	46	47	48	186	101	153	1.20983	0.897016	0.922147	2.86888	2.40353	3.6754	1.8385e-05	1.5388	up
MSTRG.31991	145	112	67	541	367	373	0.657447	0.537866	0.665302	1.73534	1.81225	1.84562	7.34587e-15	1.53712	up
TRIAE_CS42_3AS_TGACv1_213550_AA0707280	28	33	39	179	52	95	0.330943	0.279155	0.351655	1.06712	0.899803	0.897803	0.00237928	1.5315	up
TRIAE_CS42_5DL_TGACv1_433016_AA1398230	51	24	69	301	190	207	0.730559	0.666392	0.244884	1.28337	1.03499	1.59475	7.24213e-06	1.49968	up
TRIAE_CS42_5DL_TGACv1_433312_AA1409200	28	42	37	81	59	73	0.165133	0.203696	0.25047	0.507993	0.564096	0.708458	0.00457874	1.4988	up
TRIAE_CS42_3AL_TGACv1_195297_AA0647510	73	82	32	132	68	109	0.980146	0.468605	1.43906	2.64889	2.10248	3.37084	0.00886575	1.49289	up
MSTRG.103527	31	60	69	109	62	61	0.154078	0.233577	0.21962	0.625726	0.537871	0.567318	0.00385547	1.47982	up
TRIAE_CS42_3DL_TGACv1_253092_AA0893340	282	197	258	200	104	102	0.769145	0.894016	0.357035	2.18154	1.73999	1.71011	0.00253528	1.47358	up
TRIAE_CS42_7DL_TGACv1_602895_AA1971290	359	529	522	126	105	104	0.644481	1.29265	1.55806	2.74925	3.53301	3.51878	0.00269452	1.47259	up
TRIAE_CS42_3DS_TGACv1_271898_AA0910450	94	47	73	759	386	432	1.77086	1.25921	1.75737	4.96595	3.85779	4.3631	1.64515e-11	1.461	up
TRIAE_CS42_3DL_TGACv1_251001_AA0876070	126	134	102	1478	859	704	2.63256	4.01388	4.14049	11.2085	10.0604	8.24767	3.54777e-10	1.45955	up
TRIAE_CS42_5BL_TGACv1_406736_AA1349380	178	104	114	164	104	171	0.879293	0.45182	0.734282	1.58197	1.55574	2.54935	0.000750121	1.45892	up
MSTRG.25757	497	399	415	437	155	193	2.46041	2.7039	2.14811	8.82568	4.83193	6.02347	2.41214e-05	1.43434	up
MSTRG.47067	87	108	99	369	209	240	1.48327	0.897757	1.02846	3.19202	2.7884	3.20633	5.42443e-07	1.43028	up
TRIAE_CS42_5BL_TGACv1_406892_AA1351240	1856	2087	1465	1245	647	829	5.81065	4.82657	5.25454	15.1862	12.146	15.5929	1.96593e-15	1.42799	up
MSTRG.63574	62	52	49	432	101	128	0.732478	0.939654	0.901033	3.77598	1.36159	1.72118	0.00502835	1.42548	up
TRIAE_CS42_6BS_TGACv1_513423_AA1641170	76	31	92	6128	2330	3104	27.5487	32.1025	23.4827	94.2427	55.3277	73.7769	4.64504e-10	1.42327	up
TRIAE_CS42_4AS_TGACv1_306257_AA1005180	236	81	131	168	97	75	1.00673	0.973234	0.808868	2.22583	2.66164	1.76496	0.000628073	1.41962	up
TRIAE_CS42_1DL_TGACv1_061550_AA0198540	381	133	211	181	101	124	1.40404	0.59449	1.85287	3.47851	2.99005	3.68438	0.00595323	1.41345	up
MSTRG.97044	51	82	66	351	266	272	3.02995	1.0772	1.82211	4.6674	5.45399	5.59718	0.000433269	1.41047	up
TRIAE_CS42_7AS_TGACv1_570121_AA1830880	142	54	105	463	353	585	12.1135	4.36489	7.27398	15.2513	17.9138	29.7744	0.00109205	1.40547	up
TRIAE_CS42_4AL_TGACv1_295693_AA1002020	67	85	46	160	92	146	1.59787	2.65587	2.25444	5.21888	4.60793	7.33589	0.00108269	1.39362	up
TRIAE_CS42_4AL_TGACv1_288637_AA0954120	1002	800	1366	227	169	189	1.73188	0.684508	1.39048	2.87719	3.30054	3.69626	0.000919489	1.37913	up
TRIAE_CS42_2DL_TGACv1_160265_AA0548850	259	228	244	165	102	123	1.43767	1.89361	1.07328	3.691	3.52876	4.272	0.000983155	1.36625	up
MSTRG.52194	107	104	105	3044	1585	1685	6.99524	5.7833	10.33	22.014	17.6794	18.8305	7.80407e-10	1.35316	up
TRIAE_CS42_4AL_TGACv1_291021_AA0991430	343	326	479	631	419	380	2.06665	1.88104	2.10582	5.20973	5.33467	4.84863	9.90246e-13	1.35165	up
MSTRG.20836	44	41	58	256	174	181	4.64018	4.66449	4.95748	11.546	12.1351	12.607	4.00571e-07	1.34421	up
TRIAE_CS42_5AL_TGACv1_377722_AA1248960	924	978	1147	1054	637	558	3.92066	3.91592	6.04636	12.5393	11.8207	10.3468	2.04054e-09	1.33585	up
TRIAE_CS42_5DL_TGACv1_433809_AA1422730	1443	1353	1215	93	79	95	0.397328	0.386623	0.577484	0.887806	1.15323	1.40002	0.00766358	1.32679	up
MSTRG.76652	38	53	51	2926	1316	1729	7.30329	7.91746	9.69208	23.8875	16.6147	21.4585	1.09827e-11	1.3198	up
TRIAE_CS42_7BL_TGACv1_577483_AA1876500	533	582	716	3861	1814	2144	20.166	19.5735	18.3769	55.8698	40.4975	47.9355	1.35304e-14	1.31475	up
TRIAE_CS42_2BS_TGACv1_148951_AA0495730	93	111	201	126	74	73	0.471702	0.687163	0.686651	1.63805	1.48652	1.45375	0.00555082	1.31094	up
TRIAE_CS42_7DS_TGACv1_623373_AA2052540	228	124	103	1724	1004	821	4.87977	5.51927	7.09243	16.3051	14.6929	12.026	4.09775e-10	1.30941	up
TRIAE_CS42_4BL_TGACv1_320276_AA1033590	54	39	46	323	218	220	0.426822	0.526742	0.999463	1.53708	1.59808	1.61509	0.000766879	1.29541	up
MSTRG.35352	215	144	178	283	217	321	2.87153	1.61664	1.40905	3.68971	4.37732	6.47422	0.00167856	1.29397	up
MSTRG.44096	1417	1213	1301	118	77	65	0.438017	0.317054	0.396031	0.988669	0.989459	0.837503	0.00724847	1.2837	up
TRIAE_CS42_2AS_TGACv1_112629_AA0342550	249	201	164	459	299	246	3.38229	2.35506	3.04536	7.50079	7.53612	6.20268	4.07434e-07	1.28199	up
TRIAE_CS42_5BL_TGACv1_404486_AA1301660	341	263	221	3171	1995	2107	6.98597	5.68648	6.58259	15.2466	15.6797	15.4508	3.28113e-22	1.27364	up
TRIAE_CS42_1AS_TGACv1_020128_AA0074940	65	65	102	510	326	302	1.43034	1.1904	1.01411	3.03006	2.9824	2.77039	8.1886e-08	1.27259	up
TRIAE_CS42_6BL_TGACv1_499374_AA1580030	1185	1215	928	726	375	441	3.33496	2.65933	2.33223	7.35319	5.83352	6.91023	4.02042e-08	1.27198	up
TRIAE_CS42_4DL_TGACv1_343828_AA1140190	97	76	77	144	124	145	0.629761	0.646539	1.06271	1.44232	1.91723	2.23628	0.00346984	1.25783	up
TRIAE_CS42_2DS_TGACv1_177206_AA0568950	463	396	524	2693	1839	1572	8.93087	9.45906	7.57532	21.0331	22.1391	18.935	1.93841e-13	1.25753	up
TRIAE_CS42_3AL_TGACv1_194109_AA0626660	809	605	498	247	120	103	0.979991	0.794721	0.843931	2.59612	1.94859	1.67138	0.00108563	1.25305	up
TRIAE_CS42_5BL_TGACv1_407508_AA1357550	114	134	101	1386	551	682	6.84224	6.04627	8.39743	20.8737	12.871	15.9154	2.1443e-07	1.25292	up
TRIAE_CS42_3B_TGACv1_223258_AA0779170	523	395	294	1507	882	1077	6.00301	4.6592	4.0096	11.5426	10.4831	12.7956	1.77957e-09	1.2479	up
MSTRG.46230	127	195	207	292	170	177	0.58845	0.714418	0.562639	1.56449	1.39699	1.44829	1.8385e-05	1.24473	up
TRIAE_CS42_2BL_TGACv1_130477_AA0412140	79	84	69	931	456	798	4.03957	3.16691	2.5845	7.46085	5.62137	9.88303	2.31609e-05	1.24328	up
TRIAE_CS42_3DL_TGACv1_250112_AA0862300	142	144	92	410	325	221	0.567111	0.904785	1.00461	1.90143	2.32497	1.58362	0.000168154	1.23712	up
MSTRG.84926	323	274	269	194	133	95	1.19798	1.31636	1.13568	3.05099	3.21047	2.30616	0.00108772	1.23681	up
TRIAE_CS42_2BL_TGACv1_129333_AA0379120	87	75	65	301	203	177	1.13158	1.19341	0.792701	2.48623	2.59757	2.24775	8.0897e-05	1.23235	up
TRIAE_CS42_6AL_TGACv1_472443_AA1522220	864	924	646	671	400	465	1.32163	1.13875	1.03336	2.75161	2.685	3.24736	2.97602e-10	1.21241	up
MSTRG.58196	599	560	513	178	117	107	0.950229	0.845745	0.763173	2.01712	2.04692	1.85824	0.00084212	1.2086	up
TRIAE_CS42_3DS_TGACv1_271475_AA0899730	594	652	1089	1882	1295	1123	6.90608	7.60714	5.57677	15.5777	16.5378	14.3638	3.69837e-10	1.20492	up
MSTRG.22461	113	100	120	1343	769	857	3.96754	3.9009	3.75632	9.36645	8.25652	8.88616	8.71804e-14	1.20457	up
MSTRG.56984	576	550	610	2387	1070	853	5.20794	5.6396	10.1395	21.1336	14.4676	11.5051	0.000410633	1.19682	up
TRIAE_CS42_U_TGACv1_640847_AA2077010	216	174	166	246	154	179	1.60801	1.33102	1.42155	2.80782	2.67108	3.59736	4.07113e-05	1.18824	up
TRIAE_CS42_3B_TGACv1_223174_AA0777360	65	110	106	1591	695	831	1.47865	1.57237	5.00244	4.34928	3.16522	3.6959	6.69561e-09	1.18621	up
TRIAE_CS42_5DL_TGACv1_432949_AA1395710	192	92	134	344	252	347	1.63068	1.35654	1.35373	2.68553	3.03785	4.19142	2.41214e-05	1.18531	up
MSTRG.70345	96	76	64	182	124	176	0.540876	0.695777	0.560628	0.988284	0.91267	1.44383	0.00614635	1.18388	up
TRIAE_CS42_3DL_TGACv1_249089_AA0837260	445	595	680	350	163	220	2.09325	1.03758	1.57812	3.95104	2.83576	3.83245	0.00170876	1.18095	up
TRIAE_CS42_4DS_TGACv1_360993_AA1157800	880	718	1325	196	81	130	0.420862	0.318369	0.362337	0.848353	0.642536	0.861175	0.00947054	1.14953	up
TRIAE_CS42_2DL_TGACv1_158085_AA0508360	133	112	105	1436	893	645	2.87891	3.97025	4.75458	9.58629	9.27591	6.74874	1.34033e-05	1.14394	up
TRIAE_CS42_3DS_TGACv1_273919_AA0933960	238	337	226	2574	1244	1262	6.72604	5.68375	10.9755	20.3839	15.1974	15.4389	3.19649e-05	1.14071	up
MSTRG.126439	458	447	404	260	149	180	2.11169	1.83635	1.79928	4.27478	3.78028	4.55945	0.000141578	1.13451	up
TRIAE_CS42_3DS_TGACv1_271546_AA0902110	111	143	70	635	361	361	1.35884	2.06663	1.44851	3.79499	3.36667	3.32617	2.31609e-05	1.12313	up
TRIAE_CS42_2DS_TGACv1_178195_AA0592530	137	114	144	948	523	712	3.11442	3.12444	2.61342	6.41788	5.44573	6.95955	7.90731e-09	1.12213	up
TRIAE_CS42_2AL_TGACv1_094377_AA0296730	257	163	204	246	131	165	1.20347	1.60348	0.813297	2.75396	2.25839	2.8486	0.00937857	1.11414	up
TRIAE_CS42_1BL_TGACv1_033631_AA0140840	156	124	223	172	202	243	1.21609	1.05159	1.39139	1.58718	2.88798	3.46739	0.00927936	1.10953	up
TRIAE_CS42_4AL_TGACv1_289601_AA0973830	6941	7282	5051	455	285	289	1.38786	0.897394	1.13594	2.41837	2.29075	2.34249	1.51349e-05	1.10866	up
TRIAE_CS42_3AL_TGACv1_195103_AA0644820	192	145	263	361	249	220	1.31269	1.07822	2.03539	3.144	3.34152	2.9577	0.000786998	1.10847	up
TRIAE_CS42_4BL_TGACv1_320431_AA1038890	237	221	181	14884	8039	9176	105.917	115.048	83.4599	235.143	195.934	224	1.84272e-09	1.10361	up
TRIAE_CS42_3B_TGACv1_221472_AA0741680	86	80	73	456	224	316	1.23252	0.961345	1.83056	3.03707	2.30291	3.25257	0.00103011	1.10325	up
TRIAE_CS42_1AL_TGACv1_002853_AA0045580	808	455	760	594	245	251	2.29409	2.28235	1.93801	6.11114	3.92815	3.8191	0.000458802	1.09691	up
TRIAE_CS42_6AL_TGACv1_473755_AA1532770	225	117	175	193	98	103	0.717992	0.647865	0.604104	1.56704	1.16718	1.34673	0.00622546	1.08018	up
TRIAE_CS42_5AL_TGACv1_374195_AA1193180	158	135	90	1507	805	975	10.9361	6.69817	11.4747	21.6705	17.9778	22.4513	1.97704e-05	1.07766	up
TRIAE_CS42_5DL_TGACv1_433774_AA1421700	864	682	1283	274	206	323	2.50758	1.3429	2.10411	3.16431	3.65708	5.76456	0.00937857	1.07585	up
TRIAE_CS42_2DL_TGACv1_158976_AA0529760	350	262	225	277	190	150	1.84335	1.59745	1.13064	3.01531	3.44231	2.72408	0.00364357	1.07058	up
TRIAE_CS42_1BS_TGACv1_049378_AA0151220	104	76	77	2456	907	1335	8.15515	6.59633	13.1154	24.0974	13.7337	20.3145	0.0011686	1.0643	up
MSTRG.133295	308	354	260	530	360	430	1.72111	1.33408	1.19659	2.69945	2.82544	3.38469	2.53858e-05	1.06421	up
TRIAE_CS42_1AS_TGACv1_019677_AA0069780	372	205	275	191	104	115	0.615	0.46296	0.490091	1.17626	0.979343	1.08809	0.0076076	1.04765	up
TRIAE_CS42_U_TGACv1_641444_AA2095210	683	628	589	651	341	464	4.52401	5.49894	4.23759	10.3637	8.16589	11.2054	3.29008e-05	1.03468	up
TRIAE_CS42_5AL_TGACv1_376810_AA1241100	484	335	388	530	311	469	3.85721	2.20146	3.08666	5.68366	5.13693	7.77467	0.00125986	1.02819	up
MSTRG.104204	138	124	124	1537	662	837	8.79579	8.36757	8.20646	20.5016	13.615	17.248	2.21334e-06	1.02154	up
TRIAE_CS42_3DL_TGACv1_249658_AA0853660	388	297	336	830	511	534	4.74303	3.40131	4.11994	8.42752	7.99766	8.38224	6.19329e-07	1.02117	up
TRIAE_CS42_5AL_TGACv1_374165_AA1192190	744	482	1225	205	164	213	0.622596	0.576197	0.606318	0.955069	1.1804	1.53446	0.0034323	1.01898	up
TRIAE_CS42_7DS_TGACv1_623514_AA2054020	106	108	114	859	323	450	2.02601	1.60257	1.89903	4.64294	2.69244	3.75919	0.000448056	1.01316	up
TRIAE_CS42_4DS_TGACv1_361299_AA1165260	178	138	158	1855	867	1130	7.34858	4.92522	13.0938	18.9602	13.6709	17.842	0.00927936	1.01029	up
TRIAE_CS42_4AS_TGACv1_307959_AA1024710	285	327	310	226	128	154	0.744484	0.785013	0.868545	1.64776	1.43723	1.7389	0.00230377	1.00994	up
TRIAE_CS42_2DL_TGACv1_159547_AA0539630	331	265	443	283	202	234	2.11209	1.69395	2.04085	3.48409	3.83463	4.4597	0.000390705	1.00913	up
TRIAE_CS42_4DL_TGACv1_342988_AA1127160	260	282	205	163	95	97	2.29989	2.73303	2.70769	1.36249	1.22614	1.24892	0.000483604	-1.00479	down
TRIAE_CS42_6AL_TGACv1_470984_AA1500170	553	785	805	157	123	111	4.8054	3.97789	6.97781	2.35789	2.83928	2.56988	0.00337599	-1.00775	down
TRIAE_CS42_6AS_TGACv1_486466_AA1561480	729	434	570	138	73	76	2.4491	2.75995	2.10131	1.40637	1.21019	1.15384	0.00384419	-1.01615	down
TRIAE_CS42_6DS_TGACv1_542462_AA1721110	972	621	697	389	286	147	3.75649	5.51767	5.92515	2.72849	3.09714	1.59264	0.00532874	-1.02129	down
TRIAE_CS42_2DL_TGACv1_158434_AA0518630	718	642	1070	223	216	189	12.8159	7.89512	10.8368	4.04991	6.04082	5.30565	0.000678594	-1.03138	down
TRIAE_CS42_2AL_TGACv1_093189_AA0274590	732	1304	1001	348	221	269	8.20106	5.4265	6.36566	3.03538	2.96763	3.63074	1.64569e-05	-1.04916	down
TRIAE_CS42_3AL_TGACv1_194605_AA0636640	268	303	289	260	239	355	6.4788	6.00509	10.5106	2.4136	3.46959	5.17693	0.00507316	-1.05845	down
TRIAE_CS42_6BS_TGACv1_513476_AA1642760	911	541	640	406	273	419	7.10125	13.1066	10.5079	4.07681	4.22043	6.49394	0.00152551	-1.05933	down
TRIAE_CS42_1AL_TGACv1_002067_AA0038340	161	186	178	134	84	96	1.5719	1.83893	1.83393	0.813376	0.784063	0.899943	0.000216439	-1.06729	down
TRIAE_CS42_2DL_TGACv1_159868_AA0543710	672	665	862	208	234	275	13.5276	8.3878	10.1722	3.10866	5.60599	6.50045	0.00267623	-1.07774	down
TRIAE_CS42_2DS_TGACv1_178734_AA0600230	906	534	510	89	42	59	2.3171	2.68511	2.24184	1.2403	0.902279	1.27282	0.00638651	-1.09881	down
TRIAE_CS42_2BS_TGACv1_145952_AA0450620	273	225	210	418	212	177	4.17819	4.27641	5.79817	2.68525	2.09674	1.7515	2.98183e-05	-1.10492	down
TRIAE_CS42_5AL_TGACv1_376619_AA1239160	283	264	441	223	196	244	11.4681	6.99881	6.98122	2.9128	3.95101	4.926	0.000993367	-1.11218	down
TRIAE_CS42_5DL_TGACv1_433027_AA1398700	315	305	251	113	64	74	6.09004	5.19959	5.07003	2.59706	2.27214	2.61743	0.000536707	-1.11454	down
TRIAE_CS42_3AL_TGACv1_195555_AA0651110	806	373	370	167	82	100	2.9515	2.8305	4.96699	1.81552	1.35071	1.64895	0.00157058	-1.13975	down
TRIAE_CS42_6BS_TGACv1_514039_AA1654290	582	552	723	134	85	82	2.49478	2.50587	2.15605	1.09893	1.07111	1.03226	4.97693e-05	-1.15089	down
TRIAE_CS42_6BL_TGACv1_502235_AA1623890	377	331	510	192	184	139	6.49398	3.10551	3.22892	1.59858	2.36165	1.78506	0.0052393	-1.15573	down
TRIAE_CS42_2AS_TGACv1_112483_AA0338910	1203	621	448	220	154	239	0.977741	0.960648	1.31477	0.381959	0.413442	0.641028	2.75951e-05	-1.179	down
MSTRG.35047	129	118	131	154	103	148	4.69516	4.28441	6.89511	1.96794	2.04065	2.87449	0.000215404	-1.17911	down
TRIAE_CS42_1AL_TGACv1_009365_AA0055660	897	534	593	310	264	178	14.7094	7.87358	5.81086	3.94922	5.12947	3.51456	0.00457874	-1.18173	down
TRIAE_CS42_6AL_TGACv1_471857_AA1515300	305	274	321	55	31	41	1.14638	1.0659	1.26684	0.48461	0.413599	0.553027	0.00899692	-1.18762	down
TRIAE_CS42_2AS_TGACv1_112810_AA0345610	743	453	812	134	226	259	10.2647	6.32546	7.34715	1.58431	4.1265	4.7242	0.00903874	-1.20284	down
TRIAE_CS42_5BL_TGACv1_404454_AA1300370	193	187	129	136	74	90	3.77466	3.50531	4.30365	1.73434	1.45852	1.77929	1.06026e-05	-1.20749	down
TRIAE_CS42_5DL_TGACv1_433321_AA1409630	2401	1464	1639	214	171	252	12.7217	8.02363	15.0556	3.79408	4.65648	6.90298	0.000281604	-1.21777	down
TRIAE_CS42_1BL_TGACv1_030321_AA0086640	212	323	260	59	39	65	2.95231	2.96007	2.13627	0.927575	0.939351	1.59431	0.00827063	-1.22592	down
TRIAE_CS42_3DL_TGACv1_249101_AA0837640	924	508	353	634	491	603	38.3639	24.2109	28.3546	10.4835	12.5105	15.4009	7.19728e-08	-1.24285	down
TRIAE_CS42_3B_TGACv1_224584_AA0798360	233	111	192	108	75	71	2.17635	3.44207	3.04366	1.14196	1.27163	1.24854	0.000185911	-1.26256	down
TRIAE_CS42_2AS_TGACv1_113204_AA0353060	282	199	140	194	213	140	10.1007	5.75198	4.17215	2.18638	3.7067	2.44579	0.00321663	-1.26389	down
TRIAE_CS42_5BL_TGACv1_407571_AA1358040	404	403	495	71	43	54	1.92226	0.93981	1.70427	0.607954	0.546492	0.702306	0.00614635	-1.27478	down
TRIAE_CS42_4AS_TGACv1_308300_AA1027240	114	116	178	79	46	68	5.13342	3.74485	2.74268	1.48453	1.31542	1.95699	0.00345506	-1.2831	down
TRIAE_CS42_6DL_TGACv1_527065_AA1697990	244	231	331	151	92	159	5.63488	6.04209	7.38936	2.15746	2.03434	3.6016	1.84447e-05	-1.28571	down
MSTRG.37978	241	205	402	56	37	35	1.88096	1.98918	3.19742	0.956938	0.977122	0.904732	0.0076076	-1.29037	down
TRIAE_CS42_7BL_TGACv1_577539_AA1878210	139	107	102	86	73	84	3.2973	3.23508	4.84519	1.20519	1.56202	1.80642	0.000121159	-1.31028	down
MSTRG.71801	254	237	167	89	74	91	3.73292	3.27793	6.74079	1.41514	1.82908	2.23556	0.001488	-1.31607	down
TRIAE_CS42_5DS_TGACv1_457468_AA1486840	128	97	89	46	35	24	1.42097	1.12597	1.12655	0.485574	0.559273	0.381053	0.00652389	-1.33905	down
TRIAE_CS42_2DS_TGACv1_178953_AA0602720	672	353	888	49	71	65	1.79786	1.8322	1.30322	0.475141	0.772336	0.705787	0.00241402	-1.3653	down
TRIAE_CS42_1DL_TGACv1_061290_AA0191440	135	168	103	34	28	29	3.48347	2.73109	2.59267	0.940066	1.17206	1.22395	0.00810681	-1.37298	down
TRIAE_CS42_5BL_TGACv1_405298_AA1324380	97	87	111	170	168	198	9.45313	5.15995	13.5362	2.45493	3.72985	4.42579	0.000453862	-1.3857	down
TRIAE_CS42_6BS_TGACv1_513710_AA1647850	83	89	119	51	26	41	1.98189	2.53752	1.63437	0.774308	0.604723	0.94792	0.00384919	-1.40007	down
TRIAE_CS42_2BS_TGACv1_146599_AA0469070	568	296	702	40	20	24	0.888566	0.796226	1.06397	0.360214	0.272568	0.333481	0.00552337	-1.44273	down
TRIAE_CS42_4BL_TGACv1_320334_AA1035650	95	95	135	40	24	19	1.16799	1.29379	1.8062	0.574973	0.540121	0.42369	0.00937857	-1.4448	down
MSTRG.102161	181	205	215	140	125	150	9.32155	5.03252	12.478	2.38219	3.2176	3.93459	6.9975e-05	-1.47722	down
TRIAE_CS42_6BL_TGACv1_500863_AA1610920	83	129	137	32	25	30	1.19694	1.22913	1.84478	0.414799	0.50385	0.603962	0.00383811	-1.4921	down
TRIAE_CS42_2DL_TGACv1_159361_AA0537120	129	115	98	52	59	47	1.02269	1.28395	1.38492	0.312661	0.559406	0.448591	4.50802e-05	-1.49983	down
TRIAE_CS42_2BL_TGACv1_133666_AA0443020	263	213	334	46	29	21	0.612558	0.989278	1.09539	0.347914	0.33908	0.247051	0.00464261	-1.50105	down
MSTRG.138268	103	111	123	38	20	32	0.459984	0.427606	0.379146	0.139749	0.111403	0.183358	0.00124652	-1.53485	down
MSTRG.86254	130	74	100	86	62	62	1.79835	1.51308	2.4813	0.605771	0.677077	0.660541	6.19329e-07	-1.55054	down
TRIAE_CS42_3DS_TGACv1_272364_AA0919620	146	120	178	30	29	27	0.845585	0.94624	1.09657	0.248103	0.373555	0.351743	0.00108772	-1.554	down
TRIAE_CS42_5AS_TGACv1_392552_AA1260700	167	89	171	27	24	26	0.648616	0.355494	0.526062	0.127032	0.173074	0.184902	0.00457874	-1.55565	down
TRIAE_CS42_1BL_TGACv1_030263_AA0084320	154	143	123	64	28	26	2.13175	1.81862	2.81879	0.961618	0.63704	0.592126	0.000396195	-1.56994	down
TRIAE_CS42_6DL_TGACv1_527115_AA1698810	137	328	239	38	34	35	2.17524	1.19149	2.44338	0.511705	0.699414	0.754832	0.00124232	-1.57179	down
TRIAE_CS42_1AL_TGACv1_002524_AA0042830	100	104	48	29	35	36	0.861536	0.828342	0.744382	0.168242	0.310478	0.323714	0.000285048	-1.62647	down
TRIAE_CS42_3DL_TGACv1_251115_AA0877630	466	352	545	82	42	43	0.922349	2.28989	1.74591	0.574205	0.45369	0.458804	8.60564e-05	-1.72945	down
TRIAE_CS42_2DS_TGACv1_177625_AA0581350	110	185	73	19	22	14	1.3061	1.39463	0.654271	0.21304	0.442802	0.250976	0.00970217	-1.7717	down
TRIAE_CS42_7DL_TGACv1_602885_AA1971100	56	67	79	121	69	111	3.1726	2.48268	4.01992	0.848572	0.745953	1.19912	1.56203e-10	-1.77857	down
TRIAE_CS42_4AL_TGACv1_288261_AA0942710	213	208	197	33	31	16	2.26207	3.97184	1.62383	0.701294	1.0013	0.515037	0.00282048	-1.81099	down
TRIAE_CS42_2BL_TGACv1_131227_AA0424660	131	83	81	19	7	15	0.397039	0.498597	0.61493	0.136343	0.077527	0.167969	0.00452365	-1.93079	down
MSTRG.64087	129	54	109	62	29	28	6.79971	6.90189	6.81884	2.05562	1.44908	1.40313	6.52418e-10	-2.02251	down
TRIAE_CS42_1AL_TGACv1_001416_AA0030250	149	77	65	8	24	18	2.41649	1.5791	1.61741	0.15007	0.706239	0.518863	0.00249031	-2.05717	down
MSTRG.70981	54	45	57	8	23	18	1.0613	0.458718	0.975086	0.064068	0.294628	0.225266	0.00507703	-2.06749	down
TRIAE_CS42_2BL_TGACv1_130210_AA0406370	218	335	137	17	22	11	3.06428	1.62227	1.44273	0.360294	0.703632	0.343911	0.000961098	-2.1037	down
TRIAE_CS42_5DS_TGACv1_457605_AA1488090	80	65	112	11	6	8	0.491202	0.428557	0.566445	0.099043	0.084102	0.13126	0.00268352	-2.25647	down
TRIAE_CS42_1DL_TGACv1_061593_AA0199390	144	85	84	29	38	33	1.19569	1.90927	0.814631	0.163963	0.327983	0.287431	1.5124e-07	-2.34438	down
TRIAE_CS42_7AS_TGACv1_569172_AA1809100	83	115	163	16	8	13	0.885719	0.764002	1.39176	0.189333	0.102001	0.23268	2.98183e-05	-2.4106	down
TRIAE_CS42_2BL_TGACv1_130210_AA0406380	202	162	57	9	13	16	3.71035	2.2738	2.34187	0.239089	0.521028	0.651336	4.47491e-06	-2.58184	down
TRIAE_CS42_2AL_TGACv1_094218_AA0294730	70	45	50	25	10	6	1.9169	2.7353	4.0776	0.592645	0.353288	0.21349	2.33053e-07	-2.81923	down
TRIAE_CS42_2BL_TGACv1_129980_AA0400940	89	97	58	22	12	7	2.70578	2.26089	0.831938	0.294771	0.252879	0.126379	3.21734e-07	-3.0038	down
TRIAE_CS42_2AL_TGACv1_094218_AA0294680	68	100	75	0	4	5	1.38872	0.935045	1.08198	0	0.118184	0.157825	5.60383e-05	-3.70733	down
TRIAE_CS42_4BS_TGACv1_329359_AA1100610	93	135	77	3	5	3	1.89013	2.14651	1.32861	0.054327	0.166485	0.089891	1.11843e-08	-4.05429	down
MSTRG.122762	249	220	279	0	3	5	1.60063	2.45246	1.93382	0	0.114257	0.190471	2.10546e-08	-4.47296	down
				0	0	0	0.748447	1.12911	0.673081	0	0	0	3.05473e-09	-8.69944	down
				0	0	0	1.1454	1.05133	1.37611	0	0	0	2.94523e-13	-9.98824	down

## Sheet: sheet 4
Supplementary File 3
#ID	YNCK-1_Count	YNCK-2_Count	YNCK-3_Count	YNT2-1_Count	YNT2-2_Count	YNT2-3_Count	YNCK-1_FPKM	YNCK-2_FPKM	YNCK-3_FPKM	YNT2-1_FPKM	YNT2-2_FPKM	YNT2-3_FPKM	FDR	log2FC	regulated
TRIAE_CS42_U_TGACv1_642011_AA2109440	0	0	0	68	57	76	0	0	0	1.54577	1.18672	2.03358	1.62e-08	8.39746	up
TRIAE_CS42_7BS_TGACv1_593131_AA1948450	0	2	0	60	182	129	0	0.041335	0	1.1293	3.17937	2.89742	1.43e-08	7.40904	up
TRIAE_CS42_7BL_TGACv1_578253_AA1891990	0	1	4	82	228	101	0	0.013013	0.0538	0.94079	2.39928	1.35849	2.63e-12	6.20699	up
MSTRG.51601	5	5	12	722	382	125	0.073648	0.065678	0.192222	9.74593	4.7381	1.9833	7.3e-10	5.61623	up
TRIAE_CS42_7DS_TGACv1_621955_AA2030260	0	2	6	98	188	56	0	0.048149	0.150714	2.16683	3.85031	1.46119	9.2e-11	5.24007	up
TRIAE_CS42_3DL_TGACv1_250578_AA0870530	4	0	9	66	227	82	0.066931	0	0.161555	1.07091	3.42923	1.57635	1.08e-09	4.69388	up
TRIAE_CS42_7DL_TGACv1_603552_AA1985610	0	2	11	81	213	77	0	0.013465	0.151247	0.955782	2.3064	1.06542	0.0035985	4.65786	up
TRIAE_CS42_3B_TGACv1_223009_AA0775160	24	23	30	322	935	360	0.244247	0.237498	0.330726	2.98732	7.97093	3.93494	1.63e-26	4.23395	up
TRIAE_CS42_3AL_TGACv1_196305_AA0659290	12	17	19	197	596	188	0.150251	0.223915	0.264437	2.3273	6.4609	2.61947	2.01e-18	4.18274	up
TRIAE_CS42_5DL_TGACv1_436113_AA1458190	9	6	10	96	166	122	0.146998	0.088462	0.167788	1.485	2.35958	2.21829	1.44e-13	3.81338	up
MSTRG.25439	5	10	6	79	149	78	0.040619	0.089221	0.166071	0.792794	1.45808	0.790996	3.82e-10	3.71471	up
TRIAE_CS42_6BS_TGACv1_513770_AA1649090	18	14	17	190	343	142	0.234129	0.183499	0.244845	2.29971	3.81712	2.02553	1.02e-17	3.62756	up
TRIAE_CS42_2DS_TGACv1_179070_AA0604120	23	19	28	185	443	197	0.216043	0.169265	0.282324	1.53829	3.4132	1.95747	2.3e-16	3.4075	up
TRIAE_CS42_5AL_TGACv1_377644_AA1248520	6	8	6	83	88	59	0.09416	0.130611	0.109625	1.27791	1.2463	1.08164	2.19e-08	3.37918	up
MSTRG.28452	9	14	6	96	114	77	0.082479	0.129474	0.151102	0.871032	1.05891	0.80703	5.41e-09	3.16404	up
TRIAE_CS42_7DS_TGACv1_622342_AA2038020	14	11	12	69	158	82	0.338908	0.27904	0.319034	1.56631	3.33657	2.21879	1.35e-07	2.92	up
TRIAE_CS42_U_TGACv1_642411_AA2117220	25	11	5	81	112	114	0.21676	0.098666	0.045721	0.646817	0.81602	1.06887	3.69e-06	2.80291	up
TRIAE_CS42_1BS_TGACv1_051335_AA0179290	16	11	11	52	75	135	0.162619	0.110368	0.110005	0.513458	0.676314	1.5346	2.58e-05	2.71187	up
TRIAE_CS42_5BL_TGACv1_406251_AA1343000	51	18	27	154	255	256	0.305983	0.108962	0.17615	0.843798	1.28359	1.65577	1.36e-09	2.69293	up
TRIAE_CS42_7DS_TGACv1_621915_AA2029170	24	2	7	55	62	98	0.512524	0.022452	0.15122	1.0727	1.10824	2.26789	0.00136482	2.63564	up
TRIAE_CS42_1BS_TGACv1_050900_AA0176540	16	44	80	182	515	218	0.437874	1.24282	2.40277	4.60583	11.9875	6.51391	0.00904656	2.54117	up
TRIAE_CS42_5DL_TGACv1_433008_AA1397840	41	22	13	103	224	143	0.246269	0.134573	0.085534	0.570692	1.14477	0.936194	1.2e-06	2.5054	up
TRIAE_CS42_2AL_TGACv1_093714_AA0285580	38	15	29	81	183	226	0.753376	0.293408	0.614728	1.46446	3.05298	4.84093	6.05e-06	2.49619	up
TRIAE_CS42_2AL_TGACv1_096364_AA0318930	120	42	57	173	519	598	1.53034	0.54841	0.792968	2.02098	5.56364	8.23457	0.00571805	2.48429	up
TRIAE_CS42_5BL_TGACv1_404267_AA1293020	17	2	19	53	117	59	0.270198	0.030127	0.321269	0.776054	1.5678	1.01843	0.00127112	2.4548	up
TRIAE_CS42_4AL_TGACv1_288266_AA0942780	34	9	8	94	79	121	0.230584	0.06334	0.059669	0.592323	0.457966	0.894814	0.000202956	2.44383	up
MSTRG.128266	6	10	13	56	62	52	0.052995	0.092436	0.121377	0.452138	0.461288	0.49201	0.000237406	2.41558	up
MSTRG.32174	9	14	10	58	60	63	0.080971	0.196007	0.073342	0.403453	0.380646	0.605586	0.000177798	2.33165	up
MSTRG.94778	23	22	21	86	99	153	0.218882	0.153839	0.139861	0.46786	0.742526	1.08234	8.42e-06	2.26328	up
TRIAE_CS42_7BS_TGACv1_593114_AA1948320	41	23	24	109	143	197	0.912569	0.52198	0.565212	2.22609	2.6928	4.77293	1.91e-06	2.26148	up
TRIAE_CS42_1BL_TGACv1_030445_AA0090830	26	11	16	115	95	63	0.337434	0.14029	0.21699	1.3597	1.03348	0.878377	4.31e-05	2.22493	up
MSTRG.138009	14	17	26	92	132	66	0.126262	0.162567	0.254458	0.770667	1.01627	0.814991	3.5e-05	2.19174	up
TRIAE_CS42_2AS_TGACv1_112683_AA0343380	18	19	27	106	90	114	0.259738	0.286231	0.4129	1.40527	1.08746	1.77954	7.57e-06	2.15989	up
TRIAE_CS42_3DL_TGACv1_249226_AA0842310	37	15	29	54	164	164	0.494008	0.208054	0.418497	0.668057	1.86773	2.39206	0.00045723	2.1451	up
MSTRG.135660	15	51	27	168	194	97	0.074298	0.224133	0.108673	0.674864	0.710611	0.44025	4.68e-05	2.13454	up
TRIAE_CS42_2BS_TGACv1_146273_AA0461170	32	13	24	63	137	122	0.148949	0.059957	0.117434	0.266857	0.533478	0.608861	0.000192646	2.11669	up
TRIAE_CS42_2BL_TGACv1_130835_AA0418550	20	21	18	78	123	77	0.19585	0.215714	0.200601	0.729574	1.05654	0.84815	2.58e-05	2.09667	up
MSTRG.5798	18	34	28	81	237	63	0.574194	1.17236	1.01688	2.44234	6.62922	2.24639	0.000808201	2.07119	up
TRIAE_CS42_3AL_TGACv1_195441_AA0649580	32	29	16	86	151	112	0.735005	0.694686	0.405138	1.83117	2.95831	2.82279	3.02e-05	2.05457	up
MSTRG.124898	28	36	19	151	98	115	0.185754	0.251282	0.135366	0.934098	0.557524	0.837964	1.79e-05	2.00518	up
TRIAE_CS42_U_TGACv1_642230_AA2113830	107	106	91	339	721	292	1.52099	1.55417	1.39033	4.38253	8.56276	4.44597	9.01e-09	1.99539	up
TRIAE_CS42_4BL_TGACv1_322125_AA1068740	60	59	25	254	232	145	0.648086	0.666666	0.285157	2.52333	2.11009	1.69215	1.6e-06	1.98455	up
MSTRG.4933	10	14	28	92	89	48	0.105686	0.147114	0.333123	0.907615	0.91246	0.566192	0.00164323	1.97827	up
TRIAE_CS42_3DL_TGACv1_251318_AA0880070	52	6	27	72	145	135	0.583721	0.074202	0.305149	0.710348	1.51619	1.39178	0.00572774	1.95815	up
TRIAE_CS42_U_TGACv1_643257_AA2129740	57	32	45	141	170	242	1.07298	0.620471	0.912488	2.43223	2.69979	4.93094	6.53e-06	1.95422	up
TRIAE_CS42_3AL_TGACv1_194830_AA0640210	105	39	99	184	336	467	1.6288	0.617618	1.66269	2.61082	4.38772	7.82952	7.25e-05	1.94368	up
TRIAE_CS42_3B_TGACv1_227140_AA0821590	22	8	39	80	132	79	0.430716	0.159547	0.840271	1.46567	2.21812	1.70813	0.00220607	1.93773	up
MSTRG.137313	21	22	55	148	115	144	0.22865	0.286831	0.752437	1.42359	1.08052	1.63674	0.000184593	1.93288	up
MSTRG.10605	20	40	29	104	166	99	0.34235	0.686264	0.574839	1.50515	2.4245	1.68314	6.99e-05	1.90262	up
TRIAE_CS42_4BS_TGACv1_329189_AA1098730	65	36	56	128	279	226	0.370483	0.211233	0.3432	0.66659	1.33407	1.38686	1.17e-05	1.89759	up
TRIAE_CS42_7BL_TGACv1_577051_AA1864160	45	34	16	82	146	148	0.386682	0.303049	0.150529	0.65011	1.06563	1.38736	0.000509342	1.88167	up
TRIAE_CS42_7AL_TGACv1_558560_AA1794330	110	41	48	127	245	393	0.6844	0.259037	0.322638	0.722531	1.27867	2.61934	0.000707132	1.8811	up
TRIAE_CS42_2DL_TGACv1_158945_AA0529270	61	36	43	104	144	288	1.94097	1.19103	1.4851	3.04347	3.87778	9.97376	0.000477026	1.87291	up
MSTRG.136629	62	31	20	152	179	119	1.2615	0.655086	0.425609	2.84695	3.07692	2.61329	0.000100582	1.86371	up
TRIAE_CS42_3DL_TGACv1_251254_AA0879290	250	118	141	359	690	902	3.28986	1.60032	2.00348	4.30241	7.59783	12.7499	7.97e-06	1.85995	up
MSTRG.107155	848	332	428	1371	2818	2105	11.5771	4.68889	6.32281	17.0322	32.1597	30.8372	0.00283959	1.85873	up
TRIAE_CS42_6DL_TGACv1_527202_AA1700370	58	56	55	165	289	212	0.59982	0.598589	0.614311	1.56521	2.52403	2.37347	1.29e-07	1.84946	up
TRIAE_CS42_4AL_TGACv1_290530_AA0986310	158	62	75	281	409	440	0.950755	0.382664	0.493792	1.64849	2.20649	3.14696	4.9e-06	1.84214	up
TRIAE_CS42_1DL_TGACv1_064029_AA0232190	47	23	31	123	151	120	0.827073	0.418497	0.583876	1.99736	2.24614	2.30032	1.89e-05	1.83997	up
TRIAE_CS42_1DS_TGACv1_080973_AA0256340	74	67	65	160	428	211	1.41398	1.33494	1.32827	2.47006	6.58669	4.1099	1.22e-05	1.81137	up
MSTRG.63574	62	52	49	151	284	188	1.00673	0.973234	0.808868	1.87975	3.8369	2.27351	1.32e-06	1.80283	up
MSTRG.18368	21	36	21	71	110	113	0.251831	0.369103	0.245577	0.679394	1.15557	1.24019	0.000761539	1.79673	up
TRIAE_CS42_2BL_TGACv1_129656_AA0391880	91	36	35	137	250	217	2.39319	0.957164	0.988075	3.28039	5.50464	6.12687	0.000230338	1.79466	up
TRIAE_CS42_6AL_TGACv1_471546_AA1510660	41	28	28	77	180	109	0.57783	0.401473	0.422034	0.992323	2.13866	1.65164	0.000370932	1.78504	up
TRIAE_CS42_3AS_TGACv1_211303_AA0688210	34	55	28	96	174	162	0.175821	0.295644	0.152381	0.525129	0.755865	0.905083	0.000292706	1.76503	up
TRIAE_CS42_1AL_TGACv1_002714_AA0044610	48	19	36	123	155	103	0.667581	0.273038	0.534107	1.55602	1.79355	1.53662	0.000162361	1.75555	up
TRIAE_CS42_1AL_TGACv1_000237_AA0006920	92	39	28	115	222	233	2.29908	0.996263	0.73275	2.59804	4.62514	6.23109	0.00128983	1.75209	up
TRIAE_CS42_4AS_TGACv1_306419_AA1007840	264	186	207	682	858	851	5.44398	3.97458	4.62206	12.8079	14.7871	18.8423	7.89e-14	1.75043	up
TRIAE_CS42_3DL_TGACv1_254173_AA0896070	62	60	73	128	334	248	0.518546	0.517412	0.658339	0.946275	2.22875	2.22121	5.32e-05	1.74134	up
TRIAE_CS42_7DS_TGACv1_622346_AA2038100	57	28	49	112	229	145	1.02868	0.511743	0.956542	1.84259	3.47244	2.81723	0.000159344	1.73033	up
TRIAE_CS42_1DL_TGACv1_062706_AA0218470	42	39	21	94	158	117	1.03959	0.988335	0.544722	2.12295	3.27896	3.10527	0.000294553	1.72835	up
TRIAE_CS42_3DL_TGACv1_250120_AA0862410	19	29	22	69	97	86	0.420172	0.656031	0.511937	1.37958	1.78691	2.02382	0.000962364	1.72078	up
TRIAE_CS42_6AS_TGACv1_485300_AA1542780	15	22	20	59	78	67	0.321872	0.500457	0.479523	1.18376	1.436	1.58368	0.00243765	1.70948	up
MSTRG.88673	62	82	52	218	293	191	0.33555	0.455991	0.3032	1.07482	1.32576	1.10988	4.53e-07	1.6979	up
TRIAE_CS42_2BL_TGACv1_130856_AA0418930	86	76	78	215	346	285	2.57262	2.33433	2.51953	5.84155	8.66136	9.15424	7.52e-08	1.69477	up
MSTRG.127489	21	31	13	71	98	61	0.615028	0.955519	0.417863	1.91328	2.49815	1.9902	0.00376153	1.67827	up
TRIAE_CS42_7BL_TGACv1_577275_AA1871040	27	32	28	61	140	101	0.723764	0.891105	0.812273	1.49362	3.14456	2.90697	0.00165556	1.66731	up
TRIAE_CS42_1AS_TGACv1_019883_AA0072390	208	121	226	425	868	608	4.67523	2.82489	5.51197	8.71552	16.3564	14.7175	1.19e-06	1.65141	up
TRIAE_CS42_1AL_TGACv1_001965_AA0037320	72	132	99	246	475	321	2.10879	4.02316	3.14293	6.58085	11.6772	10.1363	9.83e-06	1.64196	up
MSTRG.97659	30	59	32	112	166	136	0.270069	0.656453	0.322372	1.13881	1.52501	1.51384	0.000418189	1.64133	up
TRIAE_CS42_1BS_TGACv1_051470_AA0180000	160	154	156	430	690	485	3.46535	3.47526	3.66248	8.48294	12.5399	11.3364	8.39e-11	1.63888	up
TRIAE_CS42_2BS_TGACv1_148000_AA0489740	81	78	47	156	307	232	1.32005	1.32723	0.82376	2.32663	4.21464	4.08088	5.38e-05	1.63093	up
MSTRG.121694	64	75	50	188	273	182	0.680434	0.904326	0.664857	2.03339	2.98857	2.15175	2.45e-06	1.62772	up
TRIAE_CS42_4DL_TGACv1_342710_AA1120240	196	166	156	478	589	652	2.49906	2.1944	2.15143	5.53767	6.27617	8.92018	4.66e-10	1.62133	up
TRIAE_CS42_1DL_TGACv1_061091_AA0184720	30	28	12	61	90	79	0.692765	0.666246	0.284348	1.27471	1.73197	1.94945	0.00698774	1.59712	up
TRIAE_CS42_3DL_TGACv1_250808_AA0873480	150	101	140	382	568	344	3.01394	2.09401	3.05139	6.99794	9.55637	7.4296	1.5e-08	1.58796	up
TRIAE_CS42_2DS_TGACv1_177772_AA0584340	49	61	42	167	162	168	0.699207	0.91284	0.645518	2.19641	1.95002	2.59572	1.55e-05	1.58508	up
TRIAE_CS42_3DS_TGACv1_272105_AA0914920	126	52	86	196	294	353	2.14806	0.907875	1.58245	3.03729	4.19257	6.46806	0.000231355	1.58381	up
TRIAE_CS42_4BL_TGACv1_322570_AA1072110	281	168	170	589	731	684	5.07386	3.12877	3.32601	9.67363	11.0302	13.2466	3.67e-09	1.58117	up
MSTRG.59968	40	26	62	136	143	137	0.422912	0.670261	1.25598	1.657	1.37388	1.89964	0.000473766	1.57682	up
MSTRG.116126	125	86	121	244	464	354	2.46594	1.61066	3.18437	3.77687	9.20674	8.5357	4.53e-06	1.55553	up
MSTRG.45129	283	97	165	353	595	746	1.78661	0.625374	1.12913	2.03286	3.18698	5.44883	0.000423947	1.55496	up
MSTRG.6054	49	25	45	94	140	142	0.398639	0.204972	0.391206	0.694441	0.952946	1.24487	0.00115259	1.55202	up
TRIAE_CS42_6BS_TGACv1_514507_AA1660750	50	49	28	103	116	178	0.943663	0.963042	0.5618	1.76962	1.83571	3.61594	0.00192592	1.55191	up
TRIAE_CS42_3AS_TGACv1_210505_AA0673990	104	105	105	233	522	264	1.86399	1.94074	2.03452	3.81244	7.84269	5.08393	1.66e-05	1.55173	up
TRIAE_CS42_3B_TGACv1_221486_AA0741840	168	53	75	181	363	376	2.29227	0.71965	1.06397	2.17379	4.01883	5.34307	0.00208806	1.54791	up
TRIAE_CS42_6BL_TGACv1_500504_AA1605590	65	52	74	158	269	184	0.710421	0.585759	0.875373	1.57385	2.46441	2.1695	2.75e-05	1.54509	up
TRIAE_CS42_6BS_TGACv1_514167_AA1656310	32	25	22	88	71	90	0.158396	0.126527	0.117644	0.396742	0.293408	0.480958	0.00253452	1.54353	up
TRIAE_CS42_2AS_TGACv1_112977_AA0348960	31	32	58	98	174	115	0.52416	0.548765	1.06431	1.51029	2.46204	2.09269	0.00150687	1.53942	up
TRIAE_CS42_3DL_TGACv1_250167_AA0863490	205	88	104	319	302	583	2.75121	1.22045	1.50691	3.89001	3.37967	8.39078	0.000677358	1.5313	up
TRIAE_CS42_2DL_TGACv1_162110_AA0561880	28	14	22	58	79	63	0.501865	0.257553	0.417758	0.948203	1.19135	1.21937	0.00876648	1.5209	up
MSTRG.137474	19	35	47	131	115	76	0.189741	0.521125	0.810386	1.50433	1.20968	1.16031	0.00363918	1.51739	up
TRIAE_CS42_2AL_TGACv1_093323_AA0277610	59	59	38	111	158	206	2.38348	2.4573	1.63696	4.04791	5.33231	8.90045	0.0010624	1.50893	up
MSTRG.383	311	172	200	678	563	821	2.27905	1.30154	1.88088	4.63468	3.68648	6.61613	1.47e-06	1.49803	up
TRIAE_CS42_1AL_TGACv1_003058_AA0047360	51	46	68	130	195	180	0.725992	0.672883	1.04156	1.67415	2.31438	2.74726	0.00018202	1.49419	up
MSTRG.72406	119	117	83	230	586	187	1.17647	0.853065	0.845989	1.37297	3.15073	1.63814	0.000884686	1.48691	up
TRIAE_CS42_5AL_TGACv1_374165_AA1192170	53	54	73	116	294	146	1.7307	1.83077	2.57709	3.45067	8.05702	5.11425	0.001352	1.47976	up
TRIAE_CS42_1BL_TGACv1_033050_AA0136450	31	54	68	82	243	145	0.764374	1.40655	1.84888	1.88179	5.14712	3.9492	0.00742223	1.47735	up
TRIAE_CS42_2DS_TGACv1_177488_AA0578530	92	76	67	130	324	249	1.65613	1.40325	1.29182	2.12947	4.86882	4.79961	0.000672628	1.46311	up
MSTRG.5435	21	41	53	110	156	86	0.297955	0.595034	0.821619	1.43015	1.86009	1.3084	0.00500845	1.45776	up
TRIAE_CS42_3DL_TGACv1_252048_AA0887280	120	39	94	149	312	281	4.8059	1.5849	4.03791	5.42176	10.4117	12.0343	0.00363918	1.45035	up
TRIAE_CS42_7AS_TGACv1_569538_AA1818530	83	41	56	102	226	197	1.20841	0.614663	0.869829	1.34319	2.74295	3.07459	0.00294458	1.4381	up
MSTRG.84974	36	21	41	72	117	99	0.255231	0.116819	0.324366	0.491415	0.7256	0.785432	0.00589193	1.43595	up
TRIAE_CS42_7DS_TGACv1_623918_AA2057390	145	62	93	191	311	360	1.89939	0.831422	1.31718	2.27403	3.39657	5.05353	0.00102079	1.43133	up
MSTRG.83597	73	74	82	217	278	180	0.896403	1.05555	1.1233	2.24322	2.92074	2.57567	5.13e-06	1.41756	up
MSTRG.115563	53	52	45	142	192	107	0.978973	0.912892	0.558123	1.84362	2.16566	1.60964	0.000306556	1.40893	up
TRIAE_CS42_3AL_TGACv1_194531_AA0635150	242	81	156	258	580	523	3.60238	1.24614	2.52056	3.48908	7.21698	8.35349	0.00231602	1.40836	up
TRIAE_CS42_7DL_TGACv1_602671_AA1964830	45	29	40	75	121	129	0.319589	0.213535	0.308599	0.493357	0.730481	0.99468	0.0049154	1.40641	up
MSTRG.138757	411	634	617	1547	1940	1377	6.3071	10.091	10.2727	21.6193	24.9133	22.7031	1.53e-09	1.4052	up
MSTRG.86180	162	165	146	309	637	425	2.08497	1.962	1.79344	3.10788	5.9294	4.62056	1.19e-05	1.40317	up
TRIAE_CS42_6AL_TGACv1_472927_AA1527300	42	24	36	74	139	83	0.62322	0.367172	0.578856	1.01643	1.75959	1.33731	0.00645687	1.40306	up
MSTRG.18510	91	52	69	125	188	275	0.70876	0.41559	0.58219	1.03946	1.34595	2.34705	0.00334047	1.38906	up
MSTRG.68517	108	113	124	376	454	161	0.805802	0.870558	1.00266	2.55117	2.83254	1.28903	0.000367486	1.35131	up
TRIAE_CS42_3B_TGACv1_221401_AA0739660	41	55	81	197	134	161	0.225667	0.316953	0.491277	0.999449	0.623165	0.961659	0.00190577	1.34634	up
MSTRG.55232	99	83	57	170	302	194	0.980087	0.847235	0.612137	1.53104	2.50725	2.06858	0.000468992	1.34594	up
MSTRG.72128	83	74	33	208	188	133	1.56463	1.46125	0.677515	3.59388	2.98598	2.71677	0.00243342	1.3377	up
MSTRG.112946	131	109	115	299	364	315	1.00271	0.867155	0.956349	2.08787	2.33422	2.59198	3.65e-07	1.33701	up
TRIAE_CS42_7DL_TGACv1_603663_AA1986900	44	36	49	105	167	88	0.974459	0.829277	1.17209	2.1259	3.11036	2.08725	0.0029942	1.33396	up
TRIAE_CS42_3B_TGACv1_221388_AA0739050	53	37	50	139	140	108	0.662924	0.469928	0.673321	1.58038	1.46176	1.44448	0.000693974	1.33299	up
MSTRG.141329	396	609	783	1495	2092	1377	5.4361	8.66963	11.6463	18.6828	24.0221	20.3039	3.39e-06	1.32613	up
MSTRG.55113	38	35	51	107	151	86	1.51065	1.45228	2.23823	3.93294	5.13166	3.7481	0.00324443	1.32562	up
TRIAE_CS42_5BL_TGACv1_404284_AA1293860	85	59	92	214	329	119	2.73608	1.95073	3.19004	6.26167	8.83335	4.08845	0.00196899	1.32513	up
TRIAE_CS42_3B_TGACv1_220715_AA0716450	235	215	259	545	902	514	4.44295	4.19943	5.28878	9.35277	14.2324	10.4124	5.33e-07	1.32377	up
TRIAE_CS42_7AS_TGACv1_569927_AA1827070	109	81	82	187	312	242	1.12193	0.85452	0.941125	1.80394	2.79298	2.82026	0.000123721	1.32285	up
MSTRG.118686	92	75	36	162	271	128	0.941715	0.741762	0.381307	1.52908	2.36411	1.26962	0.00549115	1.31919	up
TRIAE_CS42_4DL_TGACv1_342761_AA1121460	55	44	30	88	169	94	0.613569	0.504041	0.357466	0.892714	1.58658	1.13213	0.00841728	1.30583	up
TRIAE_CS42_1DS_TGACv1_081188_AA0258510	194	97	86	206	461	340	3.34293	1.72385	1.60661	3.22902	6.65233	6.29684	0.00315783	1.30471	up
TRIAE_CS42_2AL_TGACv1_095504_AA0311680	77	84	43	146	269	139	0.659303	0.744267	0.390866	1.13857	1.92315	1.2728	0.00363821	1.29471	up
TRIAE_CS42_3AS_TGACv1_212877_AA0703840	51	55	36	120	195	73	0.693307	0.770031	0.531439	1.48077	2.21934	1.06529	0.00948758	1.28733	up
MSTRG.99011	117	64	72	155	304	211	2.01952	0.614468	1.17163	1.77849	3.70613	3.05798	0.00193015	1.28291	up
TRIAE_CS42_3B_TGACv1_224116_AA0792500	89	55	73	152	254	168	1.33811	0.855908	1.19091	2.08201	3.1899	2.71536	0.000886721	1.27281	up
TRIAE_CS42_5DL_TGACv1_435808_AA1455130	79	56	70	137	257	150	0.75319	0.549478	0.718767	1.18958	2.063	1.53673	0.00149139	1.27092	up
TRIAE_CS42_1DL_TGACv1_061649_AA0200990	285	148	143	330	561	594	4.3152	2.29811	2.34059	4.44839	6.66291	9.71022	0.00117755	1.27057	up
TRIAE_CS42_1AL_TGACv1_000142_AA0004560	63	85	59	145	190	206	1.10661	1.52132	1.10953	2.29864	2.76357	3.84636	0.00131933	1.27043	up
MSTRG.122841	54	89	99	165	202	261	0.836265	1.07507	1.8062	1.90687	2.25163	3.17713	0.00330039	1.26603	up
TRIAE_CS42_7BL_TGACv1_579593_AA1908750	90	60	83	204	235	175	1.58911	1.09653	1.58434	3.2771	3.46299	3.3058	0.000113038	1.26549	up
TRIAE_CS42_7BL_TGACv1_577086_AA1865580	226	135	105	369	376	452	4.04007	2.50096	2.02406	6.00498	5.62522	8.69336	0.000395818	1.25921	up
TRIAE_CS42_7DS_TGACv1_623766_AA2056010	53	39	71	122	136	161	0.270539	0.204267	0.397968	0.573035	0.585985	0.893404	0.00475858	1.25199	up
MSTRG.45721	71	73	55	154	142	212	2.80545	2.99283	2.31987	5.52591	4.68786	8.9917	0.00250219	1.25053	up
TRIAE_CS42_4BL_TGACv1_320358_AA1036600	73	73	53	154	201	162	1.19883	1.2464	0.933264	2.29952	2.77056	2.86083	0.000514356	1.24869	up
TRIAE_CS42_4AS_TGACv1_306984_AA1015830	120	53	107	179	318	226	1.58014	0.711674	1.52273	2.14381	3.4988	3.19259	0.00307933	1.24568	up
MSTRG.129256	155	208	243	510	562	499	2.39104	3.33113	4.0754	7.17525	7.26872	8.28626	2.81e-06	1.24184	up
MSTRG.81527	51	31	62	107	142	120	0.793087	0.511472	0.982181	1.41144	1.78189	1.97717	0.00673398	1.23377	up
MSTRG.82508	55	37	68	117	149	142	0.655772	0.389679	0.671956	0.914485	1.11586	1.25609	0.00443829	1.2318	up
TRIAE_CS42_4AL_TGACv1_290993_AA0991240	121	76	84	225	295	202	1.55665	1.00944	1.16755	2.63551	3.18399	2.79475	0.000179695	1.22934	up
TRIAE_CS42_3DS_TGACv1_273028_AA0927660	178	152	222	435	604	382	3.09907	2.74243	4.17137	6.89117	8.78818	7.12787	7.57e-06	1.22296	up
MSTRG.31991	145	112	67	266	351	214	0.730559	0.666392	0.244884	1.24267	1.4121	1.28442	0.000924992	1.22063	up
TRIAE_CS42_1BL_TGACv1_030773_AA0100480	335	266	243	635	806	698	4.00406	3.2896	3.13544	6.89041	8.04295	8.93818	9.55e-08	1.21951	up
MSTRG.25117	115	88	69	208	277	207	0.871404	0.740878	0.605766	1.52957	1.9907	1.71556	0.00029649	1.2186	up
MSTRG.5699	61	88	136	255	284	195	0.622657	0.92343	1.50624	2.37158	2.42396	2.1361	0.00189383	1.21708	up
TRIAE_CS42_1AS_TGACv1_020251_AA0076000	235	237	272	546	840	518	5.95017	6.33165	7.70021	12.7253	18.386	14.4945	1.39e-06	1.21356	up
TRIAE_CS42_2AS_TGACv1_115152_AA0371250	288	220	283	541	777	671	4.38087	3.45868	4.66041	7.48237	9.87842	10.949	1.56e-06	1.20951	up
MSTRG.64845	75	79	68	209	202	153	0.935862	0.808343	0.653895	2.08078	1.73245	1.89607	0.000195154	1.20604	up
MSTRG.37862	61	77	56	159	166	163	0.90332	1.18461	0.898624	2.1703	2.07585	2.61679	0.000981536	1.20493	up
TRIAE_CS42_5DL_TGACv1_436487_AA1461270	60	60	35	123	179	93	0.835861	0.869666	0.528817	1.57742	2.10294	1.39491	0.00851866	1.20135	up
TRIAE_CS42_6DS_TGACv1_543130_AA1735880	58	85	72	159	179	198	0.582135	0.728114	0.755066	1.44915	1.47512	2.40333	0.0017021	1.19834	up
TRIAE_CS42_3DS_TGACv1_271890_AA0910290	131	89	95	169	344	267	1.53059	1.07241	1.19818	1.79821	3.37033	3.36296	0.00221029	1.19001	up
TRIAE_CS42_U_TGACv1_640957_AA2080820	544	428	489	952	1434	1224	5.66078	4.60425	5.50054	9.01288	12.4838	13.6745	3.55e-07	1.18504	up
MSTRG.125756	47	55	81	151	178	127	0.650225	0.787537	1.20782	1.90735	2.06337	1.89024	0.00363918	1.17565	up
TRIAE_CS42_2AL_TGACv1_093778_AA0286620	590	245	353	681	1172	1029	11.9206	5.10757	7.69691	12.6048	19.7622	22.3285	0.00119035	1.17291	up
MSTRG.133609	46	65	56	122	154	135	0.752691	1.06899	0.980838	1.34553	1.66761	1.64589	0.00366762	1.16944	up
TRIAE_CS42_4AS_TGACv1_306462_AA1008680	93	77	86	159	302	173	1.74999	1.49137	1.74637	2.70462	4.73491	3.48963	0.00197067	1.16881	up
MSTRG.47067	87	108	99	238	243	239	0.732478	0.939654	0.901033	1.82827	1.71057	2.16513	0.00013049	1.16544	up
MSTRG.95531	64	106	123	329	208	188	1.02818	1.78564	2.16222	4.86869	2.82873	3.27575	0.00417161	1.15937	up
MSTRG.71236	113	118	155	218	340	362	1.06353	1.14985	1.58867	1.8779	2.68652	3.67379	0.00176479	1.14188	up
TRIAE_CS42_7DL_TGACv1_603141_AA1976810	83	78	55	134	192	189	0.62639	0.608581	0.446815	0.920723	1.21306	1.53747	0.00444564	1.13921	up
TRIAE_CS42_3AS_TGACv1_212160_AA0698280	318	175	191	465	646	521	3.13731	1.7865	2.03523	4.17059	5.3281	5.50809	0.000183764	1.13562	up
MSTRG.111501	63	68	73	150	188	151	0.591622	0.661075	0.737126	1.2827	1.47846	1.52786	0.00136482	1.1292	up
MSTRG.104007	164	163	128	314	403	366	1.98023	2.1195	1.69532	2.77854	3.03892	4.09689	5.4e-05	1.12875	up
TRIAE_CS42_5DL_TGACv1_434162_AA1430770	84	38	65	134	164	145	1.31935	0.607564	1.10162	1.91499	2.15329	2.43496	0.00943921	1.12681	up
TRIAE_CS42_1DL_TGACv1_061085_AA0184560	99	61	88	159	240	189	1.61314	1.02192	1.55015	2.35214	3.26048	3.28924	0.00262264	1.12228	up
TRIAE_CS42_5BL_TGACv1_408100_AA1361640	100	109	74	218	308	157	2.63621	2.98033	2.09532	5.23035	6.78422	4.44151	0.0021544	1.11951	up
TRIAE_CS42_2DS_TGACv1_179693_AA0608630	465	282	323	637	917	943	7.52454	4.73075	5.66017	9.38286	12.4022	16.3705	0.000179776	1.11767	up
TRIAE_CS42_2BS_TGACv1_146300_AA0461920	56	54	67	121	158	139	0.617099	0.535655	0.726443	1.13419	1.40803	1.61469	0.00441702	1.11421	up
TRIAE_CS42_4AS_TGACv1_307028_AA1016380	110	91	92	219	262	210	2.01059	1.72461	1.8071	3.64422	3.99118	4.1127	0.00020019	1.10846	up
TRIAE_CS42_5AS_TGACv1_392521_AA1259860	95	73	109	133	296	221	1.5435	1.22502	1.92602	1.96847	4.03593	3.85938	0.00963317	1.10771	up
TRIAE_CS42_2DL_TGACv1_161369_AA0558270	74	65	51	183	147	118	1.81512	1.64074	1.36365	4.10668	3.02997	3.10938	0.00430742	1.10005	up
TRIAE_CS42_U_TGACv1_641953_AA2108260	283	166	209	435	586	509	8.82398	5.34501	7.07033	12.3558	15.2867	17.0454	0.000129532	1.09994	up
TRIAE_CS42_5AL_TGACv1_378133_AA1251440	71	62	66	127	159	174	0.618668	0.561724	0.617425	1.00665	1.16116	1.62966	0.00513107	1.09687	up
TRIAE_CS42_2AS_TGACv1_112390_AA0337120	165	139	117	285	447	258	3.81899	3.34133	2.9186	6.01914	8.6821	6.41468	0.000508789	1.09266	up
TRIAE_CS42_7AS_TGACv1_569290_AA1812510	119	166	148	307	388	318	1.03316	1.55903	1.43691	2.44597	2.92399	2.96912	0.00016639	1.09258	up
MSTRG.141346	803	1700	1981	4397	3301	2902	12.096	26.5208	32.3191	60.2388	41.5462	46.9025	0.00131278	1.09221	up
TRIAE_CS42_1DS_TGACv1_082660_AA0264860	1332	1287	999	3311	1842	3149	19.9907	20.1994	16.4706	45.8437	23.3557	51.3582	0.000188373	1.09196	up
TRIAE_CS42_1BS_TGACv1_050895_AA0176480	739	628	475	1069	1964	1254	9.52587	8.79679	6.93429	10.835	19.7371	16.0166	0.000109819	1.08602	up
TRIAE_CS42_7BL_TGACv1_579616_AA1908960	81	93	111	184	299	183	1.62082	1.93584	2.42973	3.37834	5.04152	3.96529	0.00269637	1.08143	up
TRIAE_CS42_5AL_TGACv1_374319_AA1196760	231	211	130	311	658	361	3.79942	3.5801	2.30224	4.64892	9.04215	6.35753	0.00434472	1.07783	up
TRIAE_CS42_6BL_TGACv1_500574_AA1606570	128	95	89	155	340	222	1.51875	1.16751	1.13161	1.66336	3.44489	2.88916	0.00808711	1.07265	up
TRIAE_CS42_7AL_TGACv1_556387_AA1762050	363	257	244	627	613	716	6.31995	4.63784	4.60488	9.92981	8.92521	13.3876	6.05e-05	1.07013	up
TRIAE_CS42_3AL_TGACv1_194389_AA0632330	505	346	442	847	1118	979	6.39549	4.52925	6.0666	9.75852	11.8349	13.3047	5.11e-06	1.06733	up
TRIAE_CS42_6AL_TGACv1_471908_AA1515850	188	183	127	294	418	405	2.4349	2.45915	1.76053	3.48902	4.5774	5.72546	0.00111461	1.05015	up
TRIAE_CS42_4DS_TGACv1_362628_AA1181130	101	94	55	178	206	180	1.36291	1.31354	0.802379	2.19079	2.33172	2.60428	0.00583949	1.04895	up
MSTRG.6846	1286	1088	939	2150	2906	2402	24.4042	21.3626	19.2915	37.0813	46.0504	48.8837	3.05e-07	1.04688	up
TRIAE_CS42_2AL_TGACv1_092916_AA0266920	159	152	199	307	448	392	1.63988	1.60949	2.25621	2.76672	3.71904	4.38417	0.000473548	1.04598	up
TRIAE_CS42_5AL_TGACv1_374280_AA1195920	114	90	70	182	258	179	1.31244	1.07009	0.870695	1.91619	2.4926	2.22061	0.00346007	1.04402	up
MSTRG.85713	481	473	497	1175	1121	970	2.12206	2.2589	2.4237	4.73921	4.24534	4.55903	1.12e-09	1.03786	up
TRIAE_CS42_1BL_TGACv1_030643_AA0096790	125	156	199	390	293	386	2.89963	3.75857	5.01676	8.26299	5.69233	9.64174	0.00200739	1.03605	up
TRIAE_CS42_4DL_TGACv1_343828_AA1140190	97	76	77	190	200	170	0.979991	0.794721	0.843931	1.75377	1.69694	1.84995	0.00143542	1.03531	up
TRIAE_CS42_7DL_TGACv1_604289_AA1996290	105	98	79	167	275	191	2.65132	2.55347	2.16753	3.83607	5.81935	5.17115	0.00392023	1.03467	up
TRIAE_CS42_3AS_TGACv1_211826_AA0694730	2633	2080	1812	3681	6458	4463	38.082	31.1501	28.3783	48.4201	78.0533	69.2423	3.23e-05	1.03402	up
TRIAE_CS42_3B_TGACv1_220728_AA0717240	231	215	136	401	491	402	1.83594	1.60101	1.20531	2.86648	3.5619	3.4337	0.000473548	1.02556	up
TRIAE_CS42_5DL_TGACv1_434817_AA1442020	80	96	82	181	213	177	0.966366	1.19827	1.07714	1.99356	2.15901	2.29832	0.00216511	1.01396	up
TRIAE_CS42_1BS_TGACv1_050820_AA0175910	86	68	79	146	237	134	1.21191	0.98918	1.20334	1.86915	2.78397	2.02215	0.00875922	1.00806	up
MSTRG.139259	644	1224	1296	2704	2358	1959	15.1665	29.8556	33.0494	57.9137	46.3878	49.4795	0.000791029	1.00322	up
MSTRG.140492	293	299	369	239	185	111	11.9748	12.6783	16.3703	8.89059	6.30779	4.85626	0.00215981	-1.00011	down
MSTRG.132013	400	360	261	182	200	174	5.67549	5.28613	4.00638	2.34553	2.36349	2.63771	0.000353776	-1.00328	down
MSTRG.111332	169	150	192	83	103	92	0.876044	0.821705	1.31949	0.553875	0.506117	0.573754	0.00329733	-1.00396	down
MSTRG.27206	273	269	294	181	149	128	2.98296	3.04256	3.4728	1.79889	1.3612	1.48986	0.000193897	-1.00453	down
MSTRG.139372	167	183	284	115	127	105	3.03264	3.45883	5.60031	1.89359	1.93752	2.03019	0.00560444	-1.00491	down
MSTRG.138262	1172	1313	1380	894	678	548	23.3041	27.0243	29.7004	16.1568	11.2567	11.6777	2.6e-06	-1.01023	down
MSTRG.108824	274	290	392	175	180	164	0.821896	0.9192	1.2896	0.525521	0.519353	0.672029	0.000439846	-1.01211	down
MSTRG.42634	284	272	308	187	143	139	1.83581	1.59217	2.04568	1.09562	0.763802	1.01414	0.000217295	-1.01348	down
MSTRG.136883	246	273	314	169	155	129	2.83073	3.24949	3.90975	1.76102	1.48865	1.5805	0.000264018	-1.01639	down
MSTRG.125310	194	163	219	104	125	84	1.04852	0.872168	1.1938	0.562647	0.562503	0.447323	0.00171331	-1.01882	down
MSTRG.47582	655	614	700	361	380	323	3.42826	3.09502	3.71163	1.66899	1.61651	1.86784	1.46e-07	-1.0192	down
MSTRG.70004	177	172	246	126	110	87	1.18595	1.22065	1.79174	0.75904	0.648848	0.596894	0.00266418	-1.02136	down
MSTRG.115858	343	437	700	310	215	269	3.02201	3.91666	6.44987	2.48353	1.52502	2.45723	0.00445983	-1.02467	down
MSTRG.2767	133	154	159	89	90	63	1.30655	1.37179	1.37937	0.677238	0.768122	0.513153	0.00372281	-1.02527	down
MSTRG.56131	151	123	141	82	93	50	2.79495	2.35179	2.8242	1.36642	1.42979	0.98461	0.00673398	-1.03065	down
MSTRG.108005	532	565	433	362	313	158	11.0794	12.1965	9.75712	6.86149	5.44907	3.51888	0.000830883	-1.03685	down
MSTRG.129721	421	428	438	230	204	246	1.95133	2.11771	2.12364	0.97886	0.750575	1.29419	4.57e-05	-1.03794	down
MSTRG.128237	2451	2277	1964	1679	1163	772	93.2059	89.6463	80.8544	58.032	36.9278	31.444	4.73e-05	-1.04075	down
MSTRG.119963	322	282	658	230	204	233	1.35609	1.06117	2.67521	0.880012	0.628295	1.02142	0.00868644	-1.04149	down
MSTRG.51933	122	149	176	99	84	57	1.01373	1.22586	1.60903	0.715367	0.566569	0.498007	0.00704591	-1.04651	down
MSTRG.47483	203	220	192	108	126	92	1.11389	1.23037	1.15699	0.549964	0.588372	0.534696	0.000451753	-1.05321	down
MSTRG.40896	134	119	184	98	72	61	1.28049	1.21368	1.93622	0.951228	0.59628	0.703321	0.00799575	-1.05932	down
MSTRG.25139	298	323	395	179	164	187	1.09894	1.55299	1.57469	0.592856	0.492094	0.761824	0.000205113	-1.06045	down
MSTRG.78273	546	508	642	391	261	242	4.57069	4.40203	5.82256	2.97282	1.82608	2.17427	4.78e-05	-1.06161	down
MSTRG.6374	347	339	424	237	144	196	1.42498	1.45467	1.92772	0.884112	0.492352	0.864185	0.000577326	-1.06529	down
TRIAE_CS42_7DS_TGACv1_626610_AA2066850	566	559	731	406	264	300	10.2776	10.5148	14.3797	6.69551	3.99935	5.83818	7.37e-05	-1.06534	down
TRIAE_CS42_4AL_TGACv1_728422_AA2171470	419	444	343	221	218	191	8.05866	8.84018	7.13592	3.85143	3.48972	3.92203	9.95e-06	-1.0682	down
MSTRG.108867	433	470	728	280	315	256	3.16066	3.58194	6.33928	1.95291	2.23867	2.28905	0.000191964	-1.0743	down
MSTRG.127688	407	494	469	341	264	125	3.95449	4.97224	4.93553	3.00726	2.13936	1.29498	0.00192505	-1.07532	down
MSTRG.41732	98	115	161	68	71	56	1.8648	2.36909	3.50982	1.20019	1.23832	1.18805	0.00987085	-1.07857	down
MSTRG.138834	188	174	207	114	120	65	2.25799	2.1575	2.6865	1.24086	1.1963	0.832794	0.00150687	-1.07908	down
MSTRG.67184	293	211	296	126	121	159	1.34621	1.00221	1.47225	0.509424	0.45794	0.774248	0.00111035	-1.08565	down
MSTRG.117122	549	410	738	412	258	213	1.86093	1.05784	2.23488	1.03229	0.751585	1.03289	0.00103315	-1.08647	down
MSTRG.94765	143	171	235	81	135	71	0.969285	1.07761	1.51452	0.535781	0.564649	0.33651	0.00742223	-1.08663	down
MSTRG.35806	310	190	270	144	150	104	2.4199	1.53523	2.27947	1.01568	0.974573	0.864451	0.000503673	-1.08764	down
MSTRG.93717	207	188	265	132	85	119	1.43401	1.38956	2.04472	0.800159	0.42906	0.873059	0.00242977	-1.09227	down
MSTRG.80322	784	787	465	363	300	370	6.01289	6.24716	3.85652	2.52677	1.91724	3.03735	0.000233861	-1.09323	down
MSTRG.19413	194	162	124	87	75	82	3.13887	2.7237	2.16304	1.27234	1.01232	1.42042	0.00299109	-1.09596	down
MSTRG.66749	264	202	338	138	141	131	1.76545	1.40259	2.45258	0.834954	0.782779	0.94049	0.000546853	-1.09802	down
TRIAE_CS42_2AL_TGACv1_098798_AA0326670	922	1380	821	839	427	356	5.62781	8.72156	5.42547	4.65808	2.17524	2.33121	0.00198912	-1.10072	down
TRIAE_CS42_2BS_TGACv1_148073_AA0490380	3842	3944	4145	2850	1797	1506	14.0537	14.935	16.4162	9.47502	5.48725	5.90533	1.66e-06	-1.10112	down
MSTRG.24379	1137	1208	1335	900	502	488	15.4373	16.9824	19.6252	11.1113	5.6859	7.10638	4.11e-05	-1.10341	down
MSTRG.22948	3458	3763	3894	2659	1618	1431	17.8726	20.1362	21.7904	12.4937	6.98025	7.92595	2.95e-06	-1.10631	down
MSTRG.137943	287	292	368	223	163	103	3.70542	3.913	5.15452	2.60832	1.75237	1.41447	0.000735241	-1.10753	down
MSTRG.137924	565	542	697	454	241	228	4.29633	4.26208	5.73874	3.1343	1.52645	1.85343	0.000375487	-1.11044	down
TRIAE_CS42_2AS_TGACv1_114172_AA0364580	630	527	1052	411	374	333	8.10996	7.01838	14.6749	4.8105	4.02248	4.58968	0.000270777	-1.1158	down
MSTRG.31099	1074	928	1305	610	533	523	11.1198	9.59364	15.2587	5.44366	4.27243	5.74634	1.19e-07	-1.11661	down
MSTRG.36433	142	144	162	63	77	84	1.04032	1.03221	1.29042	0.387991	0.445934	0.621178	0.00283237	-1.11744	down
MSTRG.67442	589	409	651	368	248	218	4.59737	3.39634	5.55137	2.73159	1.71601	1.89016	0.000115092	-1.12043	down
MSTRG.17540	330	304	409	176	168	178	1.47323	1.40509	1.98546	0.711641	0.624606	0.849963	4.01e-05	-1.12138	down
MSTRG.79090	475	523	471	286	253	203	8.3705	9.55618	8.96727	4.55523	3.70784	3.82355	3.51e-07	-1.12439	down
TRIAE_CS42_6AL_TGACv1_474573_AA1535480	731	868	704	604	368	211	11.7285	14.4316	12.2259	8.81363	4.92634	3.62806	0.00094318	-1.1252	down
TRIAE_CS42_7DS_TGACv1_622341_AA2037960	222	169	219	101	131	76	4.20634	3.32596	4.49668	1.73738	2.07871	1.53231	0.000571733	-1.12829	down
TRIAE_CS42_5DS_TGACv1_456816_AA1478530	170	119	174	86	75	69	2.10685	1.52851	2.33089	0.965122	0.77386	0.911751	0.00166753	-1.13781	down
MSTRG.98057	192	142	137	78	102	56	1.08001	0.824657	0.837776	0.395832	0.477032	0.332375	0.00221675	-1.13931	down
MSTRG.24523	116	82	115	45	54	55	1.41022	1.00882	1.40562	0.421761	0.461352	0.740478	0.009088	-1.14061	down
MSTRG.138438	125	123	221	78	83	72	1.78301	1.8092	3.44196	0.988798	0.977877	1.05971	0.00595791	-1.14231	down
MSTRG.107076	113	141	183	92	58	67	0.671785	0.701816	0.8465	0.48167	0.219722	0.321768	0.00648947	-1.14281	down
MSTRG.99222	139	107	175	68	81	60	0.773538	0.637085	1.04977	0.340549	0.389528	0.35397	0.00338746	-1.14481	down
MSTRG.69362	160	166	150	75	76	83	0.727036	0.742668	0.715798	0.28423	0.287379	0.384631	0.000907513	-1.14542	down
MSTRG.91521	197	182	258	97	113	104	1.0557	1.02976	1.5451	0.474171	0.556874	0.629074	0.000435906	-1.14692	down
MSTRG.130026	105	104	134	68	50	51	4.28198	4.41355	5.94632	2.52801	1.71669	2.22567	0.00530695	-1.15311	down
TRIAE_CS42_7AL_TGACv1_559757_AA1800740	149	148	256	106	73	92	1.54806	1.59703	2.87979	1.0019	0.629704	1.01856	0.00518888	-1.15314	down
MSTRG.37852	844	1054	1120	768	376	359	10.624	13.7351	15.2627	8.78159	3.94584	4.84065	0.000298847	-1.15478	down
TRIAE_CS42_1BL_TGACv1_033778_AA0142010	374	355	415	210	136	209	2.02987	1.96372	2.4712	1.0486	0.655336	1.24215	0.000177541	-1.15555	down
MSTRG.30670	115	142	231	89	69	81	0.765258	0.796766	1.35802	0.5707	0.393726	0.636264	0.00785028	-1.15716	down
MSTRG.113622	415	347	490	214	189	207	2.11023	1.78248	2.63646	0.969262	0.789366	1.096	1.11e-05	-1.15879	down
MSTRG.125335	266	283	223	133	131	114	0.710063	0.783163	0.646033	0.322398	0.243368	0.271938	2.9e-05	-1.1622	down
MSTRG.116101	156	149	183	74	107	60	0.964663	0.904216	1.19389	0.389914	0.521723	0.376255	0.00129395	-1.16318	down
MSTRG.136433	175	190	229	116	93	82	0.914863	1.04645	1.2771	0.586366	0.415461	0.434839	0.000333585	-1.167	down
MSTRG.131185	136	118	266	89	89	76	1.00938	0.896932	2.09614	0.52931	0.599904	0.625684	0.00856938	-1.16834	down
MSTRG.96075	226	189	266	110	106	113	0.807429	0.658137	0.951372	0.332879	0.327278	0.403675	0.000192646	-1.17107	down
MSTRG.114174	260	173	343	110	168	101	2.08003	1.46307	3.16396	0.964358	1.36594	1.131	0.00173602	-1.17364	down
TRIAE_CS42_U_TGACv1_661232_AA2152660	82	101	122	52	49	47	0.913383	1.18175	1.47094	0.529326	0.467674	0.529667	0.00733954	-1.17539	down
TRIAE_CS42_7AS_TGACv1_572581_AA1852260	131	173	270	123	87	71	1.07814	1.47502	2.40984	0.920676	0.597123	0.62525	0.00562022	-1.17843	down
MSTRG.139739	293	450	495	316	141	149	8.8599	14.1305	16.2565	8.70144	3.54752	4.8232	0.00299109	-1.18006	down
MSTRG.30521	131	176	177	115	64	57	1.98198	2.94376	2.76065	1.68142	0.899295	0.788721	0.00443477	-1.18407	down
MSTRG.138241	215	220	186	95	105	98	1.91033	2.00812	1.80183	0.755013	0.829217	0.917191	8.98e-05	-1.18552	down
MSTRG.119880	395	232	469	192	183	152	2.7715	1.67366	3.38069	1.29365	1.14688	1.44063	0.000279764	-1.18703	down
TRIAE_CS42_7DS_TGACv1_625521_AA2065400	2014	2074	2591	1450	900	880	12.2576	13.0734	16.9599	8.03139	4.58251	5.72546	6.58e-07	-1.18706	down
MSTRG.54161	214	172	176	73	110	85	1.80067	1.50448	1.59552	0.551313	1.17122	0.769286	0.000369796	-1.1951	down
TRIAE_CS42_5DL_TGACv1_434078_AA1428480	259	354	254	197	141	84	1.16693	1.65244	1.23977	0.805762	0.527518	0.401745	0.000861105	-1.198	down
TRIAE_CS42_2DS_TGACv1_177189_AA0568250	567	526	835	345	339	243	3.17248	3.04425	5.05572	1.75148	1.58129	1.45282	5.16e-06	-1.19934	down
TRIAE_CS42_7AL_TGACv1_562378_AA1803540	362	712	472	297	267	184	3.3139	6.74787	4.67739	2.4663	2.03551	1.80422	0.000275804	-1.20199	down
MSTRG.44412	133	110	110	53	60	54	1.22137	0.98851	1.18468	0.439459	0.421229	0.390569	0.00178876	-1.20505	down
MSTRG.122560	467	428	751	256	271	253	2.23216	2.29375	3.81109	1.25383	1.05429	1.12944	4.37e-05	-1.20528	down
MSTRG.17133	389	426	518	321	206	119	4.72989	5.36323	6.59412	3.3618	2.01867	1.51603	0.000564659	-1.2072	down
TRIAE_CS42_3AL_TGACv1_194801_AA0639780	144	181	186	64	104	74	2.01016	2.62448	2.80733	0.805078	1.20559	1.10219	0.00101153	-1.21464	down
MSTRG.47675	180	240	284	102	135	97	1.40056	1.92792	2.39536	0.718602	0.876386	0.803367	0.000295677	-1.21619	down
MSTRG.36656	96	148	147	54	57	71	0.820173	1.28041	1.3165	0.399306	0.378608	0.63511	0.00540422	-1.22184	down
MSTRG.140548	168	188	255	119	74	93	7.46249	8.62499	12.2767	4.79611	2.74207	4.42454	0.00105154	-1.22291	down
TRIAE_CS42_6BL_TGACv1_501281_AA1615620	848	767	1416	519	445	450	8.00229	7.49796	14.4751	4.44946	3.50741	4.5526	1.64e-05	-1.2284	down
MSTRG.87144	106	97	120	48	40	60	0.680068	0.655901	0.8496	0.271591	0.22082	0.412843	0.00586138	-1.23498	down
TRIAE_CS42_7AS_TGACv1_570666_AA1839200	1671	1797	2012	1239	749	591	10.212	11.37	13.3103	6.87816	3.81999	3.86816	1.92e-06	-1.23796	down
MSTRG.36440	1565	1954	2086	861	995	760	5.93642	6.63537	7.30369	2.67483	2.92601	2.77641	1.13e-10	-1.23843	down
MSTRG.270	195	223	256	118	106	89	1.40759	1.86217	2.23224	0.836673	0.704743	0.735683	4.07e-05	-1.24454	down
TRIAE_CS42_3AL_TGACv1_197516_AA0666530	287	546	451	346	171	94	3.96071	7.80539	6.74385	4.33909	1.97321	1.39128	0.00705338	-1.24789	down
MSTRG.17328	328	365	516	147	210	197	1.47443	1.62655	2.54277	0.577317	0.714648	1.11561	8.11e-05	-1.24897	down
TRIAE_CS42_2AS_TGACv1_112895_AA0347110	822	856	808	469	369	313	7.31269	7.88646	7.78309	3.79415	2.73895	2.9856	3.33e-10	-1.24946	down
MSTRG.8622	957	874	1175	530	428	423	5.79711	5.49152	8.22021	2.9664	2.25794	2.99941	2.99e-09	-1.2519	down
TRIAE_CS42_7BL_TGACv1_578106_AA1889550	1976	1617	2314	664	1189	857	26.5254	22.469	33.632	8.09281	13.3228	12.3248	9.63e-07	-1.25294	down
MSTRG.37379	82	93	98	46	52	29	0.629849	0.748568	0.825405	0.325165	0.334906	0.241729	0.00581621	-1.25382	down
MSTRG.139497	130	138	192	100	59	54	2.42981	2.66066	3.87306	1.68718	0.921056	1.07364	0.00253539	-1.25395	down
MSTRG.67822	128	172	189	82	80	64	1.42789	1.99547	2.29734	0.82649	0.744169	0.751599	0.000501914	-1.25403	down
MSTRG.89802	148	138	178	64	67	79	1.30665	1.20237	1.78179	0.541974	0.519421	0.756254	0.000683052	-1.26001	down
MSTRG.17810	161	227	201	118	81	72	1.66861	2.27195	2.2575	1.1158	0.753465	0.799866	0.000375487	-1.26323	down
MSTRG.86894	199	213	186	132	70	72	2.91698	3.28325	2.99499	1.75107	0.848721	1.12281	0.00059859	-1.26486	down
TRIAE_CS42_7AL_TGACv1_556578_AA1766110	148	123	203	63	81	70	0.866896	0.747113	1.29252	0.33532	0.395131	0.440712	0.000962364	-1.27434	down
TRIAE_CS42_2DL_TGACv1_160067_AA0546260	116	106	136	49	56	55	1.89791	1.78633	2.39924	0.718658	0.765868	0.95129	0.00117792	-1.28558	down
MSTRG.42561	128	224	185	102	94	50	1.07017	1.50571	1.26911	0.659617	0.705026	0.326391	0.00180333	-1.28839	down
MSTRG.35289	129	160	207	75	101	50	1.05576	1.36582	1.84959	0.551599	0.696389	0.436012	0.0013027	-1.28978	down
MSTRG.112038	99	77	79	40	44	30	2.2904	1.99638	2.33744	1.11119	1.03686	0.965	0.00439781	-1.29796	down
MSTRG.24559	270	405	363	194	146	126	4.48418	6.97001	6.52381	2.58433	2.02793	1.97826	1.62e-05	-1.29924	down
TRIAE_CS42_6BS_TGACv1_515562_AA1670980	146	199	207	70	104	73	1.14683	1.62388	1.76078	0.496734	0.624303	0.559581	0.000309958	-1.29965	down
MSTRG.26316	241	291	478	133	153	159	2.23144	2.7163	4.83522	1.079	1.14248	1.5278	0.000294553	-1.30609	down
TRIAE_CS42_U_TGACv1_640777_AA2073820	461	821	509	378	332	112	5.77833	10.6568	6.91039	4.31071	3.47867	1.50211	0.00189383	-1.30666	down
TRIAE_CS42_4BL_TGACv1_320348_AA1036250	165	152	153	83	76	50	1.6703	1.55469	1.32562	0.527339	0.600838	0.554145	0.000130517	-1.31272	down
MSTRG.101052	143	102	125	56	60	46	0.844472	0.542382	0.80056	0.267011	0.27358	0.253103	0.000541523	-1.32337	down
MSTRG.2998	210	161	398	122	114	100	1.53822	1.02333	2.69743	0.675284	0.575447	0.63988	0.00128761	-1.32821	down
TRIAE_CS42_6BL_TGACv1_499837_AA1592870	529	271	255	214	163	87	4.53341	2.40827	2.36368	1.66879	1.16255	0.794854	0.000962364	-1.33239	down
MSTRG.93860	526	572	711	378	219	195	4.37055	4.92091	6.39872	2.85651	1.51562	1.73467	5.86e-06	-1.33742	down
TRIAE_CS42_2BL_TGACv1_129682_AA0392420	93	137	97	67	31	43	0.815891	1.17334	0.878172	0.391035	0.165993	0.294294	0.00645773	-1.34678	down
MSTRG.9857	97	85	133	40	37	56	0.506626	0.481274	0.755461	0.189163	0.162375	0.312642	0.00527579	-1.35017	down
TRIAE_CS42_2AL_TGACv1_095394_AA0310430	130	161	158	69	74	51	0.762305	1.07663	1.04375	0.366383	0.451608	0.349117	0.000137984	-1.35413	down
MSTRG.127446	331	290	448	181	120	153	3.16152	2.47034	3.82594	1.23995	0.833959	1.3554	1.62e-05	-1.35754	down
TRIAE_CS42_3DL_TGACv1_252913_AA0892600	97	173	135	66	64	45	1.24723	2.30973	1.88187	0.774136	0.692622	0.621297	0.00129271	-1.35971	down
MSTRG.98433	399	192	510	197	150	122	1.81845	0.883258	2.46184	0.798834	0.570199	0.580567	0.000509342	-1.36703	down
MSTRG.136943	61	83	84	32	37	27	0.390897	0.628411	0.647825	0.217401	0.197362	0.171162	0.00528413	-1.38902	down
MSTRG.93728	227	216	309	138	94	83	2.18491	2.38998	3.17013	1.30202	0.931512	0.90651	2.37e-05	-1.39551	down
MSTRG.35235	74	107	113	25	47	48	1.19238	1.8594	2.21089	0.343767	0.625977	0.805623	0.00650642	-1.41078	down
TRIAE_CS42_7DS_TGACv1_621738_AA2024900	76	86	62	24	30	37	0.636689	0.747247	0.561881	0.177441	0.205214	0.325497	0.00773159	-1.41164	down
MSTRG.58196	599	560	513	309	259	126	3.96754	3.9009	3.75632	1.87533	1.3995	0.872626	1.16e-06	-1.42833	down
MSTRG.116897	173	138	118	67	56	50	1.46225	1.25008	1.02535	0.482156	0.418827	0.438176	9.69e-05	-1.44001	down
MSTRG.20290	125	144	165	59	52	63	1.05938	1.22274	1.60977	0.428557	0.345127	0.538508	0.000146557	-1.4403	down
MSTRG.9252	342	298	157	109	92	116	1.6112	1.41288	0.776614	0.453242	0.350348	0.568972	0.000184921	-1.44089	down
MSTRG.75367	87	81	97	46	30	31	0.65185	0.629296	0.785236	0.311792	0.182739	0.250014	0.0018943	-1.44123	down
MSTRG.117792	179	270	143	114	82	47	1.55061	2.42195	1.33881	0.897412	0.591727	0.428302	0.000791846	-1.44537	down
MSTRG.139525	232	245	355	156	56	119	8.02031	8.76311	13.3019	4.90704	1.61757	4.38914	0.00101702	-1.44626	down
TRIAE_CS42_U_TGACv1_640994_AA2081760	948	922	728	488	318	244	6.00934	6.04944	4.99318	2.81113	1.68362	1.65381	1.86e-08	-1.45308	down
MSTRG.40895	62	69	147	35	46	31	0.985876	1.14426	2.5624	0.51167	0.607015	0.531122	0.00929817	-1.4551	down
TRIAE_CS42_3B_TGACv1_221314_AA0736960	685	755	1206	391	338	325	7.13909	8.1436	13.6137	3.70391	2.94015	3.62801	6.88e-08	-1.46107	down
TRIAE_CS42_2BS_TGACv1_145883_AA0448000	100	91	131	71	34	24	0.433219	0.406474	0.612452	0.27674	0.121632	0.107915	0.00485155	-1.47496	down
MSTRG.20459	156	87	157	73	35	48	1.28483	0.767533	1.3379	0.485612	0.207288	0.436991	0.00181114	-1.48063	down
MSTRG.138948	110	171	250	84	83	45	1.9468	3.12753	4.78114	1.3515	1.2219	0.836421	0.000886989	-1.48512	down
MSTRG.25132	84	52	114	31	48	20	1.26327	0.838143	1.75801	0.428702	0.603454	0.326073	0.00884531	-1.48942	down
MSTRG.138072	70	70	96	38	27	27	0.559975	0.581221	0.855655	0.27287	0.18042	0.234123	0.00278764	-1.49312	down
MSTRG.17835	135	147	87	64	49	32	2.79362	3.13735	1.95183	1.19142	0.847247	0.70219	0.000797949	-1.49546	down
MSTRG.44096	1417	1213	1301	619	602	328	6.98597	5.68648	6.58259	2.57884	2.4431	1.16681	3.67e-12	-1.49625	down
TRIAE_CS42_3AS_TGACv1_211262_AA0687600	147	129	179	77	52	46	1.94009	1.75131	2.55513	0.913426	0.569126	0.644805	6.48e-05	-1.51695	down
MSTRG.104959	130	145	160	81	55	33	1.14811	1.32404	1.52986	0.649406	0.402071	0.307058	0.000250786	-1.51974	down
TRIAE_CS42_6AL_TGACv1_470927_AA1498590	65	81	118	48	39	16	0.667238	0.868876	1.32081	0.444327	0.331445	0.17135	0.00696167	-1.52605	down
MSTRG.120082	279	138	104	33	56	100	1.42105	0.725076	0.544504	0.163379	0.331594	0.76122	0.00963258	-1.52626	down
MSTRG.122566	300	293	415	104	103	165	1.29475	1.22815	1.92479	0.419089	0.345166	0.809833	1.64e-05	-1.53723	down
MSTRG.76066	165	244	192	54	67	100	1.07599	1.65815	1.38554	0.318802	0.377303	0.698032	0.000205113	-1.54631	down
MSTRG.69538	276	417	343	173	164	62	2.19407	3.84963	3.44026	1.4175	1.22457	0.6486	4.32e-05	-1.5504	down
MSTRG.62606	104	66	178	53	41	36	0.443222	0.290585	0.821259	0.205723	0.143095	0.162061	0.00271835	-1.55628	down
MSTRG.58197	183	148	153	119	46	20	2.88736	2.37448	2.53591	1.65759	0.580147	0.293304	0.00707324	-1.55952	down
MSTRG.4135	68	84	85	37	27	24	0.376105	0.484215	0.510806	0.221661	0.123508	0.171581	0.00137461	-1.56914	down
TRIAE_CS42_1DS_TGACv1_080428_AA0247750	60	74	138	36	46	20	0.578062	0.732666	1.43771	0.311436	0.366158	0.199901	0.00585433	-1.57711	down
MSTRG.47441	181	175	176	91	56	49	1.07316	0.955916	1.29311	0.57918	0.230462	0.27631	7.83e-06	-1.58128	down
TRIAE_CS42_U_TGACv1_642997_AA2125820	74	58	118	34	34	24	1.52802	1.23928	2.64581	0.64382	0.579506	0.524225	0.00269436	-1.58298	down
TRIAE_CS42_2DS_TGACv1_177625_AA0581350	110	185	73	60	48	28	2.26207	3.97184	1.62383	1.11963	0.823887	0.604166	0.00236098	-1.59467	down
MSTRG.136821	3091	2793	5051	978	1570	1339	19.7878	15.1073	25.7253	3.76485	6.21207	6.9042	6.29e-09	-1.61571	down
MSTRG.55664	59	74	88	37	26	17	0.400721	0.523617	0.651225	0.227777	0.149239	0.118264	0.00281668	-1.61864	down
TRIAE_CS42_4BL_TGACv1_320702_AA1046630	136	134	207	50	87	32	1.90456	1.91981	3.16865	0.607591	0.989367	0.458945	0.000205113	-1.65876	down
MSTRG.106733	88	115	51	44	25	20	0.7963	0.803242	0.395286	0.409888	0.131916	0.132499	0.00396011	-1.66103	down
MSTRG.115674	186	158	181	86	39	56	2.09097	1.59164	1.93148	0.77675	0.275001	0.510048	2.67e-05	-1.66201	down
MSTRG.52194	107	104	105	43	39	28	4.64018	4.66449	4.95748	1.68053	1.39187	1.27886	4.83e-05	-1.66289	down
TRIAE_CS42_3DS_TGACv1_273826_AA0933580	115	253	151	122	37	24	1.13603	2.58995	1.60926	1.09082	0.298059	0.247134	0.00706567	-1.6837	down
MSTRG.71602	779	625	873	452	164	157	1.32765	1.08838	1.59009	0.690801	0.282699	0.347019	7.48e-06	-1.70994	down
MSTRG.16808	138	268	137	47	79	56	0.758177	1.37184	0.766029	0.21235	0.325712	0.269668	9.94e-05	-1.71776	down
TRIAE_CS42_7AL_TGACv1_556726_AA1769700	89	91	304	73	36	51	1.3516	1.37093	4.81766	1.02818	0.437474	0.803905	0.00455	-1.7282	down
TRIAE_CS42_3AS_TGACv1_210612_AA0675650	700	617	1151	301	272	229	6.0803	5.5488	10.8285	2.377	1.97256	2.13101	1.13e-10	-1.75848	down
MSTRG.70981	54	45	57	19	17	14	0.491202	0.428557	0.566445	0.149357	0.123668	0.128149	0.00285496	-1.77584	down
TRIAE_CS42_5AL_TGACv1_374346_AA1197510	86	83	98	45	28	13	0.583286	0.577809	0.713848	0.276664	0.153328	0.094158	0.000821252	-1.79608	down
TRIAE_CS42_7DL_TGACv1_604257_AA1995860	81	67	383	54	48	63	1.26352	1.07969	6.48035	0.759683	0.6256	1.05615	0.00918805	-1.80445	down
TRIAE_CS42_7DS_TGACv1_621614_AA2021130	54	80	85	25	31	13	1.02159	1.58232	1.74921	0.425286	0.488341	0.264292	0.00109039	-1.82744	down
MSTRG.41802	65	92	93	43	31	6	0.536083	0.778461	0.825113	0.318093	0.213338	0.04515	0.00600767	-1.83085	down
TRIAE_CS42_6BL_TGACv1_502046_AA1622660	97	81	83	36	24	20	1.15784	0.997256	1.05995	0.385617	0.233819	0.248494	9.85e-05	-1.84388	down
TRIAE_CS42_3AL_TGACv1_195589_AA0651600	50	113	72	34	33	5	0.514933	1.22016	0.805344	0.317978	0.2828	0.053814	0.00854377	-1.90222	down
MSTRG.19900	211	424	213	98	127	33	6.82847	14.2365	7.46517	2.88648	3.44098	1.14067	7.57e-05	-1.90257	down
MSTRG.128262	1487	1380	2273	407	606	475	69.8023	67.0653	115.52	17.3395	23.7233	23.9124	9.84e-15	-1.91859	down
MSTRG.109214	71	98	70	45	17	9	1.26877	1.82415	1.35531	0.723222	0.22654	0.166824	0.00331082	-1.92105	down
MSTRG.102634	126	98	207	50	44	30	0.551555	0.416505	0.990147	0.183785	0.149831	0.125081	1.31e-05	-1.94195	down
TRIAE_CS42_5DS_TGACv1_458009_AA1491380	73	155	70	52	28	7	1.12431	2.4687	1.1694	0.726475	0.356019	0.111348	0.00525253	-1.9668	down
MSTRG.78797	139	142	213	55	58	27	1.49238	1.58982	2.49172	0.540704	0.519174	0.313286	9.69e-07	-1.97651	down
MSTRG.99342	256	275	207	83	36	78	1.16084	1.29483	1.0161	0.341217	0.135101	0.375928	3.3e-07	-2.01358	down
MSTRG.71103	193	183	184	39	48	62	1.47072	1.4612	1.53002	0.269652	0.307227	0.499536	1.36e-08	-2.01927	down
MSTRG.139478	1940	1947	2536	566	621	541	37.6312	39.0794	53.2478	9.959	10.0348	11.2313	6.08e-30	-2.02477	down
MSTRG.9251	133	89	275	56	39	37	0.669877	0.463483	1.50967	0.254409	0.163195	0.196706	5.22e-05	-2.049	down
MSTRG.133295	308	354	260	116	92	26	4.52401	5.49894	4.23759	1.54206	1.06948	0.369514	4.43e-07	-2.15634	down
MSTRG.123181	66	45	344	40	31	23	1.27986	0.897835	7.23843	0.703969	0.490723	0.463597	0.00115631	-2.42673	down
TRIAE_CS42_6DS_TGACv1_543504_AA1740860	321	307	289	71	35	72	2.85511	2.83206	2.78506	0.572466	0.25426	0.686407	3.02e-13	-2.47247	down
TRIAE_CS42_3DL_TGACv1_250919_AA0875080	330	417	869	139	97	71	3.223	4.2145	9.19619	1.23151	0.79116	0.737728	2.53e-11	-2.55036	down
MSTRG.102161	181	205	215	45	45	22	1.02269	1.28395	1.38492	0.2315	0.212548	0.132602	5.18e-14	-2.57731	down
MSTRG.68096	52	48	56	14	0	13	0.174449	0.167707	0.203713	0.04042	0	0.044205	0.00354232	-2.62192	down
MSTRG.135076	490	598	188	112	51	62	1.55625	1.96724	0.644982	0.32121	0.133354	0.210322	1.79e-09	-2.63844	down
TRIAE_CS42_4BS_TGACv1_331467_AA1109970	5046	4157	5294	316	483	356	38.1604	34.0996	43.7056	2.17925	3.09194	2.70952	6.31e-97	-3.77975	down
TRIAE_CS42_4DL_TGACv1_343689_AA1138280	4602	3851	5396	243	429	295	35.6881	30.2735	44.6916	1.63983	2.64933	2.30207	4.01e-80	-3.97225	down
TRIAE_CS42_4AL_TGACv1_288178_AA0939490	4111	3298	4756	252	327	248	29.7562	24.7557	37.2216	1.7036	1.97531	1.84925	3.66e-109	-4.01045	down
TRIAE_CS42_5DL_TGACv1_437023_AA1464570	129	115	1051	12	19	46	1.01705	0.921412	8.7975	0.061462	0.132796	0.39469	0.0058196	-4.13741	down
TRIAE_CS42_5BL_TGACv1_404792_AA1310920	76	75	949	10	13	12	0.660833	0.674333	9.0321	0.079134	0.09179	0.104149	0.000559311	-5.10772	down
TRIAE_CS42_2DL_TGACv1_158113_AA0509570	169	155	138	310	379	348	1.85841	1.76776	1.64069	3.1012	3.49032	4.11125	0.000112671	1.04427	up
MSTRG.50475	181	191	178	131	77	59	2.21753	2.43236	2.20777	1.52403	0.703531	0.69939	0.00184946	-1.19147	down
TRIAE_CS42_U_TGACv1_642948_AA2125220	372	294	391	241	112	139	4.58266	3.75294	5.22222	2.70221	1.15283	1.83556	0.000419414	-1.2344	down
MSTRG.81529	773	942	773	464	292	223	5.96071	7.37369	5.7085	3.05326	1.62899	1.69724	2.4e-08	-1.49666	down
MSTRG.125140	6737	7137	5431	4632	2657	2342	46.2873	50.179	39.8573	28.5832	15.4866	16.9509	8.27e-06	-1.14821	down
MSTRG.113632	6041	6092	6175	4086	2418	2213	42.4899	44.3566	45.5845	26.1875	14.0621	16.1328	1.1e-07	-1.21315	down
TRIAE_CS42_2BL_TGACv1_129711_AA0393430	29	8	27	70	98	57	0.751853	0.208062	0.764485	1.68212	2.16457	1.60296	0.00877787	1.67783	up
TRIAE_CS42_7AL_TGACv1_556170_AA1757330	93	55	53	132	154	221	1.90679	1.14626	1.15409	2.44999	2.63873	4.78386	0.00672045	1.24532	up
TRIAE_CS42_7AL_TGACv1_560215_AA1801900	333	150	285	494	647	566	5.03529	2.33439	4.65849	6.79319	8.16549	9.17022	0.00201057	1.0365	up
TRIAE_CS42_1AL_TGACv1_002038_AA0038060	54	64	30	121	156	107	1.59748	1.9557	0.961523	3.25389	3.86154	3.36982	0.00705867	1.23689	up
TRIAE_CS42_3DL_TGACv1_250601_AA0870920	257	80	112	446	512	570	2.67714	0.862584	1.26275	4.22964	4.4616	6.37666	5.1e-05	1.67175	up
TRIAE_CS42_3B_TGACv1_223718_AA0786110	118	32	45	204	179	250	1.10408	0.306204	0.456465	1.74805	1.40214	2.52663	0.00197908	1.61143	up
TRIAE_CS42_3DL_TGACv1_249134_AA0839130	97	96	128	63	50	46	1.2235	1.25864	1.7887	0.606694	0.539023	0.623595	0.00666255	-1.14851	down
TRIAE_CS42_3AL_TGACv1_195097_AA0644720	61	62	70	22	38	18	0.651615	0.684244	0.813907	0.213386	0.336884	0.203328	0.00912625	-1.45623	down
TRIAE_CS42_2AS_TGACv1_113869_AA0361690	206	209	274	125	170	43	1.59507	1.67582	2.24927	0.889106	1.11246	0.323377	0.00947297	-1.20673	down
TRIAE_CS42_2DS_TGACv1_178995_AA0603310	247	232	200	130	117	66	2.00359	1.95494	1.75763	0.959768	0.790976	0.569018	0.000100574	-1.26769	down
TRIAE_CS42_2BS_TGACv1_147789_AA0487740	171	231	185	117	113	85	1.22502	1.7167	1.43461	0.760825	0.674102	0.650906	0.00155568	-1.04063	down
MSTRG.122302	69	38	43	122	117	325	0.736142	0.470482	0.521623	1.31999	0.99475	3.5221	0.00109741	1.85993	up
TRIAE_CS42_1BL_TGACv1_031874_AA0122100	298	323	272	507	1041	851	2.76386	3.10156	2.73725	4.28341	8.08139	8.48013	2.79e-05	1.30504	up
AIG90478	359	227	303	551	860	1043	28.5835	18.673	26.1536	39.9131	57.2679	89.1743	3.64e-05	1.3709	up
TRIAE_CS42_5AL_TGACv1_374078_AA1189710	6	10	31	73	200	76	0.078873	0.124664	0.435166	0.861504	2.19389	1.06293	0.000102004	2.72564	up
MSTRG.31213	514	374	445	263	183	207	2.46856	1.56421	2.38338	1.06687	0.627023	1.02382	1.41e-05	-1.15199	down
MSTRG.57708	367	378	450	203	171	187	1.40398	1.56358	1.7331	0.931652	0.561151	0.773962	1.67e-06	-1.21612	down
MSTRG.132995	492	538	476	368	200	178	2.6997	3.05828	2.82843	1.83136	0.914926	1.04334	0.000181556	-1.1595	down
TRIAE_CS42_1AL_TGACv1_004995_AA0054460	3346	3619	3034	2682	1462	1319	9.11022	10.2009	8.94501	6.63934	3.32403	3.85107	0.000171627	-1.018	down
TRIAE_CS42_1BL_TGACv1_033383_AA0139070	2396	2707	3005	1985	1110	1036	6.23004	7.28589	8.45966	4.69251	2.41059	2.88768	2.4e-05	-1.11819	down
MSTRG.34413	148	174	234	80	70	27	1.19002	1.44192	2.03051	0.581932	0.467763	0.226764	2.63e-05	-1.82052	down
TRIAE_CS42_2BL_TGACv1_131662_AA0430370	614	732	700	267	257	121	3.1784	3.92504	3.93087	1.25514	1.10872	0.673994	8.09e-12	-1.82804	down
TRIAE_CS42_2BL_TGACv1_129748_AA0394680	2918	3358	2239	2268	1675	812	6.40289	7.62975	5.32088	4.52401	3.06976	1.91039	0.00193663	-1.00775	down
TRIAE_CS42_5DL_TGACv1_433691_AA1419560	808	1076	894	514	321	235	2.70979	3.73581	3.24707	1.56686	0.898761	0.843515	4.09e-08	-1.53124	down
TRIAE_CS42_5BL_TGACv1_407135_AA1353800	1414	1613	1845	1029	889	740	6.04585	7.14248	8.54453	4.00172	3.17586	3.39058	3.36e-07	-1.01406	down
TRIAE_CS42_2DL_TGACv1_159765_AA0542450	525	610	471	299	296	238	1.92114	2.3101	1.86779	0.994231	0.905363	0.933074	1.38e-06	-1.08409	down
TRIAE_CS42_2AL_TGACv1_095660_AA0313430	550	654	901	491	324	292	1.20195	1.47982	2.1308	0.974771	0.590324	0.683866	0.000350205	-1.071	down
TRIAE_CS42_2DL_TGACv1_158345_AA0516240	452	550	473	348	327	149	0.981844	1.23541	1.11532	0.685805	0.592214	0.346967	0.00174232	-1.00518	down
TRIAE_CS42_2DL_TGACv1_158637_AA0523690	1735	1536	1529	1076	908	614	3.84869	3.52793	3.66829	2.16976	1.67896	1.46122	3.64e-07	-1.03173	down
TRIAE_CS42_2BL_TGACv1_130043_AA0402250	481	659	400	301	309	149	1.04525	1.48415	0.941916	0.594539	0.561145	0.346705	0.00029649	-1.18317	down
TRIAE_CS42_5DL_TGACv1_433999_AA1427000	3520	4989	3815	2874	1720	1039	7.6013	11.1537	8.91974	5.64103	3.10065	2.4055	3.79e-05	-1.29582	down
TRIAE_CS42_2AL_TGACv1_095877_AA0315490	576	640	542	352	344	157	3.19385	3.67262	3.25056	1.77188	1.59199	0.929366	4.34e-05	-1.2062	down
TRIAE_CS42_2DL_TGACv1_159900_AA0544070	96	60	116	25	19	17	0.383741	0.248901	0.503763	0.088657	0.063728	0.071036	7.2e-06	-2.28895	down
TRIAE_CS42_2BL_TGACv1_130079_AA0403010	224	498	217	180	157	49	0.65342	1.50591	0.685988	0.477995	0.382872	0.152388	0.00421877	-1.46974	down
MSTRG.139432	187	193	153	125	95	72	3.8835	4.1531	3.44386	2.36273	1.64045	1.60975	0.00386707	-1.01097	down
TRIAE_CS42_6DS_TGACv1_543111_AA1735540	1072	960	941	737	551	345	6.19947	5.72565	5.86878	3.85742	2.64643	2.1418	8.23e-05	-1.01659	down
TRIAE_CS42_U_TGACv1_642968_AA2125470	88	57	81	155	183	204	1.62162	1.08894	1.60848	2.60064	2.83123	4.04542	0.00262727	1.15288	up
TRIAE_CS42_4DL_TGACv1_343153_AA1130690	135	102	119	253	254	277	1.64577	1.2911	1.57245	2.81537	2.63652	3.6788	0.000791846	1.02349	up
TRIAE_CS42_2AL_TGACv1_095357_AA0309890	463	456	359	269	203	219	2.61714	2.67274	2.19835	1.38045	0.956285	1.32492	0.000106751	-1.01296	down
TRIAE_CS42_3B_TGACv1_224399_AA0796370	109	72	68	220	232	248	0.430309	0.287768	0.282404	0.797009	0.76073	1.02859	4.82e-05	1.37898	up
MSTRG.59469	106	95	105	55	56	46	0.882073	0.888513	0.964436	0.379005	0.323251	0.347375	0.00672945	-1.09555	down
TRIAE_CS42_6BL_TGACv1_499843_AA1593060	402	272	282	450	814	839	1.74763	1.21979	1.32926	1.77374	2.95466	3.90691	0.00267657	1.03615	up
TRIAE_CS42_3DL_TGACv1_251800_AA0885100	164	163	132	86	82	69	0.638196	0.657951	0.558113	0.303494	0.266871	0.288565	0.0015192	-1.08678	down
TRIAE_CS42_3AS_TGACv1_211403_AA0689800	255	271	457	162	171	112	0.840934	0.923911	1.63415	0.484473	0.469128	0.395847	0.000139558	-1.29105	down
TRIAE_CS42_3B_TGACv1_227525_AA0823690	159	124	143	77	86	25	0.614748	0.494102	0.598314	0.267963	0.277323	0.099998	0.00474799	-1.34899	down
TRIAE_CS42_3AS_TGACv1_210799_AA0679360	264	203	171	400	466	687	1.04398	0.843676	0.727841	1.45783	1.5377	2.93697	0.000670273	1.19381	up
TRIAE_CS42_1DS_TGACv1_080685_AA0252220	54	6	28	55	242	139	0.404232	0.043204	0.227286	0.373611	1.52345	1.12492	0.00383867	2.19775	up
TRIAE_CS42_6DS_TGACv1_544253_AA1747440	84	33	57	148	199	359	0.615663	0.244496	0.451457	0.985853	1.22228	2.82933	0.000125233	1.95397	up
TRIAE_CS42_6BS_TGACv1_513819_AA1650300	57	34	60	187	178	234	0.399919	0.243453	0.450601	1.19056	1.03983	1.7545	1.16e-06	1.88343	up
TRIAE_CS42_1BS_TGACv1_049804_AA0161830	59	25	52	112	256	162	0.451624	0.195043	0.427975	0.788106	1.65374	1.3371	0.000142775	1.83661	up
TRIAE_CS42_1AS_TGACv1_020611_AA0078800	210	73	112	287	628	450	1.56473	0.560999	0.897465	1.94116	3.90925	3.59565	9.7e-05	1.67686	up
TRIAE_CS42_7AS_TGACv1_569255_AA1811610	140	130	121	89	66	47	0.645488	0.639712	0.589886	0.347341	0.237762	0.229604	0.00535475	-1.09719	down
TRIAE_CS42_7DS_TGACv1_621835_AA2027260	79	154	211	95	54	33	0.82387	1.66435	2.389	0.900965	0.465127	0.366975	0.00818085	-1.45517	down
TRIAE_CS42_7DS_TGACv1_624687_AA2062720	1376	619	899	1826	2493	3185	32.9244	15.3195	23.2856	39.7154	49.8249	81.7137	0.000160147	1.28731	up
TRIAE_CS42_7AS_TGACv1_571173_AA1845420	1010	423	701	1246	1864	1962	23.4171	10.1369	17.6009	26.259	36.1008	48.7962	0.000856327	1.1511	up
TRIAE_CS42_7BS_TGACv1_592854_AA1945250	682	369	637	838	1318	1754	5.28947	3.04442	5.35167	6.11565	8.57398	14.7396	0.00247372	1.12564	up
TRIAE_CS42_1AL_TGACv1_000266_AA0007740	66	33	40	131	239	259	1.0829	0.558793	0.715181	1.97403	3.30921	4.59352	3.06e-06	2.0823	up
TRIAE_CS42_1BS_TGACv1_051417_AA0179620	53	28	39	108	167	109	1.0134	0.546735	0.802367	1.8878	2.67522	2.25188	0.000517021	1.54718	up
TRIAE_CS42_3AL_TGACv1_198701_AA0669100	621	549	432	1124	1747	1422	12.3547	11.3071	9.30059	20.3546	29.0533	30.3793	6.81e-08	1.29986	up
TRIAE_CS42_3B_TGACv1_220597_AA0710420	52	17	24	70	125	220	0.337492	0.109932	0.167236	0.415023	0.680418	1.54225	0.000980922	2.09968	up
TRIAE_CS42_3DL_TGACv1_252683_AA0891420	910	615	547	1587	2124	1875	4.71578	3.29795	3.06932	7.4793	9.19851	10.422	4.25e-08	1.31467	up
TRIAE_CS42_6BL_TGACv1_499667_AA1588720	731	742	1361	10962	12968	9423	4.88426	5.11063	9.83502	65.2411	70.4943	66.5255	9.78e-50	3.41595	up
TRIAE_CS42_6AL_TGACv1_472560_AA1523640	929	856	1750	13897	15340	12153	9.3354	8.92096	19.0239	126.949	128.731	130.961	9.59e-46	3.41268	up
TRIAE_CS42_6DL_TGACv1_526343_AA1680050	1321	1104	2215	15217	17849	14629	11.4813	9.51501	20.9463	120.491	132.766	136.55	7.22e-45	3.2297	up
TRIAE_CS42_5AL_TGACv1_375327_AA1219960	2747	3727	2179	1704	1865	1027	25.2339	35.4492	21.6694	14.2282	14.3054	10.1095	6.22e-05	-1.06964	down
TRIAE_CS42_5DL_TGACv1_435168_AA1446950	5831	6283	4225	2879	3736	1433	53.5771	59.7634	42.031	24.0445	28.6623	14.1145	5.39e-05	-1.18882	down
TRIAE_CS42_2BS_TGACv1_146900_AA0475120	815	584	545	1188	1864	2472	10.6419	7.7369	8.17267	13.3314	19.4653	34.428	1.43e-05	1.41947	up
TRIAE_CS42_2DS_TGACv1_177920_AA0587380	754	606	560	1146	1913	1949	7.53998	6.2672	6.06193	10.4126	15.9798	20.9022	5.13e-06	1.27755	up
TRIAE_CS42_2AS_TGACv1_112998_AA0349410	865	610	682	1151	1909	2204	12.2778	8.48668	10.1647	14.144	21.1287	31.0663	0.000121295	1.19101	up
TRIAE_CS42_7AS_TGACv1_569425_AA1815460	47	18	25	89	77	122	0.919109	0.363985	0.532541	1.59316	1.27183	2.57485	0.00578824	1.58995	up
TRIAE_CS42_2AS_TGACv1_112995_AA0349380	159	49	50	224	286	230	2.11837	0.671763	0.724301	2.72071	3.19526	3.29222	0.00464051	1.40958	up
TRIAE_CS42_2BL_TGACv1_129378_AA0380880	170	153	194	300	462	430	2.23902	2.10098	2.76969	3.62709	5.12388	6.13162	0.000422103	1.08769	up
TRIAE_CS42_5DL_TGACv1_433461_AA1413680	66	24	49	80	270	178	0.715134	0.260758	0.572383	0.798869	2.49873	2.08319	0.00144405	1.80992	up
TRIAE_CS42_6BL_TGACv1_501254_AA1615300	79	22	61	246	366	754	0.841899	0.240575	0.701268	2.37843	3.25327	8.62298	0.000872681	3.02497	up
TRIAE_CS42_6DL_TGACv1_526701_AA1690190	94	30	90	283	466	840	0.965174	0.314176	1.00526	2.65111	4.01032	9.29245	0.00127575	2.83195	up
TRIAE_CS42_6AL_TGACv1_472264_AA1520170	28	12	28	83	91	193	0.324696	0.142701	0.348709	0.878106	0.880619	2.40192	8.07e-05	2.36501	up
TRIAE_CS42_1BL_TGACv1_030775_AA0100490	347	330	264	708	1152	1458	4.94278	4.86996	4.0775	9.17608	13.7214	22.3012	5.63e-08	1.72388	up
TRIAE_CS42_3DS_TGACv1_272069_AA0914140	370	131	249	577	888	762	5.25384	1.91611	3.82302	7.43905	10.5233	11.5986	6.77e-05	1.46103	up
TRIAE_CS42_1DL_TGACv1_061382_AA0193780	774	451	359	896	1441	1812	10.4737	6.30746	5.25091	11.0191	16.2793	26.2919	0.000501927	1.30372	up
TRIAE_CS42_2DL_TGACv1_160949_AA0555500	52	95	54	131	404	203	0.596014	1.14516	0.635554	1.11369	3.33681	2.06603	0.00047026	1.72605	up
TRIAE_CS42_4BS_TGACv1_327958_AA1079730	64	45	23	92	137	255	0.455546	0.329723	0.227311	0.754822	0.810984	2.50924	0.00212401	1.80911	up
TRIAE_CS42_4AL_TGACv1_290432_AA0985380	82	57	70	154	120	259	0.681676	0.483766	0.62286	1.16247	0.828487	2.30848	0.00834931	1.27175	up
TRIAE_CS42_4DS_TGACv1_361039_AA1159570	81	109	73	154	189	289	0.733852	1.02085	0.714974	1.26786	1.43072	2.8034	0.00854377	1.16976	up
TRIAE_CS42_3DL_TGACv1_251993_AA0886840	206	166	158	363	414	456	1.46992	1.2282	1.26503	2.40545	2.51008	3.52481	8.16e-05	1.10703	up
TRIAE_CS42_4DL_TGACv1_344058_AA1143050	30	13	6	75	120	152	0.319367	0.140576	0.063638	0.739004	1.08514	1.76963	1.39e-05	2.74106	up
TRIAE_CS42_4AS_TGACv1_307575_AA1021580	48	13	17	51	160	154	0.462382	0.127966	0.179667	0.451038	1.30112	1.61207	0.00176479	2.1414	up
TRIAE_CS42_4BS_TGACv1_328352_AA1086710	65	38	28	82	188	115	0.802164	0.480953	0.370324	0.918147	1.95136	1.53571	0.0074614	1.42919	up
TRIAE_CS42_U_TGACv1_643419_AA2131870	39	22	36	97	137	90	0.466434	0.265541	0.469423	1.07061	1.39014	1.16664	0.000555218	1.6059	up
TRIAE_CS42_7DL_TGACv1_602761_AA1967660	52	22	29	90	173	72	0.594561	0.262158	0.355344	0.938372	1.65847	0.87937	0.00535537	1.55555	up
TRIAE_CS42_7BS_TGACv1_593587_AA1952740	68	34	23	110	196	90	0.963239	0.498526	0.343545	1.41038	2.32589	1.37329	0.00555847	1.52241	up
TRIAE_CS42_5DL_TGACv1_435768_AA1454720	432	288	308	770	1044	683	7.24738	5.00859	5.59006	11.7467	14.6479	12.3048	2.07e-06	1.14609	up
TRIAE_CS42_5BL_TGACv1_407995_AA1360840	173	86	103	268	338	203	2.73508	1.40404	1.76458	3.85653	4.46975	3.44391	0.00555847	1.02431	up
TRIAE_CS42_5BL_TGACv1_405606_AA1331290	552	529	1417	493	386	334	4.264	4.23044	11.8572	3.45882	2.48782	2.76194	0.00372404	-1.18443	down
TRIAE_CS42_4AL_TGACv1_289146_AA0965970	85	43	47	165	130	184	0.689733	0.373223	0.449799	1.21614	0.937099	1.74258	0.00241334	1.35275	up
TRIAE_CS42_2BS_TGACv1_146881_AA0474730	1649	768	1065	2231	2871	3141	14.5378	7.00688	10.1711	17.8818	21.1433	29.6986	0.000184593	1.14401	up
TRIAE_CS42_2DL_TGACv1_158900_AA0528270	291	363	177	167	114	149	2.90848	3.73779	1.9109	1.51293	0.922561	1.5918	0.00603355	-1.07093	down
MSTRG.15350	870	907	1686	748	534	392	11.533	12.4498	24.2033	9.00561	5.90351	5.56867	0.000284943	-1.20074	down
TRIAE_CS42_4DL_TGACv1_343224_AA1131720	58	51	80	160	190	226	0.659815	0.603455	0.997185	1.66852	1.82736	2.78192	0.000130052	1.49825	up
TRIAE_CS42_4AL_TGACv1_292000_AA0997330	125	159	127	80	75	69	0.675913	0.895458	0.743616	0.393442	0.339053	0.398747	0.00657255	-1.00878	down
TRIAE_CS42_1DL_TGACv1_061085_AA0184600	350	195	738	171	142	108	3.82554	2.20138	8.73905	1.69741	1.29293	1.25674	0.000121627	-1.75016	down
TRIAE_CS42_4AL_TGACv1_289204_AA0967230	115	48	64	185	246	341	0.972166	0.418545	0.582031	1.41433	1.73548	3.09453	0.000179027	1.68248	up
TRIAE_CS42_6AS_TGACv1_486116_AA1557090	64	42	46	85	187	218	0.661982	0.444129	0.519284	0.802009	1.62766	2.43336	0.00167642	1.59766	up
TRIAE_CS42_5DL_TGACv1_433916_AA1425190	41	54	91	194	501	278	0.684395	0.931965	1.64416	2.96627	7.03643	5.01302	3.14e-07	2.24182	up
TRIAE_CS42_7BS_TGACv1_592732_AA1943780	108	108	251	261	590	372	1.5867	1.64487	4.01773	3.51046	7.29621	5.89737	0.00656395	1.25046	up
TRIAE_CS42_U_TGACv1_642484_AA2118300	495	416	776	339	375	119	2.37351	2.06438	4.02495	1.47664	1.49803	0.607957	0.00386652	-1.19361	down
TRIAE_CS42_5DS_TGACv1_456680_AA1476120	738	1018	823	515	612	293	7.07314	10.1141	8.54498	4.48712	4.90472	3.00683	0.000281285	-1.02301	down
TRIAE_CS42_1DS_TGACv1_080262_AA0244690	18	9	13	73	80	61	0.134675	0.065433	0.101693	0.501624	0.50105	0.490906	5.84e-05	2.28959	up
TRIAE_CS42_4AL_TGACv1_288311_AA0944380	149	157	134	95	60	35	1.6062	1.75511	1.56778	0.928373	0.536464	0.405497	0.00146236	-1.36827	down
TRIAE_CS42_4DL_TGACv1_342625_AA1118360	181	166	177	359	502	359	1.53227	1.45766	1.62434	2.77353	3.56219	3.2674	2.18e-05	1.08525	up
TRIAE_CS42_4BL_TGACv1_320431_AA1038890	237	221	181	463	580	375	2.29409	2.28235	1.93801	4.12031	4.95398	4.00769	5.84e-05	1.00958	up
TRIAE_CS42_6DL_TGACv1_526383_AA1681400	324	122	167	457	562	899	3.81604	1.39407	2.1272	4.84102	5.58583	11.4044	0.000243025	1.5734	up
TRIAE_CS42_7DS_TGACv1_621393_AA2014030	612	323	452	983	1349	1602	7.66468	4.28524	6.20431	11.1598	13.5878	21.0081	5.3e-06	1.40887	up
TRIAE_CS42_7BS_TGACv1_594170_AA1956450	352	259	312	570	811	698	4.898	3.74205	4.72092	6.90991	9.10857	9.55877	3e-05	1.05131	up
TRIAE_CS42_6AL_TGACv1_470976_AA1500010	0	0	0	158	522	196	0	0	0	2.58964	7.86728	3.79429	4.85e-14	10.4747	up
TRIAE_CS42_6DL_TGACv1_527316_AA1702120	0	0	0	164	488	210	0	0	0	2.42804	6.65189	3.67158	3.85e-14	10.4575	up
TRIAE_CS42_6DL_TGACv1_526864_AA1693770	0	0	0	120	421	181	0	0	0	1.91663	6.22149	3.42419	3.24e-13	10.2032	up
TRIAE_CS42_6AL_TGACv1_472246_AA1519770	0	0	0	113	356	192	0	0	0	1.69413	4.92485	3.40989	5.31e-13	10.0874	up
TRIAE_CS42_1DL_TGACv1_062736_AA0218970	0	0	0	73	274	81	0	0	0	1.00881	3.49514	1.32547	1.13e-10	9.4315	up
TRIAE_CS42_5BL_TGACv1_404139_AA1286130	0	0	0	58	208	67	0	0	0	1.1815	3.90948	1.60979	9.95e-10	9.07317	up
TRIAE_CS42_1AL_TGACv1_000668_AA0016720	0	0	2	77	263	89	0	0	0.016906	1.08963	3.42168	1.47399	7.11e-09	7.58159	up
TRIAE_CS42_2AL_TGACv1_095186_AA0307950	11	5	6	58	161	86	0.148313	0.062215	0.087726	0.74711	1.93032	1.32014	9.49e-09	3.65953	up
TRIAE_CS42_2DL_TGACv1_162895_AA0563810	18	7	12	57	224	50	0.180344	0.065634	0.13464	0.533964	1.95082	0.552101	3.18e-05	2.9922	up
TRIAE_CS42_1AL_TGACv1_000905_AA0021520	42	52	68	225	530	270	0.530125	0.680018	0.932797	2.58237	5.59798	3.65904	4.79e-11	2.51238	up
TRIAE_CS42_3B_TGACv1_222710_AA0769340	16	12	69	118	319	136	0.265267	0.197568	1.29156	1.8584	4.61032	2.52658	0.000381362	2.40335	up
TRIAE_CS42_1BL_TGACv1_032766_AA0133950	49	27	78	162	394	152	0.879393	0.490122	1.51689	2.66564	5.97876	2.96416	5.54e-05	2.04372	up
TRIAE_CS42_1DL_TGACv1_061441_AA0195350	65	39	46	148	406	129	1.06093	0.660346	0.813249	2.19812	5.54249	2.25471	3.61e-05	2.02704	up
TRIAE_CS42_3AL_TGACv1_194146_AA0627440	17	34	47	91	251	93	0.158821	0.325186	0.480325	0.777977	1.98699	0.936691	0.000746311	1.98164	up
TRIAE_CS42_3DL_TGACv1_252924_AA0892640	28	22	61	90	229	130	0.384835	0.311804	0.918272	1.14405	2.68404	1.94747	0.000855462	1.8756	up
TRIAE_CS42_2AL_TGACv1_097448_AA0324210	337	296	276	680	803	637	3.10428	2.82177	2.75416	5.69272	6.17809	6.28946	6.16e-08	1.0913	up
TRIAE_CS42_1BL_TGACv1_031753_AA0120080	89	59	53	20	33	22	1.54529	1.06746	0.999427	0.305969	0.482902	0.396526	0.00574437	-1.55066	down
TRIAE_CS42_7AL_TGACv1_556494_AA1764050	37	15	19	60	126	78	0.288125	0.121311	0.156015	0.427737	0.828343	0.652976	0.00295711	1.76986	up
TRIAE_CS42_7BL_TGACv1_577334_AA1872520	76	33	42	80	179	180	0.733785	0.327805	0.430739	0.70321	1.44141	1.8609	0.00814727	1.44523	up
TRIAE_CS42_U_TGACv1_642754_AA2122610	62	48	33	92	159	143	0.874796	0.697987	0.511009	1.1954	1.89544	2.18981	0.0044813	1.34928	up
TRIAE_CS42_5AL_TGACv1_374282_AA1195990	107	102	86	149	275	233	0.952586	0.927079	0.806085	1.1877	2.03112	2.25134	0.00732451	1.03618	up
TRIAE_CS42_1BS_TGACv1_050729_AA0174830	9	14	4	59	217	54	0.061352	0.104412	0.03117	0.386667	1.30742	0.412663	2.35e-06	3.43404	up
TRIAE_CS42_1DS_TGACv1_080861_AA0254810	35	27	43	126	292	78	0.257847	0.205926	0.347164	0.851518	1.82058	0.618269	0.000113816	2.06683	up
TRIAE_CS42_2AL_TGACv1_096113_AA0317230	19	22	24	87	76	85	0.140419	0.163659	0.192171	0.589534	0.474098	0.674761	0.000328786	1.80887	up
TRIAE_CS42_2DL_TGACv1_160715_AA0553330	20	13	33	74	94	183	0.143661	0.095696	0.256688	0.492632	0.57968	1.45894	0.000138563	2.33631	up
TRIAE_CS42_2BL_TGACv1_130870_AA0419230	61	66	33	137	167	104	0.74931	0.821378	0.439207	1.52442	1.72606	1.38219	0.00677794	1.20728	up
TRIAE_CS42_6DS_TGACv1_543297_AA1738100	283	193	249	112	188	65	1.91061	1.34853	1.81567	0.685384	1.06087	0.470338	0.00450623	-1.15006	down
TRIAE_CS42_1AL_TGACv1_004279_AA0053040	76	63	145	252	548	487	1.71607	1.4705	3.53817	5.18637	10.383	11.8234	9.1e-07	2.06462	up
TRIAE_CS42_1BL_TGACv1_030713_AA0098740	66	11	72	117	171	219	1.74562	0.284634	2.06312	2.80273	3.76416	6.21109	0.00978715	1.68003	up
TRIAE_CS42_U_TGACv1_643016_AA2126200	88	53	120	144	342	380	2.15684	1.33342	3.17102	3.19398	7.00905	9.9921	0.000864409	1.63524	up
TRIAE_CS42_2BS_TGACv1_151238_AA0498550	269	155	159	443	576	358	5.59575	3.34342	3.58047	8.38804	10.0167	7.99962	0.000311726	1.10492	up
BAE47658	44	91	81	315	146	197	0.551604	1.20093	1.119	3.66657	1.55699	2.6986	0.00141778	1.46903	up
TRIAE_CS42_4BL_TGACv1_322607_AA1072260	112	50	75	171	347	216	2.07983	0.94425	1.49084	2.87543	5.38833	4.293	0.000377346	1.50456	up
TRIAE_CS42_4DL_TGACv1_343277_AA1132640	88	52	58	163	251	168	1.50606	0.914036	1.07945	2.55681	3.62427	3.0975	0.000156733	1.4258	up
TRIAE_CS42_6AL_TGACv1_473264_AA1529760	123	47	105	210	226	215	1.8219	0.728752	1.69986	2.85842	3.02281	3.36299	0.00745602	1.12832	up
TRIAE_CS42_6DL_TGACv1_526376_AA1681230	160	92	130	224	318	286	2.39313	1.44813	2.00128	3.10795	4.07099	4.55162	0.00412196	1.00088	up
TRIAE_CS42_1AL_TGACv1_000929_AA0022050	1202	1059	1526	527	721	383	7.77951	7.09505	10.6984	3.1008	3.89882	2.65544	1.55e-08	-1.36595	down
TRIAE_CS42_U_TGACv1_641327_AA2092060	980	982	1347	496	542	313	5.8476	5.82503	8.82836	2.34033	2.98142	1.73717	5.37e-10	-1.44423	down
TRIAE_CS42_3B_TGACv1_220829_AA0720690	195	173	174	98	127	73	1.51063	1.38671	1.45753	0.689856	0.818504	0.601139	0.00245703	-1.00676	down
TRIAE_CS42_1DL_TGACv1_061159_AA0187550	2123	2179	5742	1125	1401	714	13.0187	13.8331	38.1262	6.27215	7.1713	4.68976	0.00882105	-1.79314	down
TRIAE_CS42_1DL_TGACv1_063702_AA0230060	28	42	25	85	148	72	0.246713	0.388653	0.24003	0.693612	1.10952	0.68482	0.00341218	1.52835	up
MSTRG.76468	445	283	551	242	208	184	8.83561	5.80477	11.8336	4.36998	3.44511	3.90229	0.00025505	-1.14321	down
TRIAE_CS42_U_TGACv1_644432_AA2139510	17	13	9	54	62	118	0.252994	0.191947	0.134621	0.762604	0.802838	2.01564	0.000130052	2.50889	up
TRIAE_CS42_5AS_TGACv1_392869_AA1265640	145	84	73	370	691	692	2.18342	1.30671	1.19052	5.07909	8.71775	11.1968	4.03e-12	2.4379	up
TRIAE_CS42_5AL_TGACv1_374213_AA1193820	57	9	38	97	246	241	0.899178	0.146043	0.646684	1.39864	3.27283	4.12331	0.000112596	2.40117	up
TRIAE_CS42_5AL_TGACv1_379509_AA1256480	39	26	25	64	196	140	0.576846	0.388066	0.392303	0.867193	2.48774	2.29448	0.000193485	2.03494	up
TRIAE_CS42_5BS_TGACv1_423197_AA1370330	105	42	82	250	364	379	1.78361	0.736716	1.5053	3.85592	5.16518	6.91393	1.55e-07	2.0144	up
TRIAE_CS42_5DS_TGACv1_458100_AA1492020	172	93	95	284	583	649	3.11565	1.74715	1.86102	4.69358	8.84653	12.6404	6.71e-07	1.98424	up
TRIAE_CS42_5BL_TGACv1_404191_AA1289280	69	30	80	127	288	243	1.00855	0.452968	1.27856	1.7084	3.55017	3.8475	0.000323835	1.76755	up
MSTRG.89366	137	50	106	219	437	352	2.22552	0.810915	1.84097	3.15473	5.83751	5.96367	0.000100408	1.67204	up
TRIAE_CS42_5AL_TGACv1_375369_AA1220530	542	414	363	667	1043	1598	7.81344	6.03681	5.51336	8.42348	12.2567	23.6835	0.000962364	1.24789	up
TRIAE_CS42_3DS_TGACv1_271843_AA0909280	49	50	74	125	159	132	0.641123	0.680228	1.05117	1.50159	1.75059	1.87113	0.00566388	1.13525	up
TRIAE_CS42_5AS_TGACv1_393963_AA1277380	1209	805	993	1557	2797	2625	15.3389	10.5794	13.6359	17.9618	29.6455	35.72	0.000142573	1.10708	up
TRIAE_CS42_5DS_TGACv1_457062_AA1481640	1268	874	1004	1895	2746	2534	13.4215	9.58349	11.508	18.2374	24.2799	28.7765	6.47e-06	1.07606	up
TRIAE_CS42_4BL_TGACv1_322299_AA1070420	27	21	22	56	93	69	0.760174	0.59316	0.669288	1.44921	2.20515	2.08602	0.00592163	1.51187	up
TRIAE_CS42_1DL_TGACv1_064075_AA0232420	21	34	16	105	162	116	0.436093	0.72834	0.349415	1.98226	2.826	2.58616	1.14e-06	2.29462	up
TRIAE_CS42_3AL_TGACv1_194166_AA0627750	71	71	62	224	323	261	1.574	1.63733	1.48519	4.56048	6.05708	6.27175	7.12e-10	1.85865	up
TRIAE_CS42_1BL_TGACv1_031383_AA0112910	42	36	18	82	138	120	0.882077	0.784849	0.394887	1.5832	2.45593	2.74032	0.000936785	1.70845	up
TRIAE_CS42_3DL_TGACv1_249770_AA0855920	130	117	65	296	423	292	2.81895	2.60804	1.50954	5.82639	7.64804	6.78491	3.32e-06	1.56348	up
TRIAE_CS42_1AL_TGACv1_004299_AA0053140	20	39	28	67	124	82	0.411694	0.837071	0.623533	1.2514	2.15528	1.81915	0.00611604	1.5083	up
TRIAE_CS42_3B_TGACv1_222879_AA0772300	114	102	88	205	290	341	2.27793	2.09461	1.90093	3.71226	4.84358	7.29479	0.000149967	1.3563	up
TRIAE_CS42_4AL_TGACv1_290555_AA0986770	176	194	209	114	127	75	1.76673	2.01885	2.26899	1.04032	1.06267	0.805389	0.00187311	-1.02221	down
TRIAE_CS42_4AL_TGACv1_288850_AA0959680	428	416	277	235	263	96	4.13369	4.15588	2.89484	2.05824	2.11687	0.991147	0.00465768	-1.08255	down
TRIAE_CS42_1AS_TGACv1_019983_AA0073560	189	277	414	169	174	71	1.78091	2.70614	4.24755	1.45247	1.37283	0.707999	0.00366171	-1.26015	down
MSTRG.137828	2393	2707	2298	1879	1307	905	13.2415	15.5098	13.7663	9.44944	6.03815	5.36606	4.95e-05	-1.00791	down
TRIAE_CS42_5BL_TGACv1_404656_AA1307530	4168	4438	3483	2936	1921	1610	22.8077	25.1421	20.6397	14.6047	8.77671	9.44285	7e-06	-1.04665	down
TRIAE_CS42_7BS_TGACv1_592627_AA1941750	68	65	84	117	265	198	0.482832	0.471247	0.644314	0.750278	1.57003	1.50064	0.00281668	1.29343	up
TRIAE_CS42_5AL_TGACv1_374818_AA1209560	215	99	108	240	500	570	1.93974	0.921937	1.0527	1.95333	3.76309	5.49468	0.000532651	1.54879	up
TRIAE_CS42_5BL_TGACv1_404316_AA1295270	270	107	195	318	855	606	2.02535	0.819009	1.66907	2.39545	5.81557	5.29005	0.000413332	1.52384	up
TRIAE_CS42_6DL_TGACv1_526384_AA1681470	328	197	267	1605	2674	1491	5.26695	3.27496	4.64586	23.486	35.9413	25.7361	3.18e-30	2.72563	up
TRIAE_CS42_6BL_TGACv1_500192_AA1600940	65	50	117	394	764	481	1.09574	0.859436	2.1247	6.03154	10.7517	8.69375	3.83e-14	2.68327	up
TRIAE_CS42_6AL_TGACv1_471150_AA1503570	75	48	147	381	663	391	0.839289	0.553089	1.79047	3.9108	6.25828	4.73354	1.38e-08	2.26785	up
TRIAE_CS42_2DL_TGACv1_157900_AA0501050	15	25	17	72	133	79	0.203532	0.352332	0.252058	0.892672	1.51845	1.15126	5.04e-05	2.17218	up
TRIAE_CS42_7BS_TGACv1_592375_AA1936900	172	210	162	497	468	465	1.52368	1.92954	1.55864	4.01663	3.47464	4.4301	1.91e-07	1.26709	up
TRIAE_CS42_6AL_TGACv1_471150_AA1503580	34	31	45	87	122	92	0.175902	0.166298	0.250394	0.406339	0.523691	0.506217	0.0044956	1.31989	up
TRIAE_CS42_3B_TGACv1_226391_AA0816570	161	106	184	354	624	759	2.69577	1.83578	3.319	5.38674	8.71511	13.6179	5.48e-07	1.85159	up
TRIAE_CS42_6AL_TGACv1_471378_AA1507980	113	109	84	202	207	265	1.23888	1.20527	0.883895	1.83076	2.02479	3.04363	0.00418034	1.03216	up
MSTRG.46602	139	121	189	100	69	55	1.71676	1.11197	2.44972	1.07769	0.719776	0.494344	0.00490556	-1.14654	down
TRIAE_CS42_2AL_TGACv1_094445_AA0297620	750	523	1491	539	519	425	6.16629	4.49201	13.2044	4.05738	3.67944	3.82477	0.00689938	-1.03464	down
TRIAE_CS42_7DL_TGACv1_603066_AA1975010	128	191	244	91	74	88	0.798098	1.23456	1.65339	0.516664	0.386431	0.586133	0.00140207	-1.28102	down
TRIAE_CS42_3DL_TGACv1_251962_AA0886530	401	281	353	743	1295	1528	3.8424	2.78931	3.65927	6.47747	10.3753	15.7207	9.84e-08	1.69021	up
MSTRG.48187	553	390	540	1031	1576	2367	5.42784	3.96516	5.74215	9.20962	12.9352	24.9523	1.13e-06	1.66428	up
TRIAE_CS42_3AL_TGACv1_196498_AA0660880	513	399	421	982	1269	1858	5.08443	4.07994	4.51066	8.83458	10.5061	19.7369	4.97e-07	1.53635	up
TRIAE_CS42_6BS_TGACv1_514039_AA1654290	582	552	723	341	281	356	0.977741	0.960648	1.31477	0.520971	0.393452	0.641481	6.94e-05	-1.04099	down
TRIAE_CS42_3DL_TGACv1_249032_AA0835230	61	26	25	112	137	271	0.582569	0.257644	0.25752	0.975695	1.10569	2.80393	0.000130517	2.15388	up
TRIAE_CS42_7AL_TGACv1_556285_AA1759970	226	207	233	888	1079	821	2.53756	2.46522	2.88783	9.80435	11.078	11.4057	3.32e-26	1.93206	up
TRIAE_CS42_7BL_TGACv1_577418_AA1875080	503	465	626	1693	2136	1466	5.10605	4.88145	6.87618	15.625	18.1178	15.9618	1.02e-16	1.59236	up
TRIAE_CS42_7DL_TGACv1_603981_AA1991930	334	324	306	925	1151	779	3.03504	3.04832	3.00984	7.66357	8.7655	7.61173	3.38e-14	1.42689	up
TRIAE_CS42_5BS_TGACv1_424687_AA1391330	323	265	709	120	224	228	3.10361	2.75379	7.6958	1.11591	1.92658	2.49996	0.00563462	-1.29235	down
TRIAE_CS42_5AS_TGACv1_394198_AA1278690	204	146	345	51	125	57	2.40991	1.78176	4.41959	0.547539	1.2365	0.722628	0.000260531	-1.72609	down
TRIAE_CS42_5DS_TGACv1_456478_AA1471590	458	405	770	128	183	193	6.03798	5.54047	10.8907	1.69775	2.15212	2.93083	5.99e-08	-1.81044	down
TRIAE_CS42_3B_TGACv1_225111_AA0805030	59	19	28	87	121	151	0.687848	0.226696	0.348065	0.918318	1.1921	1.9114	0.00329793	1.67267	up
TRIAE_CS42_3AL_TGACv1_194214_AA0628790	92	55	54	122	247	262	1.11795	0.689695	0.710212	1.34948	2.52694	3.43592	0.000716514	1.55423	up
TRIAE_CS42_3AS_TGACv1_211574_AA0691710	52	42	23	77	124	131	0.604842	0.505385	0.279891	0.812938	1.20251	1.62563	0.00866839	1.40034	up
TRIAE_CS42_2AS_TGACv1_112179_AA0332470	55	13	35	82	129	170	1.1561	0.284089	0.787911	1.56627	2.27034	3.85358	0.00317314	1.80667	up
TRIAE_CS42_2BL_TGACv1_130572_AA0413860	135	110	104	236	288	575	2.63738	2.171	2.18305	4.08256	4.58613	11.4522	0.000302565	1.5849	up
TRIAE_CS42_2AL_TGACv1_093154_AA0273510	62	34	57	103	191	147	0.860701	0.468156	0.851445	1.32101	2.21478	2.20855	0.00199862	1.40708	up
MSTRG.103391	163	147	120	310	507	370	2.02958	1.86976	1.59398	3.51694	5.45372	5.13306	5.81e-06	1.33627	up
TRIAE_CS42_2AL_TGACv1_094123_AA0292860	386	199	299	514	799	856	5.70485	3.06926	4.69652	6.2554	8.78851	12.2732	0.000467467	1.19534	up
TRIAE_CS42_7DL_TGACv1_604652_AA2000300	393	341	563	590	1407	1063	4.88189	4.3766	7.55795	6.65663	14.6008	14.1568	0.00228129	1.11543	up
TRIAE_CS42_2DL_TGACv1_160930_AA0555320	165	95	164	274	299	346	3.07733	1.82026	3.31822	4.6709	4.69572	6.94519	0.00427396	1.00875	up
TRIAE_CS42_U_TGACv1_645359_AA2144100	106	82	87	36	56	23	0.768842	0.615447	0.684638	0.235227	0.340522	0.18006	0.00388022	-1.40937	down
TRIAE_CS42_6BL_TGACv1_502163_AA1623470	209	138	197	312	458	417	3.71857	2.53032	3.79598	5.05419	6.817	7.97385	0.00128905	1.00994	up
TRIAE_CS42_7DS_TGACv1_622149_AA2033910	303	137	191	408	600	580	4.2961	2.01422	2.92583	5.28338	7.16154	9.14733	0.000502794	1.22668	up
TRIAE_CS42_5DL_TGACv1_438029_AA1467800	324	297	367	254	170	116	3.71969	3.52251	4.55134	2.65125	1.62611	1.41809	0.00174059	-1.02262	down
TRIAE_CS42_3DL_TGACv1_250912_AA0874920	181	213	203	118	95	70	1.05473	1.43875	1.22981	0.617946	0.492944	0.411998	0.000168058	-1.22226	down
TRIAE_CS42_3DL_TGACv1_252008_AA0886930	34	30	26	67	126	85	0.456478	0.398808	0.369289	0.834976	1.46036	1.25826	0.00327941	1.49613	up
TRIAE_CS42_5AL_TGACv1_376863_AA1241710	123	110	119	55	50	21	0.426075	0.393336	0.446759	0.170608	0.14231	0.076366	0.000233861	-1.64085	down
TRIAE_CS42_1DS_TGACv1_080250_AA0244270	12	4	6	55	102	72	0.235181	0.07544	0.124746	1.03068	1.80913	1.63353	6.71e-07	3.25815	up
TRIAE_CS42_5BS_TGACv1_424025_AA1386190	34	30	12	67	94	119	0.619108	0.561562	0.217009	1.1194	1.48807	2.3703	0.00283237	1.78476	up
TRIAE_CS42_5AS_TGACv1_393634_AA1274750	26	28	22	86	100	73	0.431357	0.485846	0.390736	1.32305	1.41295	1.33233	0.000677131	1.63173	up
TRIAE_CS42_1DL_TGACv1_063173_AA0224610	561	459	384	922	1518	843	7.11921	6.07751	5.22403	10.5676	15.813	11.3427	4.72e-05	1.08355	up
TRIAE_CS42_1AL_TGACv1_002674_AA0044350	714	506	395	1031	1591	974	8.032	5.8985	4.80733	10.5465	14.9541	11.7586	0.000306021	1.02007	up
TRIAE_CS42_1BL_TGACv1_033999_AA0143060	446	354	275	626	1138	618	5.16427	4.24575	3.44525	6.58892	11.0091	7.67574	0.00113155	1.00714	up
TRIAE_CS42_6BL_TGACv1_499830_AA1592660	33	31	35	99	74	94	0.449514	0.43363	0.514912	1.24804	0.848517	1.38859	0.00678837	1.31327	up
TRIAE_CS42_7AL_TGACv1_557755_AA1785700	93	96	86	222	312	227	1.28027	1.37455	1.29153	2.79262	3.61615	3.37113	9.26e-06	1.33456	up
TRIAE_CS42_6AS_TGACv1_487866_AA1573300	172	110	139	297	379	267	1.38244	0.916257	1.21011	2.17674	2.55069	2.30992	0.000473548	1.03147	up
TRIAE_CS42_7AS_TGACv1_571244_AA1846230	442	434	366	1088	1029	859	3.67656	3.73346	3.29729	8.2352	7.15358	7.66232	7.81e-10	1.12689	up
TRIAE_CS42_7DS_TGACv1_622328_AA2037720	377	516	400	989	1103	773	3.14349	4.46227	3.61484	7.50922	7.6893	6.92354	9.58e-06	1.00334	up
TRIAE_CS42_5DL_TGACv1_437778_AA1467310	367	238	670	51	89	67	2.37992	1.62041	4.84005	0.300741	0.484716	0.391305	2.62e-12	-2.75141	down
TRIAE_CS42_2BL_TGACv1_130003_AA0401340	286	150	187	392	568	490	2.43226	1.32361	1.73178	3.05873	4.0855	4.48753	0.000610146	1.10457	up
TRIAE_CS42_2AL_TGACv1_096965_AA0322330	316	133	216	379	589	513	2.78752	1.22665	2.05794	3.08457	4.39985	4.77601	0.00493894	1.04516	up
TRIAE_CS42_7DL_TGACv1_607937_AA2011180	800	414	670	1106	1638	1600	7.30819	3.91578	6.62643	9.19389	12.5076	15.6892	0.000305248	1.09848	up
TRIAE_CS42_7AL_TGACv1_555973_AA1751470	785	577	710	1203	1897	1504	4.31509	3.2827	4.22713	6.00967	8.70731	8.86469	1.89e-05	1.02914	up
TRIAE_CS42_5BL_TGACv1_413043_AA1367940	32	29	27	78	127	104	0.607433	0.565925	0.567669	1.37638	2.06467	2.16244	0.000331717	1.68866	up
TRIAE_CS42_7DS_TGACv1_622259_AA2036610	45	26	30	62	118	132	1.03769	0.606105	0.737399	1.31558	2.28795	3.28686	0.0056736	1.5314	up
TRIAE_CS42_5BL_TGACv1_404374_AA1297310	1106	529	778	367	585	350	20.9496	10.3589	15.9435	6.31476	9.24423	7.09454	0.00147909	-1.0221	down
TRIAE_CS42_4AL_TGACv1_291250_AA0993200	1432	740	785	444	567	520	21.7353	11.6077	12.8754	6.11529	7.18658	8.4702	0.000435941	-1.06078	down
TRIAE_CS42_6DS_TGACv1_543042_AA1734510	348	147	283	90	130	153	6.14874	2.68101	5.40662	1.4408	1.90975	2.89498	0.0082939	-1.15644	down
TRIAE_CS42_1DL_TGACv1_061593_AA0199390	144	85	84	50	36	53	3.71035	2.2738	2.34187	1.16336	0.769766	1.44362	0.00884531	-1.27587	down
TRIAE_CS42_1AL_TGACv1_009365_AA0055660	897	534	593	370	279	261	10.2647	6.32546	7.34715	3.83905	2.66578	3.19791	1.33e-06	-1.2792	down
TRIAE_CS42_1DL_TGACv1_062185_AA0210150	1057	531	713	292	344	311	13.5517	7.04578	9.89341	3.40279	3.68206	4.27371	5.22e-07	-1.39618	down
TRIAE_CS42_4DS_TGACv1_362641_AA1181180	2581	1321	1648	753	968	588	36.3801	19.2804	25.1447	9.64232	11.3886	8.87878	7.98e-08	-1.40009	down
TRIAE_CS42_5BL_TGACv1_404454_AA1300370	193	187	129	96	55	56	2.95231	2.96007	2.13627	1.33683	0.703135	0.914738	0.000276977	-1.4328	down
TRIAE_CS42_4BS_TGACv1_327904_AA1078170	1439	816	969	376	458	390	21.1574	12.3938	15.5093	5.0522	5.57522	6.10466	3.01e-10	-1.51651	down
TRIAE_CS42_2AS_TGACv1_112955_AA0348610	446	198	293	77	130	105	6.59952	3.02602	4.68935	1.02562	1.59664	1.66094	6.12e-06	-1.70042	down
TRIAE_CS42_1BL_TGACv1_032695_AA0133030	1812	985	1213	408	601	307	35.6562	20.0577	25.8543	7.29487	9.86904	6.46459	7.52e-11	-1.74947	down
TRIAE_CS42_1AL_TGACv1_000708_AA0017440	2709	1451	1931	564	788	552	49.9677	27.6921	38.5615	9.4531	12.1329	10.9126	2.7e-14	-1.80461	down
TRIAE_CS42_1BL_TGACv1_033509_AA0140020	141	76	71	37	21	11	2.70949	1.49286	1.47277	0.631165	0.326836	0.218816	0.000114315	-2.20948	down
TRIAE_CS42_5BL_TGACv1_404454_AA1300300	293	191	202	39	55	41	4.75765	3.21465	3.55001	0.569632	0.741832	0.709366	3.71e-14	-2.4715	down
TRIAE_CS42_7DL_TGACv1_602888_AA1971170	603	355	395	865	1152	1646	4.89553	2.8766	3.25387	6.44089	7.53808	14.2266	6.78e-05	1.35293	up
MSTRG.100551	99	76	70	31	32	28	2.1027	1.66422	1.61222	0.597674	0.554162	0.638997	0.000985582	-1.55555	down
TRIAE_CS42_5DL_TGACv1_433016_AA1398230	51	24	69	228	486	316	0.980146	0.468605	1.43906	4.029	7.89319	6.58778	4.79e-11	2.70929	up
TRIAE_CS42_2BS_TGACv1_148205_AA0491290	130	214	99	80	79	46	0.879297	1.49938	0.722297	0.488125	0.444083	0.333528	0.00600767	-1.26718	down
TRIAE_CS42_4AL_TGACv1_288691_AA0955730	540	274	332	645	1167	780	11.8789	6.24749	7.91172	12.9125	21.4508	18.4142	0.0014442	1.05369	up
TRIAE_CS42_4AS_TGACv1_308244_AA1026900	51	67	78	131	168	172	0.447496	0.610677	0.743645	1.04771	1.24157	1.63333	0.00515016	1.14416	up
TRIAE_CS42_7DL_TGACv1_602882_AA1971010	228	226	191	469	638	372	1.85909	1.90515	1.6853	3.4831	4.35276	3.25448	5.14e-05	1.05195	up
TRIAE_CS42_4DL_TGACv1_344108_AA1143780	2	2	3	65	223	96	0.013734	0.028438	0.035889	0.804868	2.55679	1.40496	3.42e-12	5.62712	up
TRIAE_CS42_2BL_TGACv1_129457_AA0384730	70	59	61	114	198	214	1.38412	1.21445	1.32043	2.06253	3.30921	4.59421	0.00143222	1.36467	up
TRIAE_CS42_7AL_TGACv1_556448_AA1763150	125	96	110	227	406	282	1.81632	1.43967	1.73787	3.00473	4.93677	4.40969	4.37e-05	1.33786	up
TRIAE_CS42_4DL_TGACv1_342413_AA1113010	1009	431	742	1165	1980	1752	19.5302	8.63523	15.5582	20.5091	32.0219	36.3829	0.00219109	1.05917	up
TRIAE_CS42_7AS_TGACv1_570171_AA1831590	67	37	49	111	221	276	0.906192	0.39443	0.481734	1.16993	2.45068	3.66881	7.67e-05	1.90406	up
TRIAE_CS42_7DS_TGACv1_624447_AA2061420	404	219	376	694	1063	1197	4.84936	2.68279	4.79673	7.34872	10.6161	14.6932	7.65e-06	1.46582	up
TRIAE_CS42_3DL_TGACv1_249616_AA0852700	43	13	19	103	173	359	0.769335	0.244814	0.360641	1.70028	2.63867	7.02507	4.02e-07	3.03432	up
TRIAE_CS42_3B_TGACv1_221797_AA0750010	20	10	13	65	64	86	0.435593	0.22834	0.305932	1.3118	1.19421	2.0553	0.000198929	2.22183	up
TRIAE_CS42_3B_TGACv1_221797_AA0750000	50	53	38	154	206	286	0.894485	0.970394	0.733219	2.50107	3.07649	5.48708	3.41e-07	2.10018	up
TRIAE_CS42_3AS_TGACv1_211797_AA0694240	41	21	23	61	138	128	0.777301	0.408524	0.465431	1.06002	2.22588	2.65734	0.00108279	1.84148	up
TRIAE_CS42_3DL_TGACv1_249616_AA0852730	551	303	395	1023	1616	1549	10.4465	5.94342	8.1092	17.6226	25.5787	31.4816	6.89e-09	1.63932	up
TRIAE_CS42_1BS_TGACv1_049696_AA0159960	303	196	154	450	539	496	5.28326	3.53561	2.91157	7.12925	7.85454	9.27511	0.000583052	1.06991	up
TRIAE_CS42_7BS_TGACv1_592357_AA1936350	37	29	34	119	91	107	0.660806	0.549245	0.657295	1.97052	1.39169	2.0902	0.000519205	1.54501	up
TRIAE_CS42_7DS_TGACv1_624042_AA2058470	60	77	48	300	316	253	0.72428	0.964191	0.633899	3.33293	3.22145	3.30814	8.4e-13	2.09567	up
TRIAE_CS42_7AS_TGACv1_570743_AA1840280	68	80	50	233	280	211	0.785246	0.961146	0.630343	2.47447	2.72687	2.64181	5e-08	1.73487	up
TRIAE_CS42_5DL_TGACv1_435238_AA1447590	184	169	150	478	422	444	2.08683	1.98026	1.83433	4.92948	3.99834	5.39392	5.87e-08	1.29579	up
TRIAE_CS42_5AL_TGACv1_374195_AA1193180	158	135	90	467	438	326	1.84335	1.59745	1.13064	4.82292	4.17499	4.01457	3.59e-08	1.54744	up
TRIAE_CS42_5DS_TGACv1_456655_AA1475610	382	202	259	571	848	624	3.8961	2.12849	2.854	5.29616	7.22078	6.82263	9.43e-05	1.15393	up
TRIAE_CS42_5AS_TGACv1_394530_AA1280820	768	401	478	1058	1450	1177	8.33608	4.50406	5.61828	10.4364	13.1503	13.7017	0.000205113	1.04394	up
TRIAE_CS42_7BS_TGACv1_593441_AA1951670	29	21	33	68	128	77	0.411978	0.302784	0.507166	0.894255	1.54832	1.18894	0.00266551	1.58069	up
TRIAE_CS42_5AL_TGACv1_377359_AA1246160	66	65	40	141	255	179	2.08792	2.15357	1.37811	4.09133	6.81587	6.11428	6e-05	1.61997	up
TRIAE_CS42_U_TGACv1_641153_AA2086735	54	35	31	89	134	142	5.34841	3.61612	3.34707	8.12823	11.2085	15.2477	0.00175697	1.50045	up
TRIAE_CS42_2AS_TGACv1_114119_AA0364180	53	64	81	129	290	157	1.16608	1.46307	1.92899	2.58348	5.34925	3.71642	0.00152188	1.39451	up
TRIAE_CS42_2BS_TGACv1_147734_AA0487100	290	301	276	590	1014	530	4.83959	5.20902	4.98931	8.97637	14.1765	9.50787	3.01e-05	1.15079	up
TRIAE_CS42_2DS_TGACv1_177239_AA0570160	451	459	472	786	1347	941	13.7086	14.4372	15.5269	21.7359	34.2136	30.6717	4.95e-05	1.02023	up
TRIAE_CS42_2AS_TGACv1_112079_AA0329750	15	4	19	141	730	371	0.145387	0.040449	0.182932	1.28701	6.16441	4.03393	1.32e-06	4.89992	up
TRIAE_CS42_2DS_TGACv1_178608_AA0598090	79	26	76	345	413	572	0.810029	0.266034	0.836615	3.21351	3.5351	6.2939	4.76e-12	2.78886	up
TRIAE_CS42_1AL_TGACv1_003747_AA0051340	12	18	34	54	261	137	0.108357	0.162758	0.332433	0.446476	2.0133	1.35574	4.11e-05	2.67661	up
TRIAE_CS42_2DS_TGACv1_178608_AA0598080	35	30	44	157	231	234	0.359711	0.316582	0.496	1.48518	2.01415	2.62039	1.87e-10	2.3991	up
TRIAE_CS42_2AL_TGACv1_096438_AA0319170	73	11	15	107	130	232	0.57075	0.088311	0.12419	0.76255	0.855769	1.96082	0.00239724	2.19104	up
TRIAE_CS42_1BL_TGACv1_030714_AA0098770	49	21	72	116	399	181	0.59199	0.263189	0.947081	1.2929	4.09975	2.38062	0.000133546	2.14943	up
TRIAE_CS42_5DL_TGACv1_436698_AA1462800	29	24	57	67	301	108	0.254741	0.237057	0.51134	0.526534	2.35041	1.02978	0.00233378	1.9537	up
MSTRG.113414	158	143	114	350	904	478	2.66852	2.48494	2.08312	5.3594	12.7494	8.65197	4.15e-08	1.9212	up
TRIAE_CS42_2DS_TGACv1_177198_AA0568590	98	35	32	149	221	283	1.13337	0.41815	0.400573	1.57736	2.14535	3.53412	0.000270717	1.9038	up
TRIAE_CS42_3B_TGACv1_220699_AA0715850	29	21	25	52	79	159	0.274103	0.201126	0.249451	0.443738	0.620781	1.61683	0.00314126	1.88514	up
TRIAE_CS42_5AL_TGACv1_375200_AA1217570	29	27	36	71	168	101	0.230907	0.217467	0.311699	0.510868	1.1177	0.86107	0.000643099	1.7494	up
TRIAE_CS42_3DS_TGACv1_271628_AA0904230	78	30	48	124	155	227	0.802751	0.315837	0.53835	1.16448	1.34402	2.52358	0.00133198	1.61529	up
MSTRG.125933	281	148	240	432	1054	570	4.65456	2.52917	4.30438	6.51454	14.5965	10.1266	5.84e-05	1.48529	up
TRIAE_CS42_3B_TGACv1_221264_AA0735620	67	47	55	100	158	228	0.67767	0.502077	0.596525	0.909716	1.32065	2.44582	0.00315222	1.43846	up
TRIAE_CS42_5AS_TGACv1_392955_AA1266770	218	118	125	337	444	379	2.11533	1.17993	1.31023	2.97936	3.60695	3.94975	0.000182771	1.21465	up
TRIAE_CS42_7AL_TGACv1_561936_AA1803400	141	104	133	227	447	270	2.29091	1.74113	2.3456	3.35676	6.0816	4.71048	0.00069474	1.18518	up
TRIAE_CS42_6DL_TGACv1_528710_AA1715790	217	150	182	307	520	464	1.72525	1.22894	1.56442	2.21983	3.4561	3.95697	0.000513709	1.11995	up
MSTRG.125932	82	58	74	138	202	146	2.65112	1.92802	2.57126	4.06435	5.46861	5.06624	0.00533606	1.05348	up
TRIAE_CS42_6AL_TGACv1_472304_AA1520680	231	186	165	355	564	392	1.39627	1.16386	1.07812	1.95366	2.84735	2.53885	0.000317304	1.0412	up
TRIAE_CS42_4BS_TGACv1_329291_AA1099730	400	293	350	226	131	161	1.61479	1.22257	1.52947	0.828673	0.441273	0.695065	0.000261766	-1.13308	down
TRIAE_CS42_3AL_TGACv1_194598_AA0636520	326	181	266	419	758	911	2.70216	1.55305	2.39765	3.15402	5.25826	8.09286	0.000390111	1.34379	up
TRIAE_CS42_2DL_TGACv1_159235_AA0535050	47	9	22	50	157	268	0.389817	0.077106	0.194026	0.383441	1.10859	2.42848	0.000502794	2.56106	up
TRIAE_CS42_1BL_TGACv1_031106_AA0107890	105	137	78	32	44	15	0.719811	0.980349	0.584531	0.202251	0.248447	0.110172	0.000107116	-1.97835	down
TRIAE_CS42_1DL_TGACv1_061075_AA0184240	55	121	44	29	10	6	0.47878	1.12413	0.425666	0.23182	0.068881	0.051337	0.00103108	-2.46238	down
TRIAE_CS42_3B_TGACv1_221225_AA0734360	8	2	25	415	1092	449	0.071677	0.017363	0.259778	3.75698	9.0979	4.80553	5.83e-07	5.64749	up
TRIAE_CS42_3AL_TGACv1_194089_AA0626100	9	20	34	370	1135	426	0.066464	0.16258	0.290658	2.6971	7.60431	3.66629	3.46e-09	4.76784	up
TRIAE_CS42_3DL_TGACv1_253481_AA0894690	7	6	41	283	869	402	0.061208	0.058567	0.434703	2.51861	7.10575	4.21582	5.7e-05	4.69067	up
TRIAE_CS42_7BS_TGACv1_594440_AA1957550	25	25	26	53	129	71	0.29687	0.300766	0.338877	0.575161	1.29526	0.917798	0.00532156	1.59444	up
TRIAE_CS42_1DS_TGACv1_080802_AA0253940	59	82	73	330	713	361	0.335582	0.484631	0.451708	1.72243	3.42077	2.22328	1.75e-14	2.56295	up
TRIAE_CS42_1AS_TGACv1_019043_AA0058850	0	0	0	163	531	158	0	0	0	2.20565	6.60389	2.52639	2.1e-10	10.423	up
TRIAE_CS42_1BS_TGACv1_049737_AA0160660	0	0	0	82	214	55	0	0	0	0.308128	0.743878	0.24484	5.5e-10	9.13797	up
TRIAE_CS42_1DS_TGACv1_080802_AA0253930	2	1	3	91	264	93	0.019041	0.011695	0.041261	1.05349	2.82356	1.27389	2.31e-13	6.06214	up
[truncated: 1,090 more rows]
