# Supplementary material for: Comparative Physiology and Transcriptome Analysis of Young Spikes in Response to Late Spring Coldness in Wheat (Triticum aestivum L.)
Source: Front Plant Sci. 2022 Feb 3;13:811884. doi: 10.3389/fpls.2022.811884 (PMC8850991; doi:10.3389/fpls.2022.811884)
Supplement: Supplementary Figure 3 — Top GO enrichment directed acyclic map of DEGs (BP: Biological Process). (A–D) represents XMCK-XMT1, XMCK-XMT2, YNCK-YNT1 and YNCK-YNT2, respectively. Enrichment was carried out for each GO term and the most significant 10 terms were represented by colored boxes in each figure. It also contains the corresponding relationship of each layer. The content description and enrichment significance value of each GO term is given in each box (or ellipse). Different colors represent different enrichment significance levels, the darker the color, the higher the significance.XMCK: Xinmai26 was treated at 16°C; XMT1: Xinmai26 was treated at 4°C for 4 h. XMT2: Xinmai26 was treated at −4°C for 4 h. YNCK: Yannong19 was treated at 16°C YNT1: Yannong19 was treated at 4°C for 4 h. YNT2: Yannong19 was treated at −4°C for 4 h. [file Data_Sheet_2.zip › Data Sheet 2/Supplementary Table S3.XLSX]

## Sheet: sheet 1
Supplementary File 5: Table S3
Gene ID	XMCK-XMT1	XMCK-XMT2	YNCK-YNT1	YNCK-YNT2	Annotation																					EF-hand Ca2+-binding protein CCD1 [Triticum aestivum]
TRIAE_CS42_7DL_TGACv1_604344_AA1997060	1.54302	2.57221		2.82568	sp|Q9ZPX9|KIC_ARATH Calcium-binding protein KIC
TRIAE_CS42_7BL_TGACv1_577235_AA1869660				3.83861	sp|Q9ZPX9|KIC_ARATH Calcium-binding protein KIC
TRIAE_CS42_1DS_TGACv1_080510_AA0249290	1.05588				sp|Q9XES1|ECA4_ARATH Calcium-transporting ATPase 4, endoplasmic reticulum-type
MSTRG.113296	1.14174				sp|Q9LY28|MAPC3_ARATH Calcium-dependent mitochondrial ATP-magnesium/phosphate carrier protein 3
TRIAE_CS42_7AL_TGACv1_556854_AA1772140	1.49652	3.08194		3.75033	sp|Q9LSQ6|PBP1_ARATH Calcium-binding protein PBP1
TRIAE_CS42_3DL_TGACv1_249618_AA0852770	1.68531	3.17781		3.2619	sp|Q8RZB5|CML10_ORYSJ Probable calcium-binding protein CML10
TRIAE_CS42_3B_TGACv1_225689_AA0811070	1.59453	2.26509		3.31401	sp|Q8RZB5|CML10_ORYSJ Probable calcium-binding protein CML10
TRIAE_CS42_3DL_TGACv1_249184_AA0840660	1.47552	3.01271		3.55765	sp|Q8RZB5|CML10_ORYSJ Probable calcium-binding protein CML10
TRIAE_CS42_3AL_TGACv1_194505_AA0634480	1.19928	1.43684		2.27377	sp|Q8RZB5|CML10_ORYSJ Probable calcium-binding protein CML10
TRIAE_CS42_3B_TGACv1_221169_AA0732720		1.68457			sp|Q8RZB5|CML10_ORYSJ Probable calcium-binding protein CML10
TRIAE_CS42_1AS_TGACv1_019401_AA0066160	1.20205				sp|Q0DJV6|CML18_ORYSJ Probable calcium-binding protein CML18																					unnamed protein product [Triticum turgidum subsp. durum]
TRIAE_CS42_3DS_TGACv1_277921_AA0937160		4.44884		4.43114	sp|Q5ZCK5|CML16_ORYSJ Probable calcium-binding protein CML16
TRIAE_CS42_U_TGACv1_644336_AA2138900				1.01262	sp|Q84VG0|CML7_ORYSJ Probable calcium-binding protein CML7
TRIAE_CS42_6AL_TGACv1_473755_AA1532770	1.47848	1.02673	1.07585	1.19246	sp|B6TVL4|CAS_MAIZE Calcium sensing receptor, chloroplastic
TRIAE_CS42_6DL_TGACv1_526671_AA1689500	1.46263				sp|B6TVL4|CAS_MAIZE Calcium sensing receptor, chloroplastic
TRIAE_CS42_6BL_TGACv1_499456_AA1582950	1.22729				sp|B6TVL4|CAS_MAIZE Calcium sensing receptor, chloroplastic																					unnamed protein product [Triticum aestivum]
MSTRG.26713		-1.00289			sp|Q42479|CDPK3_ARATH Calcium-dependent protein kinase 3																					unnamed protein product [Triticum turgidum subsp. durum]
TRIAE_CS42_4AL_TGACv1_289430_AA0970950				1.5008	sp|Q9FKP1|CCX1_ARATH Cation/calcium exchanger 1																					unnamed protein product [Triticum turgidum subsp. durum]
TRIAE_CS42_4AS_TGACv1_306607_AA1010970				1.99076	sp|Q9FDX6|CP1_ARATH Calcium-binding protein CP1																					unnamed protein product [Triticum turgidum subsp. durum]
TRIAE_CS42_4BL_TGACv1_320520_AA1042120				1.05257	sp|Q9FDX6|CP1_ARATH Calcium-binding protein CP1																					unnamed protein product [Triticum turgidum subsp. durum]
MSTRG.20612				1.38353	sp|Q7XSQ5|CDPKC_ORYSJ Calcium-dependent protein kinase 12																					calcium-dependent protein kinase 12-like [Aegilops tauschii subsp. tauschii]
TRIAE_CS42_2BL_TGACv1_129642_AA0391380				1.23774	sp|Q7XSQ5|CDPKC_ORYSJ Calcium-dependent protein kinase 12
TRIAE_CS42_2DL_TGACv1_158699_AA0524560				1.54253	sp|Q7XSQ5|CDPKC_ORYSJ Calcium-dependent protein kinase 12																					unnamed protein product [Triticum turgidum subsp. durum]
TRIAE_CS42_1BL_TGACv1_031176_AA0109230				1.01231	sp|O64823|MCU2_ARATH Calcium uniporter protein 2, mitochondrial																					unnamed protein product [Triticum turgidum subsp. durum]
TRIAE_CS42_1AL_TGACv1_002163_AA0039290				1.19022	sp|O64823|MCU2_ARATH Calcium uniporter protein 2, mitochondrial																					unnamed protein product [Triticum turgidum subsp. durum]
TRIAE_CS42_5AL_TGACv1_376863_AA1241710				-1.64085	sp|Q2RAS0|ACA8_ORYSJ Probable calcium-transporting ATPase 8, plasma membrane-type
