# Supplementary material for: Comparative Physiology and Transcriptome Analysis of Young Spikes in Response to Late Spring Coldness in Wheat (Triticum aestivum L.)
Source: Front Plant Sci. 2022 Feb 3;13:811884. doi: 10.3389/fpls.2022.811884 (PMC8850991; doi:10.3389/fpls.2022.811884)
Supplement: Supplementary Figure 3 — Top GO enrichment directed acyclic map of DEGs (BP: Biological Process). (A–D) represents XMCK-XMT1, XMCK-XMT2, YNCK-YNT1 and YNCK-YNT2, respectively. Enrichment was carried out for each GO term and the most significant 10 terms were represented by colored boxes in each figure. It also contains the corresponding relationship of each layer. The content description and enrichment significance value of each GO term is given in each box (or ellipse). Different colors represent different enrichment significance levels, the darker the color, the higher the significance.XMCK: Xinmai26 was treated at 16°C; XMT1: Xinmai26 was treated at 4°C for 4 h. XMT2: Xinmai26 was treated at −4°C for 4 h. YNCK: Yannong19 was treated at 16°C YNT1: Yannong19 was treated at 4°C for 4 h. YNT2: Yannong19 was treated at −4°C for 4 h. [file Data_Sheet_2.zip › Data Sheet 2/Supplementary Table S4.XLSX]

## Sheet: Sheet1
Supplementary File 6: Table S4
Gene ID	XMCK-XMT1	XMCK-XMT2	YNCK-YNT1	YNCK-YNT2	Annotation
TRIAE_CS42_5BS_TGACv1_423203_AA1370500	1.20798	2.07165			sp|Q8W3L9|EIL2_ORYSJ Protein ETHYLENE-INSENSITIVE 3-like 2
TRIAE_CS42_2BS_TGACv1_149664_AA0497460		1.94419			sp|Q8W3L9|EIL2_ORYSJ Protein ETHYLENE-INSENSITIVE 3-like 2
TRIAE_CS42_2DS_TGACv1_180205_AA0610430		1.54664			sp|Q8W3L9|EIL2_ORYSJ Protein ETHYLENE-INSENSITIVE 3-like 2
TRIAE_CS42_5BL_TGACv1_404191_AA1289280	1.29127	1.57556		1.76755	sp|Q7Y1H8|IAA14_ORYSJ Auxin-responsive protein IAA14
MSTRG.89366	1.40842	1.55448		1.67204	sp|Q7Y1H8|IAA14_ORYSJ Auxin-responsive protein IAA14
TRIAE_CS42_5AL_TGACv1_374213_AA1193820	1.39406	1.88037		2.40117	sp|Q7Y1H8|IAA14_ORYSJ Auxin-responsive protein IAA14
TRIAE_CS42_6DL_TGACv1_526318_AA1679380	1.27286				sp|Q6Z312|BZP23_ORYSJ bZIP transcription factor 23
TRIAE_CS42_6BL_TGACv1_500899_AA1611470	1.672				sp|Q6Z312|BZP23_ORYSJ bZIP transcription factor 23
TRIAE_CS42_1BS_TGACv1_049601_AA0157510	1.20721				sp|Q6AT90|APG_ORYSJ Transcription factor APG
TRIAE_CS42_1DS_TGACv1_080393_AA0247260	1.04864				sp|Q6AT90|APG_ORYSJ Transcription factor APG
TRIAE_CS42_7BS_TGACv1_591894_AA1924840	1.2206				sp|Q69TW5|BZP46_ORYSJ bZIP transcription factor 46
TRIAE_CS42_3AL_TGACv1_199326_AA0669650	1.79119	2.00992			sp|Q5N9N2|P2C09_ORYSJ Probable protein phosphatase 2C 9
TRIAE_CS42_3DL_TGACv1_249262_AA0843480	1.9742	1.8637			sp|Q5N9N2|P2C09_ORYSJ Probable protein phosphatase 2C 9
TRIAE_CS42_3B_TGACv1_226451_AA0816990	1.84463	1.81156			sp|Q5N9N2|P2C09_ORYSJ Probable protein phosphatase 2C 9
TRIAE_CS42_5DS_TGACv1_458100_AA1492020	1.05011	1.41324		1.98424	sp|P0C133|IAA31_ORYSJ Auxin-responsive protein IAA31
TRIAE_CS42_5AS_TGACv1_392869_AA1265640	1.28974	1.63987		2.4379	sp|P0C133|IAA31_ORYSJ Auxin-responsive protein IAA31
TRIAE_CS42_5AL_TGACv1_379509_AA1256480		2.26858		2.03494	sp|Q75GK1|IAA12_ORYSJ Auxin-responsive protein IAA12
TRIAE_CS42_5BL_TGACv1_404158_AA1287290		2.56954			sp|Q75GK1|IAA12_ORYSJ Auxin-responsive protein IAA12
TRIAE_CS42_4AL_TGACv1_288889_AA0960680		-1.2785			sp|Q53Q70|TGAL4_ORYSJ Transcription factor TGAL4
TRIAE_CS42_5BS_TGACv1_423197_AA1370330		1.69664		2.0144	sp|P0C133|IAA31_ORYSJ Auxin-responsive protein IAA31
TRIAE_CS42_3DS_TGACv1_271546_AA0902110			1.11414		sp|Q9LG86|IAA2_ORYSJ Auxin-responsive protein IAA2
TRIAE_CS42_1AL_TGACv1_002524_AA0042830			-1.7717		sp|Q5N942|SAPK4_ORYSJ Serine/threonine-protein kinase SAPK4
TRIAE_CS42_3B_TGACv1_221472_AA0741680			1.08018		sp|Q5N7C7|LG2_ORYSJ Transcription factor LG2
TRIAE_CS42_5AL_TGACv1_375369_AA1220530				1.24789	sp|A2XLV9|IAA13_ORYSI Auxin-responsive protein IAA13
TRIAE_CS42_5AS_TGACv1_393963_AA1277380				1.10708	sp|P0C132|IAA30_ORYSJ Auxin-responsive protein IAA30
TRIAE_CS42_5DS_TGACv1_457062_AA1481640				1.07606	sp|P0C132|IAA30_ORYSJ Auxin-responsive protein IAA30
TRIAE_CS42_U_TGACv1_642997_AA2125820				-1.58298	sp|Q0JCZ4|ARFI_ORYSJ Auxin response factor 9
TRIAE_CS42_7BL_TGACv1_576920_AA1859780				1.30637	sp|Q38910|XTH23_ARATH Probable xyloglucan endotransglucosylase/hydrolase protein 23
TRIAE_CS42_4AL_TGACv1_291302_AA0993610				1.85206	sp|Q53JG7|LAX14_ORYSJ Putative auxin transporter-like protein 4
TRIAE_CS42_U_TGACv1_644432_AA2139510				2.50889	sp|Q75GK1|IAA12_ORYSJ Auxin-responsive protein IAA12
TRIAE_CS42_3DS_TGACv1_271843_AA0909280				1.13525	sp|Q6AT10|IAA15_ORYSJ Auxin-responsive protein IAA15
TRIAE_CS42_3B_TGACv1_221831_AA0750870				-1.16862	sp|Q6F303|PHP5_ORYSJ Pseudo histidine-containing phosphotransfer protein 5
TRIAE_CS42_3AL_TGACv1_194662_AA0637400				-2.04991	sp|Q8LQM5|GH31_ORYSJ Probable indole-3-acetic acid-amido synthetase GH3.1
TRIAE_CS42_7BL_TGACv1_578130_AA1889820				-1.01373	sp|Q9SKK0|EBF1_ARATH EIN3-binding F-box protein 1
TRIAE_CS42_7AL_TGACv1_559164_AA1798420				-1.07238	sp|Q9SKK0|EBF1_ARATH EIN3-binding F-box protein 1
