# Supplementary material for: Comparative Physiology and Transcriptome Analysis of Young Spikes in Response to Late Spring Coldness in Wheat (Triticum aestivum L.)
Source: Front Plant Sci. 2022 Feb 3;13:811884. doi: 10.3389/fpls.2022.811884 (PMC8850991; doi:10.3389/fpls.2022.811884)
Supplement: Supplementary Figure 3 — Top GO enrichment directed acyclic map of DEGs (BP: Biological Process). (A–D) represents XMCK-XMT1, XMCK-XMT2, YNCK-YNT1 and YNCK-YNT2, respectively. Enrichment was carried out for each GO term and the most significant 10 terms were represented by colored boxes in each figure. It also contains the corresponding relationship of each layer. The content description and enrichment significance value of each GO term is given in each box (or ellipse). Different colors represent different enrichment significance levels, the darker the color, the higher the significance.XMCK: Xinmai26 was treated at 16°C; XMT1: Xinmai26 was treated at 4°C for 4 h. XMT2: Xinmai26 was treated at −4°C for 4 h. YNCK: Yannong19 was treated at 16°C YNT1: Yannong19 was treated at 4°C for 4 h. YNT2: Yannong19 was treated at −4°C for 4 h. [file Data_Sheet_2.zip › Data Sheet 2/Supplementary Table S5.XLSX]

## Sheet: Sheet1
Supplementary File 7: Table S5
Gene ID	XMCK-XMT1	XMCK-XMT2	YNCK-YNT1	YNCK-YNT2	TF-type	Annotation
TRIAE_CS42_5AL_TGACv1_374002_AA1187370	1.18043				HTH MYB-type	sp|Q0J235|ROLL9_ORYSJ Probable transcription factor RL9
TRIAE_CS42_5BL_TGACv1_404285_AA1293910	1.01412				HTH MYB-type	sp|Q0J235|ROLL9_ORYSJ Probable transcription factor RL9
TRIAE_CS42_1AL_TGACv1_000905_AA0021520	1.6436			2.51238	AP2	sp|Q9MAI5|ERF79_ARATH Ethylene-responsive transcription factor 8
TRIAE_CS42_1BL_TGACv1_032766_AA0133950	1.48138	1.96915		2.04372	AP2	sp|Q9MAI5|ERF79_ARATH Ethylene-responsive transcription factor 8
TRIAE_CS42_1DL_TGACv1_061441_AA0195350	1.25072	1.60944		2.02704	AP2	sp|Q9MAI5|ERF79_ARATH Ethylene-responsive transcription factor 8
TRIAE_CS42_3AL_TGACv1_194146_AA0627440	2.10305	3.25483		1.98164	AP2	sp|Q9LW49|ERF4_NICSY Ethylene-responsive transcription factor 4
TRIAE_CS42_3B_TGACv1_222710_AA0769340	1.93046	3.39426		2.40335	AP2	sp|Q9FE67|ERF80_ARATH Ethylene-responsive transcription factor 9
TRIAE_CS42_5AL_TGACv1_375141_AA1216860	1.22732				AP2	sp|Q94AN4|AP2L1_ARATH AP2-like ethylene-responsive transcription factor At1g16060
TRIAE_CS42_6AL_TGACv1_471622_AA1511920	1.19797				AP2	sp|Q8H1E4|RAP24_ARATH Ethylene-responsive transcription factor RAP2-4
TRIAE_CS42_4BL_TGACv1_320475_AA1040760	1.88615	3.2793			AP2	sp|Q8H0T5|ERF73_ARATH Ethylene-responsive transcription factor ERF073
TRIAE_CS42_6DL_TGACv1_526988_AA1696740	-1.06846	-1.34325			bHLH-MYC and R2R3-MYB	sp|Q9XIN0|LHW_ARATH Transcription factor LHW
TRIAE_CS42_2BS_TGACv1_146410_AA0464450	1.09062				bZIP	sp|Q8LIB3|BZP60_ORYSJ bZIP transcription factor 60
TRIAE_CS42_6DL_TGACv1_526318_AA1679380	1.27286				bZIP	sp|Q6Z312|BZP23_ORYSJ bZIP transcription factor 23
TRIAE_CS42_6DS_TGACv1_543357_AA1738940	2.20363				bZIP	sp|O24646|HY5_ARATH Transcription factor HY5
TRIAE_CS42_6BL_TGACv1_500899_AA1611470	1.672				bZIP	sp|Q6Z312|BZP23_ORYSJ bZIP transcription factor 23
TRIAE_CS42_7BS_TGACv1_591894_AA1924840	1.2206				bZIP	sp|Q69TW5|BZP46_ORYSJ bZIP transcription factor 46
TRIAE_CS42_3B_TGACv1_227048_AA0821050	1.5228	1.83831			GATA zinc finger	sp|O82632|GATA9_ARATH GATA transcription factor 9
TRIAE_CS42_4DL_TGACv1_342817_AA1122800	1.00338	1.46811			GATA zinc finger	sp|O49741|GATA2_ARATH GATA transcription factor 2
TRIAE_CS42_7AS_TGACv1_569290_AA1812510	1.29377			1.09258	BHLH	sp|Q66GR3|BH130_ARATH Transcription factor Bhlh130
TRIAE_CS42_6DL_TGACv1_528285_AA1713040	1.49264				BHLH	sp|Q9CAA4|BIM2_ARATH Transcription factor BIM2
TRIAE_CS42_7BL_TGACv1_579967_AA1911230	-1.3035				BHLH	sp|Q700C7|SPCH_ARATH Transcription factor SPEECHLESS
TRIAE_CS42_1BS_TGACv1_049601_AA0157510	1.20721				BHLH	sp|Q6AT90|APG_ORYSJ Transcription factor APG
TRIAE_CS42_1DS_TGACv1_080393_AA0247260	1.04864				BHLH	sp|Q6AT90|APG_ORYSJ Transcription factor APG
TRIAE_CS42_7AS_TGACv1_570229_AA1832600	2.05216				BHLH	sp|A2YAW8|ILI4_ORYSI Transcription factor ILI4
TRIAE_CS42_7BS_TGACv1_592615_AA1941450	1.5587				BHLH	sp|A2YAW8|ILI4_ORYSI Transcription factor ILI4
TRIAE_CS42_6BS_TGACv1_514404_AA1659330	1.45868				BHLH	sp|Q6YUS3|TDR_ORYSJ Transcription factor TDR
TRIAE_CS42_U_TGACv1_644658_AA2140990	1.11155				BHLH	sp|Q6YUS3|TDR_ORYSJ Transcription factor TDR
TRIAE_CS42_6AS_TGACv1_486918_AA1566480	1.03044				BHLH	sp|Q6YUS3|TDR_ORYSJ Transcription factor TDR
TRIAE_CS42_6BS_TGACv1_515006_AA1666590	1.00309				BHLH	sp|Q6YUS3|TDR_ORYSJ Transcription factor TDR
TRIAE_CS42_U_TGACv1_712376_AA2166870	1.41758				HSF	sp|Q7XRX3|HFB2A_ORYSJ Heat stress transcription factor B-2a
TRIAE_CS42_2AL_TGACv1_094650_AA0301090	1.24901				HSF	sp|Q7XRX3|HFB2A_ORYSJ Heat stress transcription factor B-2a
TRIAE_CS42_7BS_TGACv1_592325_AA1935670	1.52988				HSF	sp|Q6Z9C8|HFB2B_ORYSJ Heat stress transcription factor B-2b
TRIAE_CS42_7DS_TGACv1_621446_AA2015840	1.44946				HSF	sp|Q6Z9C8|HFB2B_ORYSJ Heat stress transcription factor B-2b
TRIAE_CS42_7DL_TGACv1_609477_AA2011440	2.91163				HSF	sp|Q0DBL6|HFC2B_ORYSJ Heat stress transcription factor C-2b
TRIAE_CS42_7BL_TGACv1_577398_AA1874420	1.78019				HSF	sp|Q0DBL6|HFC2B_ORYSJ Heat stress transcription factor C-2b
TRIAE_CS42_4DL_TGACv1_343033_AA1127960	1.22989				Myb	sp|Q9XHV0|MYB80_ARATH Transcription factor MYB80
TRIAE_CS42_4BL_TGACv1_321731_AA1064780	1.0731				Myb	sp|Q9XHV0|MYB80_ARATH Transcription factor MYB80
TRIAE_CS42_5DL_TGACv1_433458_AA1413630	1.15747				Myb	sp|O23160|MYB73_ARATH Transcription factor MYB73
TRIAE_CS42_2AL_TGACv1_094081_AA0292300	1.07482				SRF	sp|A2YQK9|MAD26_ORYSI MADS-box transcription factor 26
TRIAE_CS42_3DL_TGACv1_250239_AA0864870	1.2693				TFIIF	sp|P41900|T2FB_DROME General transcription factor IIF subunit 2
TRIAE_CS42_5AL_TGACv1_375937_AA1229100	1.67217	3.42246		2.14665	WRKY	sp|Q9SKD9|WRK46_ARATH Probable WRKY transcription factor 46
TRIAE_CS42_5AL_TGACv1_376044_AA1231240	1.86168				WRKY	sp|Q8H0Y8|WRK41_ARATH Probable WRKY transcription factor 41
TRIAE_CS42_6BS_TGACv1_513502_AA1643690	1.70441				WRKY	sp|Q6IEL0|WRK71_ORYSI WRKY transcription factor WRKY71
TRIAE_CS42_6DS_TGACv1_543095_AA1735290	1.4899				WRKY	sp|Q6IEL0|WRK71_ORYSI WRKY transcription factor WRKY71
TRIAE_CS42_5BL_TGACv1_405742_AA1334290	2.28962			3.63801	WRKY	sp|Q9SKD9|WRK46_ARATH Probable WRKY transcription factor 46
TRIAE_CS42_5DL_TGACv1_435541_AA1451830		2.45412			MYB	sp|F4JRB0|HHO5_ARATH Transcription factor HHO5
TRIAE_CS42_5AL_TGACv1_374343_AA1197240		1.46085			MYB	sp|F4JRB0|HHO5_ARATH Transcription factor HHO5
TRIAE_CS42_5BL_TGACv1_407972_AA1360710		4.54961			AP2	sp|A2Z389|DRE1A_ORYSI Dehydration-responsive element-binding protein 1A
TRIAE_CS42_5BL_TGACv1_404139_AA1286130		9.7758		9.07317	AP2	sp|Q0J090|DRE1H_ORYSJ Dehydration-responsive element-binding protein 1H
TRIAE_CS42_5DL_TGACv1_433263_AA1407510		8.2841			AP2	sp|Q3T5N4|DRE1B_ORYSJ Dehydration-responsive element-binding protein 1B
TRIAE_CS42_1AL_TGACv1_002432_AA0041900		1.06997			AP2	sp|Q5W6R4|DRE2B_ORYSJ Dehydration-responsive element-binding protein 2B
TRIAE_CS42_1BL_TGACv1_031713_AA0119490		1.39725			AP2	sp|Q5W6R4|DRE2B_ORYSJ Dehydration-responsive element-binding protein 2B
TRIAE_CS42_U_TGACv1_643085_AA2127120		2.75867			AP2	sp|Q8H0T5|ERF73_ARATH Ethylene-responsive transcription factor ERF073
TRIAE_CS42_3DL_TGACv1_252924_AA0892640		2.88612		1.8756	AP2	sp|Q9FE67|ERF80_ARATH Ethylene-responsive transcription factor 9
TRIAE_CS42_U_TGACv1_641158_AA2086950		2.43742			AP2	sp|Q9LW50|ERF2_NICSY Ethylene-responsive transcription factor 2
TRIAE_CS42_2AL_TGACv1_094549_AA0299530		2.23341			AP2	sp|Q9LW50|ERF2_NICSY Ethylene-responsive transcription factor 2
TRIAE_CS42_3AL_TGACv1_198518_AA0668780		2.16653			BHLH	sp|O23487|BH003_ARATH Transcription factor bHLH3
TRIAE_CS42_5AL_TGACv1_376957_AA1242740		-1.27321			bZIP	sp|C0Z2L5|BZP44_ARATH bZIP transcription factor 44
TRIAE_CS42_7AL_TGACv1_556285_AA1759970		3.43967		1.93206	bZIP	sp|Q654B3|RSBZ5_ORYSJ bZIP transcription factor RISBZ5
TRIAE_CS42_7BL_TGACv1_577418_AA1875080		2.92649		1.59236	bZIP	sp|Q654B3|RSBZ5_ORYSJ bZIP transcription factor RISBZ5
TRIAE_CS42_7DL_TGACv1_603981_AA1991930		2.59026		1.42689	bZIP	sp|Q654B3|RSBZ5_ORYSJ bZIP transcription factor RISBZ5
TRIAE_CS42_4AL_TGACv1_288889_AA0960680		-1.2785			bZIP	sp|Q53Q70|TGAL4_ORYSJ Transcription factor TGAL4
TRIAE_CS42_1DL_TGACv1_061339_AA0192600		1.51057			GATA zinc finger	sp|O49741|GATA2_ARATH GATA transcription factor 2
TRIAE_CS42_1AL_TGACv1_001845_AA0035770		1.34591			GATA zinc finger	sp|O49741|GATA2_ARATH GATA transcription factor 2
TRIAE_CS42_1BL_TGACv1_031235_AA0110070		1.30512			GATA zinc finger	sp|O49741|GATA2_ARATH GATA transcription factor 2
TRIAE_CS42_3DS_TGACv1_272632_AA0923340		3.3553			BHLH	sp|Q2HIV9|BH035_ARATH Transcription factor bHLH35
TRIAE_CS42_U_TGACv1_642542_AA2119280		1.04783			BHLH	sp|Q6YUX0|ILI5_ORYSJ Transcription factor ILI5
TRIAE_CS42_7DS_TGACv1_623316_AA2051900		1.13128			BHLH	sp|Q93W88|BH137_ARATH Transcription factor bHLH137
TRIAE_CS42_U_TGACv1_641530_AA2097270		-1.21315			BHLH	sp|Q9C7T4|BH096_ARATH Transcription factor bHLH96
TRIAE_CS42_4DL_TGACv1_343470_AA1134950		-1.6282		-1.51182	BHLH	sp|Q9C7T4|BH096_ARATH Transcription factor bHLH96
TRIAE_CS42_5BL_TGACv1_407899_AA1360160		1.06077			BHLH	sp|Q9T072|BH025_ARATH Transcription factor bHLH25
TRIAE_CS42_3DS_TGACv1_273892_AA0933840		1.63717			BHLH	sp|Q9XEF0|BH051_ARATH Transcription factor bHLH51
TRIAE_CS42_4DL_TGACv1_343739_AA1138930		6.37433			HSF-type	sp|Q6EUG4|HFC2A_ORYSJ Heat stress transcription factor C-2a
TRIAE_CS42_4BL_TGACv1_320951_AA1052320		2.06574		1.80095	Myb/SANT-like DNA-binding domain	sp|Q9C882|GTL1_ARATH Trihelix transcription factor GTL1
TRIAE_CS42_6DL_TGACv1_527539_AA1705530		1.1023		1.58926	Myb/SANT-like DNA-binding domain;; Myb-like DNA-binding domain;; Alcohol dehydrogenase transcription factor Myb/SANT-like;; Myb-like DNA-binding domain	sp|Q39117|TGT2_ARATH Trihelix transcription factor GT-2
TRIAE_CS42_6AL_TGACv1_471118_AA1503080		1.02938		1.14542	Myb/SANT-like DNA-binding domain;; Myb-like DNA-binding domain;; Alcohol dehydrogenase transcription factor Myb/SANT-like;; Myb-like DNA-binding domain	sp|Q39117|TGT2_ARATH Trihelix transcription factor GT-2
TRIAE_CS42_5BL_TGACv1_405518_AA1329210		1.89414			MYB	sp|F4JRB0|HHO5_ARATH Transcription factor HHO5
TRIAE_CS42_3DL_TGACv1_252375_AA0889690		1.47179			MYB	sp|Q7XC57|MYBS3_ORYSJ Transcription factor MYBS3
TRIAE_CS42_7DS_TGACv1_622664_AA2043530		1.82124			MYB	sp|Q8LH59|MYBS1_ORYSJ Transcription factor MYBS1
TRIAE_CS42_6AL_TGACv1_470960_AA1499590		-1.29541			MYB	sp|Q941I2|KAN3_ARATH Probable transcription factor KAN3
TRIAE_CS42_2AS_TGACv1_112092_AA0330020		1.78995		1.86517	MYB	sp|Q8LPH6|MYB86_ARATH Transcription factor MYB86
TRIAE_CS42_1AS_TGACv1_018995_AA0057540		1.87916			MYB	sp|Q8VZQ2|MYB61_ARATH Transcription factor MYB61
TRIAE_CS42_3DL_TGACv1_250988_AA0875890		1.26757			WRKY	sp|Q9LP56|WRK65_ARATH Probable WRKY transcription factor 65
MSTRG.72128			1.57607	1.3377	BHLH	sp|Q10R47|ILI3_ORYSJ Transcription factor ILI3
TRIAE_CS42_1AL_TGACv1_001416_AA0030250			-2.1037		AP2	sp|O22259|ERF71_ARATH Ethylene-responsive transcription factor ERF071
TRIAE_CS42_3B_TGACv1_221472_AA0741680			1.08018		bZIP	sp|Q5N7C7|LG2_ORYSJ Transcription factor LG2
TRIAE_CS42_6BS_TGACv1_513423_AA1641170			1.41345		bZIP	sp|O24646|HY5_ARATH Transcription factor HY5
TRIAE_CS42_6AL_TGACv1_470976_AA1500010				10.4747	AP2	sp|Q64MA1|DRE1A_ORYSJ Dehydration-responsive element-binding protein 1A
TRIAE_CS42_6DL_TGACv1_527316_AA1702120				10.4575	AP2	sp|A2Z389|DRE1A_ORYSI Dehydration-responsive element-binding protein 1A
TRIAE_CS42_6DL_TGACv1_526864_AA1693770				10.2032	AP2	sp|A2Z389|DRE1A_ORYSI Dehydration-responsive element-binding protein 1A
TRIAE_CS42_6AL_TGACv1_472246_AA1519770				10.0874	AP2	sp|A2Z389|DRE1A_ORYSI Dehydration-responsive element-binding protein 1A
TRIAE_CS42_1DL_TGACv1_062736_AA0218970				9.4315	AP2	sp|Q9SZ06|EF109_ARATH Ethylene-responsive transcription factor ERF109
TRIAE_CS42_1AL_TGACv1_000668_AA0016720				7.58159	AP2	sp|Q9SZ06|EF109_ARATH Ethylene-responsive transcription factor ERF109
TRIAE_CS42_2AL_TGACv1_095186_AA0307950				3.65953	AP2	sp|Q9LDE4|ERF83_ARATH Ethylene-responsive transcription factor 7
TRIAE_CS42_2DL_TGACv1_162895_AA0563810				2.9922	AP2	sp|Q9LDE4|ERF83_ARATH Ethylene-responsive transcription factor 7
TRIAE_CS42_1BL_TGACv1_031753_AA0120080				-1.55066	AP2	sp|P42736|RAP23_ARATH Ethylene-responsive transcription factor RAP2-3
TRIAE_CS42_6BL_TGACv1_499830_AA1592660				1.31327	CBF-B/NF-YA	sp|Q9SYH4|NFYA5_ARATH Nuclear transcription factor Y subunit A-5
TRIAE_CS42_6DL_TGACv1_526417_AA1682860				1.10125	GATA zinc finger	sp|Q9FH57|GATA5_ARATH GATA transcription factor 5
TRIAE_CS42_7AS_TGACv1_571875_AA1850490				1.43734	BHLH	sp|Q9SRT2|BH062_ARATH Transcription factor bHLH62
TRIAE_CS42_2AS_TGACv1_115098_AA0371000				3.05593	BHLH	sp|Q9M8K6|MUTE_ARATH Transcription factor MUTE
TRIAE_CS42_2BL_TGACv1_129357_AA0380060				1.85344	BHLH	sp|Q9LK48|BH077_ARATH Transcription factor bHLH77
TRIAE_CS42_2BL_TGACv1_129640_AA0391310				9.89047	BHLH	sp|Q2HIV9|BH035_ARATH Transcription factor bHLH35
MSTRG.33633				8.37172	BHLH	sp|Q2HIV9|BH035_ARATH Transcription factor bHLH35
TRIAE_CS42_5DL_TGACv1_433031_AA1398880				1.39286	BHLH	sp|O80674|BH106_ARATH Transcription factor bHLH106
TRIAE_CS42_5BL_TGACv1_404431_AA1299650				1.15631	BHLH	sp|O80674|BH106_ARATH Transcription factor bHLH106
TRIAE_CS42_3DL_TGACv1_249912_AA0858460				1.3051	CBF/NF-Y	sp|O82248|NFYB5_ARATH Nuclear transcription factor Y subunit B-5
MSTRG.49053				1.11925	CBF/NF-Y	sp|O82248|NFYB5_ARATH Nuclear transcription factor Y subunit B-5
TRIAE_CS42_3AL_TGACv1_193588_AA0614120				1.07012	CBF/NF-Y	sp|O82248|NFYB5_ARATH Nuclear transcription factor Y subunit B-5
TRIAE_CS42_U_TGACv1_640974_AA2081150				-1.04716	HSF	sp|Q6F388|HFA2E_ORYSJ Heat stress transcription factor A-2e
TRIAE_CS42_5DL_TGACv1_434875_AA1442920				-1.6898	HSF	sp|Q6F388|HFA2E_ORYSJ Heat stress transcription factor A-2e
TRIAE_CS42_1AS_TGACv1_019033_AA0058470				-1.50427	HSF	sp|Q652B0|HFB2C_ORYSJ Heat stress transcription factor B-2c
TRIAE_CS42_1DL_TGACv1_061579_AA0199110				-1.04796	HSF	sp|Q338B0|HFA2C_ORYSJ Heat stress transcription factor A-2c
TRIAE_CS42_1AL_TGACv1_003124_AA0048030				-1.61237	HSF	sp|Q338B0|HFA2C_ORYSJ Heat stress transcription factor A-2c
TRIAE_CS42_1AL_TGACv1_002115_AA0038840				1.11053	Myb/SANT	sp|Q9LJG8|ASIL2_ARATH Trihelix transcription factor ASIL2
TRIAE_CS42_1DL_TGACv1_061165_AA0187630				1.07801	Myb/SANT	sp|Q9LJG8|ASIL2_ARATH Trihelix transcription factor ASIL2
TRIAE_CS42_2BL_TGACv1_130483_AA0412250				1.49025	Myb/SANT	sp|Q9C6K3|DF1_ARATH Trihelix transcription factor DF1
TRIAE_CS42_6BL_TGACv1_499395_AA1581190				1.25537	Myb/SANT	sp|Q39117|TGT2_ARATH Trihelix transcription factor GT-2
TRIAE_CS42_6AS_TGACv1_486476_AA1561600				1.46858	MYB	sp|Q9C616|KAN2_ARATH Probable transcription factor KAN2
TRIAE_CS42_6DS_TGACv1_542506_AA1722980				1.09757	MYB	sp|Q9C616|KAN2_ARATH Probable transcription factor KAN2
MSTRG.140361				-1.07821	SNF2 family N-terminal domain	sp|Q94BR5|CHR28_ARATH Helicase-like transcription factor CHR28
TRIAE_CS42_1BS_TGACv1_049537_AA0156150				-1.15242	SRF-type	sp|Q2V0P1|MAD58_ORYSJ MADS-box transcription factor 58
TRIAE_CS42_U_TGACv1_642672_AA2121330				1.36864	TCP	sp|Q9FTA2|TCP21_ARATH Transcription factor TCP21
TRIAE_CS42_2BL_TGACv1_129681_AA0392400				1.0361	TCP	sp|Q9FTA2|TCP21_ARATH Transcription factor TCP21
TRIAE_CS42_4BS_TGACv1_327856_AA1076450				1.11097	TCP	sp|Q53PH2|PCF3_ORYSJ Transcription factor PCF3
TRIAE_CS42_5DL_TGACv1_434558_AA1437950				4.01961	WRKY	sp|Q9SKD9|WRK46_ARATH Probable WRKY transcription factor 46
TRIAE_CS42_1BL_TGACv1_031026_AA0106070				5.6044	WRKY	sp|Q9LY00|WRK70_ARATH Probable WRKY transcription factor 70
