# Supplementary material for: Comparative Physiology and Transcriptome Analysis of Young Spikes in Response to Late Spring Coldness in Wheat (Triticum aestivum L.)
Source: Front Plant Sci. 2022 Feb 3;13:811884. doi: 10.3389/fpls.2022.811884 (PMC8850991; doi:10.3389/fpls.2022.811884)
Supplement: Supplementary Figure 3 — Top GO enrichment directed acyclic map of DEGs (BP: Biological Process). (A–D) represents XMCK-XMT1, XMCK-XMT2, YNCK-YNT1 and YNCK-YNT2, respectively. Enrichment was carried out for each GO term and the most significant 10 terms were represented by colored boxes in each figure. It also contains the corresponding relationship of each layer. The content description and enrichment significance value of each GO term is given in each box (or ellipse). Different colors represent different enrichment significance levels, the darker the color, the higher the significance.XMCK: Xinmai26 was treated at 16°C; XMT1: Xinmai26 was treated at 4°C for 4 h. XMT2: Xinmai26 was treated at −4°C for 4 h. YNCK: Yannong19 was treated at 16°C YNT1: Yannong19 was treated at 4°C for 4 h. YNT2: Yannong19 was treated at −4°C for 4 h. [file Data_Sheet_2.zip › Data Sheet 2/Supplementary Table S6.XLSX]

## Sheet: Sheet1
Supplementary File 8: Table S6
Gene ID	XMCK-XMT1	XMCK-XMT2	YNCK-YNT1	YNCK-YNT2	Annotation
TRIAE_CS42_4AS_TGACv1_307764_AA1023360	1.05722				sp|Q8L7J2|BGL06_ORYSJ Beta-glucosidase 6
TRIAE_CS42_4BL_TGACv1_320641_AA1045350	3.2				sp|Q10RZ1|BAMY2_ORYSJ Beta-amylase 2, chloroplastic
TRIAE_CS42_4DL_TGACv1_342613_AA1118080	2.78493				sp|Q10RZ1|BAMY2_ORYSJ Beta-amylase 2, chloroplastic
TRIAE_CS42_3AL_TGACv1_193742_AA0618920	1.05181				sp|P31927|SPSA_MAIZE Sucrose-phosphate synthase
TRIAE_CS42_2AL_TGACv1_096605_AA0320170		1.66304		1.8225	sp|Q7XUK4|GUN12_ORYSJ Endoglucanase 12
TRIAE_CS42_2DL_TGACv1_159778_AA0542590		2.2911		2.38572	sp|Q7XUK4|GUN12_ORYSJ Endoglucanase 12
TRIAE_CS42_2BL_TGACv1_129819_AA0397180		2.5688		2.47039	sp|Q7XUK4|GUN12_ORYSJ Endoglucanase 12
TRIAE_CS42_2AL_TGACv1_096348_AA0318750		1.5552			sp|Q0JDC5|INV2_ORYSJ Beta-fructofuranosidase, insoluble isoenzyme 2
TRIAE_CS42_2DL_TGACv1_159431_AA0538230		1.10043			sp|Q01IS7|INV2_ORYSI Beta-fructofuranosidase, insoluble isoenzyme 2
TRIAE_CS42_6AL_TGACv1_472402_AA1521780		1.766			sp|Q75WV3|TPP1_ORYSJ Probable trehalose-phosphate phosphatase 1
TRIAE_CS42_6DL_TGACv1_526852_AA1693540		2.32598			sp|Q9ZV48|TPS11_ARATH Probable alpha,alpha-trehalose-phosphate synthase [UDP-forming] 11
TRIAE_CS42_6BL_TGACv1_499505_AA1584500		1.6719			sp|Q9ZV48|TPS11_ARATH Probable alpha,alpha-trehalose-phosphate synthase [UDP-forming] 11
TRIAE_CS42_6AL_TGACv1_470862_AA1497020		1.79915			sp|Q9ZV48|TPS11_ARATH Probable alpha,alpha-trehalose-phosphate synthase [UDP-forming] 11
TRIAE_CS42_1AL_TGACv1_001798_AA0035330		2.89313		1.18244	sp|O23553|BAM3_ARATH Beta-amylase 3, chloroplastic
TRIAE_CS42_1BL_TGACv1_030979_AA0104980		2.75114		1.07616	sp|O23553|BAM3_ARATH Beta-amylase 3, chloroplastic
TRIAE_CS42_1DL_TGACv1_064652_AA0235250		3.27109			sp|O23553|BAM3_ARATH Beta-amylase 3, chloroplastic
TRIAE_CS42_4AS_TGACv1_307672_AA1022550		-1.03781			sp|Q9ZU91|E133_ARATH Glucan endo-1,3-beta-glucosidase 3
TRIAE_CS42_4BL_TGACv1_320541_AA1042570		-1.0198			sp|Q9ZU91|E133_ARATH Glucan endo-1,3-beta-glucosidase 3
TRIAE_CS42_1BS_TGACv1_049467_AA0154290			3.72798		sp|O64890|GUN13_ARATH Endoglucanase 13
TRIAE_CS42_5DL_TGACv1_434802_AA1441860				5.34301	sp|Q6H5L4|TPP7_ORYSJ Probable trehalose-phosphate phosphatase 7
TRIAE_CS42_5AL_TGACv1_373994_AA1186960				3.58093	sp|Q6H5L4|TPP7_ORYSJ Probable trehalose-phosphate phosphatase 7
TRIAE_CS42_5BL_TGACv1_407284_AA1355280				3.02698	sp|Q6H5L4|TPP7_ORYSJ Probable trehalose-phosphate phosphatase 7
TRIAE_CS42_2BL_TGACv1_129563_AA0388680				1.83548	sp|Q7XNX6|SUS7_ORYSJ Sucrose synthase 7
TRIAE_CS42_2DL_TGACv1_159703_AA0541730				1.78816	sp|Q7XNX6|SUS7_ORYSJ Sucrose synthase 7
TRIAE_CS42_2AL_TGACv1_095974_AA0316300				1.76983	sp|Q7XNX6|SUS7_ORYSJ Sucrose synthase 7
TRIAE_CS42_6AL_TGACv1_471473_AA1509400				1.46443	sp|Q7XNX6|SUS7_ORYSJ Sucrose synthase 7
TRIAE_CS42_7BL_TGACv1_577109_AA1866170				1.41853	sp|Q7XNX6|SUS7_ORYSJ Sucrose synthase 7
TRIAE_CS42_6DL_TGACv1_527850_AA1709240				1.18269	sp|Q7XNX6|SUS7_ORYSJ Sucrose synthase 7
TRIAE_CS42_7AS_TGACv1_569135_AA1808380				1.75253	sp|P31924|SUS1_ORYSJ Sucrose synthase 1
TRIAE_CS42_7DS_TGACv1_622658_AA2043420				1.14388	sp|P31924|SUS1_ORYSJ Sucrose synthase 1
TRIAE_CS42_4DS_TGACv1_363068_AA1183220				1.00549	sp|Q84R49|GUN10_ORYSJ Endoglucanase 10
TRIAE_CS42_5DL_TGACv1_438029_AA1467800				-1.02262	sp|B9G434|ISOA3_ORYSJ Isoamylase 3, chloroplastic
TRIAE_CS42_1DL_TGACv1_061682_AA0201620				-1.04649	sp|Q9LMI0|TPS7_ARATH Probable alpha,alpha-trehalose-phosphate synthase [UDP-forming] 7
MSTRG.17835				-1.49546	sp|A0A0P0XCU3|SSY3A_ORYSJ Soluble starch synthase 3a, chloroplastic/amyloplastic
MSTRG.45721				1.25053	sp|Q9LKJ3|PHSH_WHEAT Alpha-glucan phosphorylase, H isozyme
